# Supplementary material for: InDels Identification and Association Analysis with Spike and Awn Length in Chinese Wheat Mini-Core Collection
Source: Int J Mol Sci. 2022 May 17;23(10):5587. doi: 10.3390/ijms23105587 (PMC9146729; doi:10.3390/ijms23105587)
Supplement: Supplementary file 1 [file ijms-23-05587-s001.zip]

Archive with 2 entries (2 files):
- 01-MS_IJMS_88_supplemental figures.pdf
- Supplemental Tables 1-9.xlsx
