# Supplementary material for: InDels Identification and Association Analysis with Spike and Awn Length in Chinese Wheat Mini-Core Collection
Source: Int J Mol Sci. 2022 May 17;23(10):5587. doi: 10.3390/ijms23105587 (PMC9146729; doi:10.3390/ijms23105587)
Supplement: Supplementary file 1 [file ijms-23-05587-s001.zip › Supplemental Tables 1-9.xlsx]

## Sheet: Table S1
Supplemental Table 1 List of InDels in exon.
Chr	Pos_start	Pos_end	Ref	Alt	Annotation Type	Gene_variation
Chr1A	1143038	1143038	-	CGCCAACGCCAA	nonframeshift insertion	TraesCS1A03G0004000:TraesCS1A03G0004000.1:exon1:c.77_78insCGCCAACGCCAA:p.R26delinsRANAN,TraesCS1A03G0003900LC:TraesCS1A03G0003900LC.1:exon2:c.143_144insTTGGCGTTGGCG:p.R48delinsRWRWR
Chr1A	1160746	1160746	-	TG	frameshift insertion	TraesCS1A03G0004200:TraesCS1A03G0004200.3:exon1:c.81_82insCA:p.S28fs,TraesCS1A03G0004200:TraesCS1A03G0004200.4:exon1:c.81_82insCA:p.S28fs
Chr1A	1210518	1210518	-	GGAGGTGGAGGT	nonframeshift insertion	TraesCS1A03G0004900:TraesCS1A03G0004900.1:exon1:c.72_73insACCTCCACCTCC:p.G25delinsTSTSG
Chr1A	3282055	3282055	-	CCTC	frameshift insertion	TraesCS1A03G0012100:TraesCS1A03G0012100.1:exon1:c.1186_1187insGAGG:p.H396fs
Chr1A	3282058	3282061	GCGC	-	frameshift deletion	TraesCS1A03G0012100:TraesCS1A03G0012100.1:exon1:c.1181_1184del:p.S394fs
Chr1A	5598398	5598399	AG	-	frameshift deletion	TraesCS1A03G0022300:TraesCS1A03G0022300.1:exon1:c.118_119del:p.R40fs
Chr1A	5598401	5598401	-	GG	frameshift insertion	TraesCS1A03G0022300:TraesCS1A03G0022300.1:exon1:c.121_122insGG:p.I41fs
Chr1A	8462421	8462444	TGCTGTTGGTCCGACGCCGGTTGC	-	nonframeshift deletion	TraesCS1A03G0031300:TraesCS1A03G0031300.1:exon1:c.848_871del:p.283_291del
Chr1A	8462478	8462479	TG	-	frameshift deletion	TraesCS1A03G0031300:TraesCS1A03G0031300.1:exon1:c.813_814del:p.H271fs
Chr1A	8462502	8462502	-	A	stopgain	TraesCS1A03G0031300:TraesCS1A03G0031300.1:exon1:c.789dupT:p.D264_N265delinsX
Chr1A	8463268	8463304	TGGATGGATAGAGAGAACAGAGATGGACAGGACCGAG	-	frameshift deletion	TraesCS1A03G0031300:TraesCS1A03G0031300.1:wholegene,
Chr1A	9669295	9669307	TGTGCTGTGTTTT	-	frameshift deletion	TraesCS1A03G0038000LC:TraesCS1A03G0038000LC.1:exon2:c.279_291del:p.Y93fs,TraesCS1A03G0038000LC:TraesCS1A03G0038000LC.2:exon2:c.282_294del:p.Y94fs,TraesCS1A03G0038000LC:TraesCS1A03G0038000LC.3:exon2:c.273_285del:p.Y91fs
Chr1A	10605551	10605551	C	-	frameshift deletion	TraesCS1A03G0040900:TraesCS1A03G0040900.1:exon1:c.715delG:p.A239fs
Chr1A	10914153	10914154	GG	-	frameshift deletion	TraesCS1A03G0042800:TraesCS1A03G0042800.1:exon1:c.924_925del:p.S308fs
Chr1A	10914158	10914158	T	-	frameshift deletion	TraesCS1A03G0042800:TraesCS1A03G0042800.1:exon1:c.929delT:p.I310fs
Chr1A	10914165	10914165	-	TAC	nonframeshift insertion	TraesCS1A03G0042800:TraesCS1A03G0042800.1:exon1:c.936_937insTAC:p.N312delinsNY
Chr1A	10914236		GG	-	frameshift deletion	TraesCS1A03G0042800:TraesCS1A03G0042800.1:exon1:c.1007_1008del:p.R336fs
Chr1A	10919727	10919727	C	-	frameshift deletion	TraesCS1A03G0042900:TraesCS1A03G0042900.1:exon3:c.1296delG:p.G432fs
Chr1A	10923895	10923895	-	TTG	nonframeshift insertion	TraesCS1A03G0043100:TraesCS1A03G0043100.1:exon1:c.210_211insTTG:p.S70delinsSL,TraesCS1A03G0043100:TraesCS1A03G0043100.2:exon1:c.177_178insTTG:p.S59delinsSL
Chr1A	10924349	10924349	-	CG	frameshift insertion	TraesCS1A03G0043100:TraesCS1A03G0043100.1:exon1:c.664_665insCG:p.P222fs,TraesCS1A03G0043100:TraesCS1A03G0043100.2:exon1:c.631_632insCG:p.P211fs
Chr1A	10924354	10924354	-	G	frameshift insertion	TraesCS1A03G0043100:TraesCS1A03G0043100.1:exon1:c.669_670insG:p.Y223fs,TraesCS1A03G0043100:TraesCS1A03G0043100.2:exon1:c.636_637insG:p.Y212fs
Chr1A	10942633	10942671	TAGAATCTCTGGAGGAGGACCCTCTTATCATAGTTGGCA	-	nonframeshift deletion	TraesCS1A03G0043400:TraesCS1A03G0043400.1:exon2:c.1722_1760del:p.574_587del,TraesCS1A03G0043400:TraesCS1A03G0043400.2:exon2:c.1722_1760del:p.574_587del
Chr1A	10970157	10970157	-	GTC	nonframeshift insertion	TraesCS1A03G0043800:TraesCS1A03G0043800.1:exon1:c.275_276insGAC:p.C92delinsWT
Chr1A	10970402	10970404	CGG	-	nonframeshift deletion	TraesCS1A03G0043800:TraesCS1A03G0043800.1:exon1:c.29_31del:p.10_11del
Chr1A	11606663	11606663	-	TT	frameshift insertion	TraesCS1A03G0048400LC:TraesCS1A03G0048400LC.1:exon1:c.527_528insAA:p.M176fs
Chr1A	11606793	11606793	A	-	frameshift deletion	TraesCS1A03G0048400LC:TraesCS1A03G0048400LC.1:exon1:c.398delT:p.I133fs
Chr1A	11839336	11839339	GTTT	-	frameshift deletion	TraesCS1A03G0048900:TraesCS1A03G0048900.1:exon5:c.300_303del:p.R100fs
Chr1A	13193129	13193137	GCCGCTGCT	-	nonframeshift deletion	TraesCS1A03G0054800:TraesCS1A03G0054800.1:exon1:c.12_20del:p.4_7del
Chr1A	13452917	13452917	-	GTT	nonframeshift insertion	TraesCS1A03G0055900LC:TraesCS1A03G0055900LC.1:exon1:c.507_508insAAC:p.V170delinsNV
Chr1A	13625735	13625735	-	CTC	nonframeshift insertion	TraesCS1A03G0057900:TraesCS1A03G0057900.1:exon1:c.603_604insGAG:p.K202delinsEK
Chr1A	13651016	13651016	-	T	frameshift insertion	TraesCS1A03G0058100:TraesCS1A03G0058100.1:exon2:c.57dupA:p.A20fs
Chr1A	13827846	13827846	-	C	frameshift insertion	TraesCS1A03G0060000LC:TraesCS1A03G0060000LC.1:exon2:c.623dupG:p.C208fs
Chr1A	14023743	14023743	-	TT	frameshift insertion	TraesCS1A03G0061000:TraesCS1A03G0061000.1:exon9:c.2695_2696insAA:p.R899fs
Chr1A	15683541	15683541	-	T	frameshift insertion	TraesCS1A03G0069200LC:TraesCS1A03G0069200LC.1:exon1:c.119_120insT:p.A40fs
Chr1A	15683615	15683615	-	G	frameshift insertion	TraesCS1A03G0069200LC:TraesCS1A03G0069200LC.1:exon1:c.194dupG:p.R65fs
Chr1A	15792570	15792570	-	TCTAGAC	stopgain	TraesCS1A03G0070300:TraesCS1A03G0070300.1:exon6:c.1521_1522insGTCTAGA:p.Q508_Q509delinsVX,TraesCS1A03G0070300:TraesCS1A03G0070300.2:exon6:c.1677_1678insGTCTAGA:p.Q560_Q561delinsVX,TraesCS1A03G0070300:TraesCS1A03G0070300.3:exon8:c.1497_1498insGTCTAGA:p.Q500_Q501delinsVX
Chr1A	15793079	15793079	-	GT	frameshift insertion	TraesCS1A03G0070300:TraesCS1A03G0070300.1:exon5:c.1111_1112insAC:p.W371fs,TraesCS1A03G0070300:TraesCS1A03G0070300.2:exon5:c.1267_1268insAC:p.W423fs,TraesCS1A03G0070300:TraesCS1A03G0070300.3:exon7:c.1087_1088insAC:p.W363fs
Chr1A	15793082	15793083	GC	-	frameshift deletion	TraesCS1A03G0070300:TraesCS1A03G0070300.1:exon5:c.1108_1109del:p.A370fs,TraesCS1A03G0070300:TraesCS1A03G0070300.2:exon5:c.1264_1265del:p.A422fs,TraesCS1A03G0070300:TraesCS1A03G0070300.3:exon7:c.1084_1085del:p.A362fs
Chr1A	15793162	15793162	G	-	frameshift deletion	TraesCS1A03G0070300:TraesCS1A03G0070300.1:exon5:c.1029delC:p.I343fs,TraesCS1A03G0070300:TraesCS1A03G0070300.2:exon5:c.1185delC:p.I395fs,TraesCS1A03G0070300:TraesCS1A03G0070300.3:exon7:c.1005delC:p.I335fs
Chr1A	15793460	15793470	CGATCTGCCTG	-	frameshift deletion	TraesCS1A03G0070300:TraesCS1A03G0070300.1:exon5:c.721_731del:p.Q241fs,TraesCS1A03G0070300:TraesCS1A03G0070300.2:exon5:c.877_887del:p.Q293fs,TraesCS1A03G0070300:TraesCS1A03G0070300.3:exon7:c.697_707del:p.Q233fs
Chr1A	16126329	16126330	GA	-	frameshift deletion	TraesCS1A03G0071900:TraesCS1A03G0071900.1:exon6:c.1424_1425del:p.L475fs
Chr1A	16138692	16138693	CG	-	frameshift deletion	TraesCS1A03G0072000:TraesCS1A03G0072000.1:exon11:c.2503_2504del:p.R835fs
Chr1A	16724370	16724474	GCCTCAGCTGGTGGCAACGCCGGCGCAGGTGGCCTGTGCTTCAAATGCAATCAGCCTGGGCACTTCTCCAGAGACTGCCCAGGGCAGGTGGCTAACTCCTATGGG	-	frameshift deletion	TraesCS1A03G0073300:TraesCS1A03G0073300.1:exon2:c.2809_2836del:p.A937fs
Chr1A	17404549	17404549	G	-	frameshift deletion	TraesCS1A03G0074000:TraesCS1A03G0074000.1:exon1:c.40delG:p.D14fs
Chr1A	17404553	17404554	AA	-	frameshift deletion	TraesCS1A03G0074000:TraesCS1A03G0074000.1:exon1:c.44_45del:p.Q15fs
Chr1A	17404557	17404562	GAAGCT	-	nonframeshift deletion	TraesCS1A03G0074000:TraesCS1A03G0074000.1:exon1:c.48_53del:p.16_18del
Chr1A	18426634	18426634	-	TAC	nonframeshift insertion	TraesCS1A03G0077400LC:TraesCS1A03G0077400LC.1:exon1:c.485_486insTAC:p.C162delinsCT
Chr1A	21792174	21792190	GGCGGACGGGCCGGGCG	-	frameshift deletion	TraesCS1A03G0083300:TraesCS1A03G0083300.1:exon1:c.301_317del:p.R101fs
Chr1A	22130275	22130277	GAA	-	nonframeshift deletion	TraesCS1A03G0085200:TraesCS1A03G0085200.1:exon3:c.451_453del:p.151_151del
Chr1A	22701140	22701140	G	-	frameshift deletion	TraesCS1A03G0087900LC:TraesCS1A03G0087900LC.1:exon1:c.586delG:p.G196fs
Chr1A	22701358	22701391	CCTGAACACCGTGTGCAACGACATAGTACATTTG	-	frameshift deletion	TraesCS1A03G0087900LC:TraesCS1A03G0087900LC.1:exon1:c.804_837del:p.F268fs
Chr1A	22701474	22701474	G	-	frameshift deletion	TraesCS1A03G0087900LC:TraesCS1A03G0087900LC.1:exon1:c.920delG:p.R307fs
Chr1A	22864104	22864143	CTGCATTCTCCCCCTGTCCCGAAGCTCTATCCAGGGCAGA	-	frameshift deletion	TraesCS1A03G0090000:TraesCS1A03G0090000.1:exon2:c.109_148del:p.S37fs
Chr1A	22918572	22918583	GGAAAGGGGAGG	-	nonframeshift deletion	TraesCS1A03G0091000:TraesCS1A03G0091000.1:exon1:c.51_62del:p.17_21del,TraesCS1A03G0091000:TraesCS1A03G0091000.2:exon1:c.51_62del:p.17_21del
Chr1A	23343731	23343733	CGC	-	nonframeshift deletion	TraesCS1A03G0093700:TraesCS1A03G0093700.1:exon9:c.1214_1216del:p.405_406del
Chr1A	23344443	23344451	CCTCCTCCC	-	nonframeshift deletion	TraesCS1A03G0093800LC:TraesCS1A03G0093800LC.1:exon1:c.549_557del:p.183_186del,TraesCS1A03G0093700:TraesCS1A03G0093700.1:exon7:c.686_694del:p.229_232del
Chr1A	24549345	24549345	-	G	frameshift insertion	TraesCS1A03G0098000:TraesCS1A03G0098000.1:exon1:c.1835dupC:p.T612fs
Chr1A	24549383	24549383	-	CGGGGGA	frameshift insertion	TraesCS1A03G0098000:TraesCS1A03G0098000.1:exon1:c.1797_1798insTCCCCCG:p.I600fs
Chr1A	24549385	24549385	-	GT	frameshift insertion	TraesCS1A03G0098000:TraesCS1A03G0098000.1:exon1:c.1795_1796insAC:p.A599fs
Chr1A	30855222	30855222	A	-	frameshift deletion	TraesCS1A03G0112300LC:TraesCS1A03G0112300LC.1:exon2:c.566delA:p.D189fs
Chr1A	30855505	30855518	GGCTGGGCGGGCCG	-	frameshift deletion	TraesCS1A03G0112300LC:TraesCS1A03G0112300LC.1:exon2:c.849_862del:p.S283fs
Chr1A	30856856	30856856	-	GGCGGC	nonframeshift insertion	TraesCS1A03G0112400:TraesCS1A03G0112400.1:exon1:c.903_904insGCCGCC:p.N302delinsAAN
Chr1A	30857155	30857160	GCCGAC	-	nonframeshift deletion	TraesCS1A03G0112400:TraesCS1A03G0112400.1:exon1:c.600_605del:p.200_202del
Chr1A	32018979	32018979	-	T	frameshift insertion	TraesCS1A03G0115800LC:TraesCS1A03G0115800LC.1:exon1:c.190_191insA:p.A64fs
Chr1A	32427047	32427058	CTTCCTCCTCCG	-	nonframeshift deletion	TraesCS1A03G0117300:TraesCS1A03G0117300.1:exon1:c.520_531del:p.174_177del
Chr1A	34443483	34443487	CCAAG	-	frameshift deletion	TraesCS1A03G0122200:TraesCS1A03G0122200.1:exon5:c.830_834del:p.S277fs
Chr1A	38893471	38893471	G	-	frameshift deletion	TraesCS1A03G0136900:TraesCS1A03G0136900.1:exon1:c.194delG:p.R65fs
Chr1A	39779117	39779118	CT	-	frameshift deletion	TraesCS1A03G0139600:TraesCS1A03G0139600.1:exon3:c.2130_2131del:p.R710fs
Chr1A	40983394	40983394	-	TCG	nonframeshift insertion	TraesCS1A03G0141200:TraesCS1A03G0141200.1:exon1:c.646_647insTCG:p.L216delinsLV
Chr1A	40983530	40983533	CCGC	-	frameshift deletion	TraesCS1A03G0141200:TraesCS1A03G0141200.1:exon1:c.782_785del:p.S261fs
Chr1A	40983534	40983534	-	TATA	frameshift insertion	TraesCS1A03G0141200:TraesCS1A03G0141200.1:exon1:c.786_787insTATA:p.A262fs
Chr1A	44181654	44181654	-	T	frameshift insertion	TraesCS1A03G0147900:TraesCS1A03G0147900.1:exon1:c.98_99insT:p.G33fs
Chr1A	44370718	44370719	GC	-	frameshift deletion	TraesCS1A03G0148200:TraesCS1A03G0148200.1:exon6:c.1672_1673del:p.A558fs
Chr1A	44370720	44370720	-	AG	frameshift insertion	TraesCS1A03G0148200:TraesCS1A03G0148200.1:exon6:c.1670_1671insCT:p.Y557fs
Chr1A	44482000	44482000	G	-	frameshift deletion	TraesCS1A03G0148700:TraesCS1A03G0148700.1:exon5:c.1274delC:p.A425fs
Chr1A	44482785	44482785	-	G	frameshift insertion	TraesCS1A03G0148700:TraesCS1A03G0148700.1:exon4:c.652_653insC:p.G218fs
Chr1A	44947539	44947539	G	-	frameshift deletion	TraesCS1A03G0151800:TraesCS1A03G0151800.1:exon1:c.3delG:p.M1fs
Chr1A	46616477	46616484	TGCACCCG	-	frameshift deletion	TraesCS1A03G0153600LC:TraesCS1A03G0153600LC.1:exon2:c.308_315del:p.T103fs
Chr1A	47504986	47504990	CAAAT	-	frameshift deletion	TraesCS1A03G0154900LC:TraesCS1A03G0154900LC.1:exon1:c.421_425del:p.I141fs
Chr1A	50074580	50074623	AGTCGTCCTGTCCACGCTTCGCCCCGATTTTGCCTCAGCCCCCA	-	frameshift deletion	TraesCS1A03G0160000LC:TraesCS1A03G0160000LC.1:exon1:c.281_324del:p.Q94fs
Chr1A	50362930	50362955	ACCGGCTAAGGAAAGGAGCAGGCCCC	-	frameshift deletion	TraesCS1A03G0160700LC:TraesCS1A03G0160700LC.1:exon1:c.416_441del:p.R139fs
Chr1A	51335178	51335187	CGCCACACCA	-	frameshift deletion	TraesCS1A03G0162800:TraesCS1A03G0162800.1:exon1:c.155_164del:p.P52fs
Chr1A	51335248	51335248	-	CACCTA	nonframeshift insertion	TraesCS1A03G0162800:TraesCS1A03G0162800.1:exon1:c.225_226insCACCTA:p.P75delinsPHL
Chr1A	51852325	51852325	-	CCA	nonframeshift insertion	TraesCS1A03G0165200:TraesCS1A03G0165200.1:exon1:c.667_668insCCA:p.G223delinsAR
Chr1A	55706188	55706190	GGA	-	nonframeshift deletion	TraesCS1A03G0172500:TraesCS1A03G0172500.1:exon1:c.10_12del:p.4_4del,TraesCS1A03G0172500:TraesCS1A03G0172500.2:exon1:c.10_12del:p.4_4del
Chr1A	56408751	56408780	TGGGCACTCGGCAGGCACGTCCATGCCTTG	-	nonframeshift deletion	TraesCS1A03G0174600LC:TraesCS1A03G0174600LC.1:exon1:c.224_253del:p.75_85del
Chr1A	60517042	60517042	C	-	frameshift deletion	TraesCS1A03G0181100LC:TraesCS1A03G0181100LC.1:exon1:c.337delG:p.A113fs
Chr1A	63844411	63844411	C	-	frameshift deletion	TraesCS1A03G0192700LC:TraesCS1A03G0192700LC.1:exon1:c.1136delG:p.G379fs
Chr1A	63844488	63844488	-	T	frameshift insertion	TraesCS1A03G0192700LC:TraesCS1A03G0192700LC.1:exon1:c.1058dupA:p.N353fs
Chr1A	75150344	75150344	C	-	frameshift deletion	TraesCS1A03G0209800:TraesCS1A03G0209800.1:exon5:c.1347delG:p.L449fs,TraesCS1A03G0209800:TraesCS1A03G0209800.2:exon5:c.1374delG:p.L458fs
Chr1A	98975649	98975649	-	CGCCTGTGCGTGGCCGGGGCGGCTCGCACCCGCGCC	nonframeshift insertion	TraesCS1A03G0244600LC:TraesCS1A03G0244600LC.1:exon3:c.602_603insGGCGCGGGTGCGAGCCGCCCCGGCCACGCACAGGCG:p.R201delinsRARVRAAPATHRR
Chr1A	109730767	109730768	CG	-	frameshift deletion	TraesCS1A03G0262500LC:TraesCS1A03G0262500LC.1:exon1:c.265_266del:p.R89fs
Chr1A	128148363	128148468	TGCTGGTGTGCAGGACCATGTTATTGCTCTTCAGTATGTGCCTTCCGAGTTACAGCTGGCGGACTTCTTCACGAAGGCATATTGGAGTTGATGCGTTCTATGTGCG	-	frameshift deletion	TraesCS1A03G0289300LC:TraesCS1A03G0289300LC.1:exon1:c.798_888del:p.H266fs
Chr1A	157114548	157114548	-	G	frameshift insertion	TraesCS1A03G0317800LC:TraesCS1A03G0317800LC.1:exon1:c.277_278insG:p.S93fs
Chr1A	157181459	157181459	-	GACATCGTCAGACCTGAAAGCCT	frameshift insertion	TraesCS1A03G0318800LC:TraesCS1A03G0318800LC.1:exon4:c.628_629insAGGCTTTCAGGTCTGACGATGTC:p.R210fs
Chr1A	170544264	170544264	C	-	frameshift deletion	TraesCS1A03G0328800:TraesCS1A03G0328800.1:exon1:c.189delC:p.G63fs,TraesCS1A03G0328800:TraesCS1A03G0328800.2:exon1:c.189delC:p.G63fs
Chr1A	182530452	182530452	-	A	frameshift insertion	TraesCS1A03G0336400LC:TraesCS1A03G0336400LC.1:exon1:c.76_77insA:p.A26fs
Chr1A	183878143	183878146	GGAG	-	frameshift deletion	TraesCS1A03G0337200:TraesCS1A03G0337200.1:exon1:c.80_83del:p.R27fs,TraesCS1A03G0337200:TraesCS1A03G0337200.2:exon1:c.80_83del:p.R27fs,TraesCS1A03G0337200:TraesCS1A03G0337200.3:exon1:c.80_83del:p.R27fs
Chr1A	188824621	188824621	G	-	frameshift deletion	TraesCS1A03G0340800LC:TraesCS1A03G0340800LC.1:exon1:c.358delC:p.L120fs
Chr1A	206953418	206953418	-	C	frameshift insertion	TraesCS1A03G0348700LC:TraesCS1A03G0348700LC.1:exon6:c.1265dupG:p.G422fs
Chr1A	210818134	210818134	T	-	frameshift deletion	TraesCS1A03G0351700LC:TraesCS1A03G0351700LC.1:exon3:c.154delA:p.T52fs
Chr1A	238158237	238158237	-	C	frameshift insertion	TraesCS1A03G0372400LC:TraesCS1A03G0372400LC.1:exon1:c.108dupG:p.P37fs
Chr1A	238258196	238258196	-	CGTC	frameshift insertion	TraesCS1A03G0372600LC:TraesCS1A03G0372600LC.1:exon1:c.48_49insGACG:p.P17fs
Chr1A	254407977	254407994	TCGTCGTCGTCATCCTCG	-	nonframeshift deletion	TraesCS1A03G0393700:TraesCS1A03G0393700.1:exon1:c.387_404del:p.129_135del,TraesCS1A03G0393700:TraesCS1A03G0393700.2:exon1:c.387_404del:p.129_135del
Chr1A	255203534	255203534	-	G	frameshift insertion	TraesCS1A03G0395500LC:TraesCS1A03G0395500LC.1:exon2:c.509dupG:p.R170fs
Chr1A	268744616	268744618	GCG	-	nonframeshift deletion	TraesCS1A03G0411700:TraesCS1A03G0411700.1:exon1:c.526_528del:p.176_176del
Chr1A	277574070	277574070	C	-	frameshift deletion	TraesCS1A03G0418000LC:TraesCS1A03G0418000LC.1:exon2:c.64delC:p.P22fs
Chr1A	281611347	281611347	C	-	frameshift deletion	TraesCS1A03G0425600:TraesCS1A03G0425600.1:exon1:c.476delC:p.T159fs
Chr1A	281612604	281612628	ATTCTACAATACCTGAGCATGGCGC	-	frameshift deletion	TraesCS1A03G0425600:TraesCS1A03G0425600.1:exon2:c.1637_1661del:p.N546fs
Chr1A	281625037	281625037	-	A	frameshift insertion	TraesCS1A03G0425700LC:TraesCS1A03G0425700LC.1:exon1:c.180dupA:p.S60fs
Chr1A	281625231	281625231	T	-	frameshift deletion	TraesCS1A03G0425700LC:TraesCS1A03G0425700LC.1:exon2:c.289delT:p.S97fs
Chr1A	286633274	286633274	-	TGC	nonframeshift insertion	TraesCS1A03G0429300LC:TraesCS1A03G0429300LC.1:exon1:c.154_155insTGC:p.L52delinsLL
Chr1A	286633282	286633282	A	-	frameshift deletion	TraesCS1A03G0429300LC:TraesCS1A03G0429300LC.1:exon1:c.162delA:p.T54fs
Chr1A	295496805	295496807	CCA	-	nonframeshift deletion	TraesCS1A03G0442500LC:TraesCS1A03G0442500LC.1:exon1:c.575_577del:p.192_193del
Chr1A	303355541	303355541	A	-	frameshift deletion	TraesCS1A03G0455100:TraesCS1A03G0455100.1:exon1:c.221delT:p.L74fs
Chr1A	303501988	303501988	C	-	frameshift deletion	TraesCS1A03G0455700:TraesCS1A03G0455700.1:exon1:c.151delG:p.V51fs
Chr1A	303501992	303501993	GA	-	frameshift deletion	TraesCS1A03G0455700:TraesCS1A03G0455700.1:exon1:c.146_147del:p.L49fs
Chr1A	303501998	303501998	C	-	frameshift deletion	TraesCS1A03G0455700:TraesCS1A03G0455700.1:exon1:c.141delG:p.A47fs
Chr1A	303747326	303747330	TCTGA	-	frameshift deletion	TraesCS1A03G0456400LC:TraesCS1A03G0456400LC.1:exon6:c.1399_1403del:p.S467fs
Chr1A	308764092	308764112	CTCCCCTCCGAACTGCTGGAG	-	nonframeshift deletion	TraesCS1A03G0463100:TraesCS1A03G0463100.1:exon1:c.76_96del:p.26_32del
Chr1A	318545483	318545484	AG	-	frameshift deletion	TraesCS1A03G0476000LC:TraesCS1A03G0476000LC.1:exon1:c.106_107del:p.R36fs
Chr1A	339319999	339319999	-	G	frameshift insertion	TraesCS1A03G0502800:TraesCS1A03G0502800.1:exon1:c.280dupC:p.H94fs
Chr1A	345176090	345176112	CGGCCTTGTTGAGCGCGACGAGC	-	frameshift deletion	TraesCS1A03G0509500:TraesCS1A03G0509500.1:exon2:c.228_250del:p.R76fs,TraesCS1A03G0509500:TraesCS1A03G0509500.2:exon2:c.228_250del:p.R76fs
Chr1A	350317728	350317728	-	CG	frameshift insertion	TraesCS1A03G0517300LC:TraesCS1A03G0517300LC.1:exon1:c.7_8insCG:p.E3fs
Chr1A	353406702	353406702	G	-	frameshift deletion	TraesCS1A03G0522800LC:TraesCS1A03G0522800LC.1:exon1:c.791delG:p.C264fs
Chr1A	353659111	353659111	-	T	frameshift insertion	TraesCS1A03G0523700LC:TraesCS1A03G0523700LC.1:exon1:c.523_524insA:p.L175fs
Chr1A	354393657	354393657	T	-	frameshift deletion	TraesCS1A03G0524700:TraesCS1A03G0524700.1:exon1:c.630delT:p.G210fs
Chr1A	355826877	355826879	GAA	-	nonframeshift deletion	TraesCS1A03G0527300:TraesCS1A03G0527300.1:exon1:c.15_17del:p.5_6del
Chr1A	356145663	356145663	A	-	frameshift deletion	TraesCS1A03G0527700LC:TraesCS1A03G0527700LC.1:exon1:c.106delA:p.K36fs
Chr1A	356466160	356466162	CTC	-	nonframeshift deletion	TraesCS1A03G0528400:TraesCS1A03G0528400.1:exon11:c.2361_2363del:p.787_788del
Chr1A	356466200	356466200	-	CTGGTA	nonframeshift insertion	TraesCS1A03G0528400:TraesCS1A03G0528400.1:exon11:c.2322_2323insTACCAG:p.H775delinsYQH
Chr1A	356466216	356466216	-	TACTGA	nonframeshift insertion	TraesCS1A03G0528400:TraesCS1A03G0528400.1:exon11:c.2306_2307insTCAGTA:p.Y769delinsYQY
Chr1A	367079128	367079128	C	-	stopgain	TraesCS1A03G0543100:TraesCS1A03G0543100.1:exon3:c.268delG:p.V90X
Chr1A	370140593	370140593	-	A	frameshift insertion	TraesCS1A03G0547100:TraesCS1A03G0547100.1:exon6:c.710dupA:p.Q237fs,TraesCS1A03G0547100:TraesCS1A03G0547100.2:exon7:c.626dupA:p.Q209fs
Chr1A	370919218	370919218	-	G	frameshift insertion	TraesCS1A03G0550000LC:TraesCS1A03G0550000LC.1:exon1:c.251dupG:p.R84fs
Chr1A	370995420	370995420	-	A	frameshift insertion	TraesCS1A03G0550300LC:TraesCS1A03G0550300LC.1:exon2:c.447dupA:p.S149fs
Chr1A	370995425	370995425	G	-	frameshift deletion	TraesCS1A03G0550300LC:TraesCS1A03G0550300LC.1:exon2:c.451delG:p.E151fs
Chr1A	377862667	377862667	T	-	frameshift deletion	TraesCS1A03G0560600LC:TraesCS1A03G0560600LC.1:exon2:c.252delA:p.I84fs
Chr1A	381907941	381907943	TCA	-	nonframeshift deletion	TraesCS1A03G0567400:TraesCS1A03G0567400.1:exon2:c.146_148del:p.49_50del
Chr1A	384074878	384074880	TTT	-	nonframeshift deletion	TraesCS1A03G0570200LC:TraesCS1A03G0570200LC.1:exon1:c.91_93del:p.31_31del
Chr1A	384074880	384074880	-	GG	frameshift insertion	TraesCS1A03G0570200LC:TraesCS1A03G0570200LC.1:exon1:c.93_94insGG:p.F31fs
Chr1A	387998106	387998106	-	CCT	nonframeshift insertion	TraesCS1A03G0573500LC:TraesCS1A03G0573500LC.1:exon1:c.362_363insCCT:p.P121delinsPL
Chr1A	390098681	390098693	GACGAGCTGCCTA	-	frameshift deletion	TraesCS1A03G0576500:TraesCS1A03G0576500.1:exon2:c.148_160del:p.D50fs
Chr1A	394084352	394084352	G	-	frameshift deletion	TraesCS1A03G0582500LC:TraesCS1A03G0582500LC.1:exon1:c.294delG:p.P98fs
Chr1A	395975932	395975933	TG	-	frameshift deletion	TraesCS1A03G0585700:TraesCS1A03G0585700.1:exon4:c.662_663del:p.S221fs
Chr1A	396264384	396264384	-	C	frameshift insertion	TraesCS1A03G0587200:TraesCS1A03G0587200.1:exon2:c.272dupC:p.T91fs
Chr1A	397166805	397166805	-	TGACAAGG	frameshift insertion	TraesCS1A03G0588200LC:TraesCS1A03G0588200LC.1:exon1:c.500_501insTGACAAGG:p.A167fs
Chr1A	399344679	399344679	-	AAAAAAAT	frameshift insertion	TraesCS1A03G0591300:TraesCS1A03G0591300.1:exon1:c.7_8insAAAAAAAT:p.K3fs
Chr1A	400916472	400916472	C	-	frameshift deletion	TraesCS1A03G0593400:TraesCS1A03G0593400.1:exon1:c.113delG:p.G38fs
Chr1A	407434109	407434109	-	T	frameshift insertion	TraesCS1A03G0603100:TraesCS1A03G0603100.1:exon1:c.508dupT:p.E169fs
Chr1A	408972189	408972205	CAGCAGCTCGCGTGTCC	-	frameshift deletion	TraesCS1A03G0605800LC:TraesCS1A03G0605800LC.1:exon1:c.67_83del:p.G23fs
Chr1A	441324799	441324799	C	-	frameshift deletion	TraesCS1A03G0641300:TraesCS1A03G0641300.1:exon1:c.10delC:p.P4fs
Chr1A	441765381	441765381	-	T	frameshift insertion	TraesCS1A03G0642000LC:TraesCS1A03G0642000LC.1:exon1:c.95dupT:p.I32fs
Chr1A	462057001	462057001	-	TCC	nonframeshift insertion	TraesCS1A03G0673900:TraesCS1A03G0673900.1:exon1:c.842_843insGGA:p.D281delinsED
Chr1A	463715284	463715284	-	GTAATACCAC	stopgain	TraesCS1A03G0677900LC:TraesCS1A03G0677900LC.1:exon1:c.368_369insGTAATACCAC:p.M123_X124delinsMX
Chr1A	465223908	465223920	CTTGTAGCAGCCC	-	frameshift deletion	TraesCS1A03G0682200:TraesCS1A03G0682200.1:exon3:c.439_451del:p.G147fs
Chr1A	466988764	466988764	-	CCACAGA	frameshift insertion	TraesCS1A03G0687300LC:TraesCS1A03G0687300LC.1:exon2:c.185_186insTCTGTGG:p.G62fs
Chr1A	468875269	468875269	G	-	frameshift deletion	TraesCS1A03G0691300:TraesCS1A03G0691300.1:exon1:c.40delC:p.L14fs
Chr1A	470487380	470487399	GCAATGGTCAGAACACAATA	-	frameshift deletion	TraesCS1A03G0693400:TraesCS1A03G0693400.1:exon1:c.1626_1638del:p.A542fs
Chr1A	478601963	478601965	TTG	-	nonframeshift deletion	TraesCS1A03G0706300LC:TraesCS1A03G0706300LC.1:exon1:c.127_129del:p.43_43del
Chr1A	478601965	478601965	-	CC	frameshift insertion	TraesCS1A03G0706300LC:TraesCS1A03G0706300LC.1:exon1:c.129_130insCC:p.L43fs
Chr1A	478602182	478602182	G	-	frameshift deletion	TraesCS1A03G0706300LC:TraesCS1A03G0706300LC.1:exon1:c.346delG:p.G116fs
Chr1A	481865335	481865336	AT	-	frameshift deletion	TraesCS1A03G0711300LC:TraesCS1A03G0711300LC.1:wholegene,
Chr1A	483274416	483274416	-	CGCCGCCGGCAA	nonframeshift insertion	TraesCS1A03G0716900:TraesCS1A03G0716900.1:exon2:c.959_960insCGCCGCCGGCAA:p.T320delinsTAAGN
Chr1A	484548244	484548245	TC	-	frameshift deletion	TraesCS1A03G0720000:TraesCS1A03G0720000.1:exon1:c.681_682del:p.E227fs
Chr1A	485238365	485238365	-	GA	frameshift insertion	TraesCS1A03G0721100LC:TraesCS1A03G0721100LC.1:exon1:c.90_91insGA:p.G30fs
Chr1A	489300077	489300077	-	A	frameshift insertion	TraesCS1A03G0730900:TraesCS1A03G0730900.1:exon6:c.932dupA:p.Q311fs,TraesCS1A03G0730900:TraesCS1A03G0730900.2:exon6:c.962dupA:p.Q321fs
Chr1A	489788451	489788451	-	A	frameshift insertion	TraesCS1A03G0732400:TraesCS1A03G0732400.1:exon1:c.4dupA:p.M1fs
Chr1A	490828780	490828799	TCCGGTTTCTCTCGGAAAAG	-	frameshift deletion	TraesCS1A03G0734900:TraesCS1A03G0734900.1:exon1:c.587_606del:p.L196fs
Chr1A	490888566	490888566	G	-	stopgain	TraesCS1A03G0735500:TraesCS1A03G0735500.1:exon1:c.324delC:p.Y108X
Chr1A	494754295	494754298	GCGG	-	frameshift deletion	TraesCS1A03G0742800:TraesCS1A03G0742800.1:exon7:c.745_748del:p.A249fs
Chr1A	497580526	497580526	-	C	frameshift insertion	TraesCS1A03G0751000LC:TraesCS1A03G0751000LC.1:exon1:c.72dupC:p.I24fs
Chr1A	497580527	497580527	-	T	frameshift insertion	TraesCS1A03G0751000LC:TraesCS1A03G0751000LC.1:exon1:c.73dupT:p.I24fs
Chr1A	497580646	497580646	-	T	frameshift insertion	TraesCS1A03G0751000LC:TraesCS1A03G0751000LC.1:exon1:c.192dupT:p.Y64fs
Chr1A	497580739	497580747	TTTTTCCCT	-	nonframeshift deletion	TraesCS1A03G0751000LC:TraesCS1A03G0751000LC.1:exon1:c.284_292del:p.95_98del
Chr1A	502310633	502310633	-	TT	frameshift insertion	TraesCS1A03G0769300:TraesCS1A03G0769300.1:exon2:c.534_535insAA:p.A179fs
Chr1A	502310636	502310636	-	TGACGTAACGATATGCTT	nonframeshift insertion	TraesCS1A03G0769300:TraesCS1A03G0769300.1:exon2:c.531_532insAAGCATATCGTTACGTCA:p.E178delinsKHIVTSE
Chr1A	502311049	502311049	C	-	frameshift deletion	TraesCS1A03G0769300:TraesCS1A03G0769300.1:exon1:c.205delG:p.A69fs
Chr1A	502315577	502315578	GA	-	frameshift deletion	TraesCS1A03G0769500:TraesCS1A03G0769500.1:exon9:c.2231_2232del:p.L744fs
Chr1A	503189878	503189878	-	CGC	nonframeshift insertion	TraesCS1A03G0771300LC:TraesCS1A03G0771300LC.1:exon1:c.18_19insGCG:p.M7delinsAM
Chr1A	504299476	504299487	CGATGCCGATGC	-	nonframeshift deletion	TraesCS1A03G0772300:TraesCS1A03G0772300.1:exon1:c.92_103del:p.31_35del
Chr1A	504321162	504321162	A	-	frameshift deletion	TraesCS1A03G0772900LC:TraesCS1A03G0772900LC.1:exon2:c.310delT:p.Y104fs
Chr1A	505066232	505066244	GGCGGCCGGCGCA	-	frameshift deletion	TraesCS1A03G0774500LC:TraesCS1A03G0774500LC.1:exon1:c.71_83del:p.L24fs
Chr1A	506498461	506498461	-	A	frameshift insertion	TraesCS1A03G0777200LC:TraesCS1A03G0777200LC.1:exon1:c.67dupA:p.K22fs
Chr1A	507779585	507779585	C	-	frameshift deletion	TraesCS1A03G0781000LC:TraesCS1A03G0781000LC.1:exon13:c.3211delG:p.A1071fs
Chr1A	507779853	507779853	A	-	frameshift deletion	TraesCS1A03G0781000LC:TraesCS1A03G0781000LC.1:exon13:c.2943delT:p.L981fs
Chr1A	507780198	507780206	TGGCCTGAT	-	nonframeshift deletion	TraesCS1A03G0781000LC:TraesCS1A03G0781000LC.1:exon11:c.2771_2779del:p.924_927del
Chr1A	510025247	510025247	A	-	frameshift deletion	TraesCS1A03G0786700LC:TraesCS1A03G0786700LC.1:exon3:c.570delT:p.F190fs
Chr1A	515089734	515089734	-	C	frameshift insertion	TraesCS1A03G0799700LC:TraesCS1A03G0799700LC.1:exon3:c.408_409insC:p.Y136fs
Chr1A	515190924	515190924	A	-	stopgain	TraesCS1A03G0800900:TraesCS1A03G0800900.1:exon2:c.656delT:p.L219X
Chr1A	516351793	516351793	-	TCCTACTTCGCAGAATCTCCGGGT	nonframeshift insertion	TraesCS1A03G0803800:TraesCS1A03G0803800.1:exon5:c.667_668insTCCTACTTCGCAGAATCTCCGGGT:p.V223delinsVLLRRISGL
Chr1A	519167651	519167651	C	-	frameshift deletion	TraesCS1A03G0813100:TraesCS1A03G0813100.1:exon2:c.914delG:p.G305fs
Chr1A	519167850	519167850	A	-	frameshift deletion	TraesCS1A03G0813100:TraesCS1A03G0813100.2:exon3:c.1172delT:p.L391fs
Chr1A	522984444	522984449	TGACTC	-	nonframeshift deletion	TraesCS1A03G0825600:TraesCS1A03G0825600.1:exon1:c.213_218del:p.71_73del
Chr1A	523703813	523703821	CCATTGAGA	-	nonframeshift deletion	TraesCS1A03G0828500LC:TraesCS1A03G0828500LC.1:exon1:c.68_76del:p.23_26del
Chr1A	523703884	523703884	C	-	frameshift deletion	TraesCS1A03G0828500LC:TraesCS1A03G0828500LC.1:exon1:c.139delC:p.L47fs
Chr1A	523943646	523943648	GGA	-	nonframeshift deletion	TraesCS1A03G0829100:TraesCS1A03G0829100.1:exon1:c.24_26del:p.8_9del
Chr1A	528595378	528595378	-	G	frameshift insertion	TraesCS1A03G0834000LC:TraesCS1A03G0834000LC.1:exon1:c.62dupG:p.W21fs
Chr1A	528783940	528783940	-	ACATTACCA	nonframeshift insertion	TraesCS1A03G0834500LC:TraesCS1A03G0834500LC.1:exon1:c.84_85insACATTACCA:p.P28delinsPTLP,TraesCS1A03G0834400LC:TraesCS1A03G0834400LC.1:exon2:c.491_492insTGGTAATGT:p.G164delinsGGNV
Chr1A	530912646	530912648	GCG	-	nonframeshift deletion	TraesCS1A03G0837500:TraesCS1A03G0837500.1:exon1:c.555_557del:p.185_186del
Chr1A	531826821	531826821	-	C	frameshift insertion	TraesCS1A03G0838700LC:TraesCS1A03G0838700LC.1:exon1:c.417_418insG:p.P140fs
Chr1A	531921300	531921314	TCCTCGTCCATGCCG	-	nonframeshift deletion	TraesCS1A03G0839300:TraesCS1A03G0839300.1:exon4:c.2736_2750del:p.912_917del
Chr1A	533353352	533353352	-	T	frameshift insertion	TraesCS1A03G0845900LC:TraesCS1A03G0845900LC.1:exon2:c.113_114insA:p.S38fs
Chr1A	533934706	533934706	-	G	frameshift insertion	TraesCS1A03G0847600LC:TraesCS1A03G0847600LC.1:exon2:c.534_535insG:p.P178fs,TraesCS1A03G0847600LC:TraesCS1A03G0847600LC.2:exon2:c.567_568insG:p.P189fs
Chr1A	533935784	533935786	CTA	-	nonframeshift deletion	TraesCS1A03G0847700LC:TraesCS1A03G0847700LC.1:exon1:c.58_60del:p.20_20del
Chr1A	533936335	533936337	ATA	-	nonframeshift deletion	TraesCS1A03G0847700LC:TraesCS1A03G0847700LC.1:exon2:c.455_457del:p.152_153del
Chr1A	533936731	533936731	-	TGG	nonframeshift insertion	TraesCS1A03G0847700LC:TraesCS1A03G0847700LC.1:exon2:c.851_852insTGG:p.D284delinsDG
Chr1A	534112154	534112154	-	TG	frameshift insertion	TraesCS1A03G0848300:TraesCS1A03G0848300.1:exon8:c.1996_1997insTG:p.M666fs
Chr1A	534438164	534438164	-	CATCAAGT	frameshift insertion	TraesCS1A03G0849700LC:TraesCS1A03G0849700LC.2:exon1:c.752_753insCATCAAGT:p.T251fs
Chr1A	534669870	534669871	CG	-	frameshift deletion	TraesCS1A03G0851400:TraesCS1A03G0851400.1:exon1:c.247_248del:p.R83fs
Chr1A	535145823	535145824	GA	-	frameshift deletion	TraesCS1A03G0853200:TraesCS1A03G0853200.1:exon1:c.1309_1310del:p.E437fs
Chr1A	536215143	536215145	CTG	-	nonframeshift deletion	TraesCS1A03G0856700:TraesCS1A03G0856700.1:exon19:c.4748_4750del:p.1583_1584del
Chr1A	537140822	537140824	CGC	-	nonframeshift deletion	TraesCS1A03G0860500:TraesCS1A03G0860500.1:exon1:c.1229_1231del:p.410_411del,TraesCS1A03G0860600LC:TraesCS1A03G0860600LC.1:exon1:c.249_251del:p.83_84del
Chr1A	538125035	538125037	GCC	-	nonframeshift deletion	TraesCS1A03G0863800:TraesCS1A03G0863800.1:exon1:c.31_33del:p.11_11del,TraesCS1A03G0863900:TraesCS1A03G0863900.1:exon1:c.31_33del:p.11_11del,TraesCS1A03G0863900:TraesCS1A03G0863900.2:exon1:c.31_33del:p.11_11del
Chr1A	538125054	538125068	AGGAGGAGCAGGGGC	-	nonframeshift deletion	TraesCS1A03G0863800:TraesCS1A03G0863800.1:exon1:c.50_64del:p.17_22del,TraesCS1A03G0863900:TraesCS1A03G0863900.1:exon1:c.50_64del:p.17_22del,TraesCS1A03G0863900:TraesCS1A03G0863900.2:exon1:c.50_64del:p.17_22del
Chr1A	538125078	538125080	AGG	-	nonframeshift deletion	TraesCS1A03G0863800:TraesCS1A03G0863800.1:exon1:c.74_76del:p.25_26del,TraesCS1A03G0863900:TraesCS1A03G0863900.1:exon1:c.74_76del:p.25_26del,TraesCS1A03G0863900:TraesCS1A03G0863900.2:exon1:c.74_76del:p.25_26del
Chr1A	538125081	538125081	-	ACT	nonframeshift insertion	TraesCS1A03G0863800:TraesCS1A03G0863800.1:exon1:c.77_78insACT:p.E26delinsEL,TraesCS1A03G0863900:TraesCS1A03G0863900.1:exon1:c.77_78insACT:p.E26delinsEL,TraesCS1A03G0863900:TraesCS1A03G0863900.2:exon1:c.77_78insACT:p.E26delinsEL
Chr1A	538125160	538125160	-	GAG	nonframeshift insertion	TraesCS1A03G0863800:TraesCS1A03G0863800.1:exon1:c.156_157insGAG:p.E52delinsEE,TraesCS1A03G0863900:TraesCS1A03G0863900.1:exon1:c.156_157insGAG:p.E52delinsEE,TraesCS1A03G0863900:TraesCS1A03G0863900.2:exon1:c.156_157insGAG:p.E52delinsEE
Chr1A	538125176	538125176	-	AGGAGGAC	frameshift insertion	TraesCS1A03G0863800:TraesCS1A03G0863800.1:exon1:c.172_173insAGGAGGAC:p.G58fs,TraesCS1A03G0863900:TraesCS1A03G0863900.1:exon1:c.172_173insAGGAGGAC:p.G58fs,TraesCS1A03G0863900:TraesCS1A03G0863900.2:exon1:c.172_173insAGGAGGAC:p.G58fs
Chr1A	538125180	538125180	A	-	frameshift deletion	TraesCS1A03G0863800:TraesCS1A03G0863800.1:exon1:c.176delA:p.E59fs,TraesCS1A03G0863900:TraesCS1A03G0863900.1:exon1:c.176delA:p.E59fs,TraesCS1A03G0863900:TraesCS1A03G0863900.2:exon1:c.176delA:p.E59fs
Chr1A	538125278	538125280	GAG	-	nonframeshift deletion	TraesCS1A03G0863800:TraesCS1A03G0863800.1:exon1:c.274_276del:p.92_92del,TraesCS1A03G0863900:TraesCS1A03G0863900.1:exon1:c.274_276del:p.92_92del,TraesCS1A03G0863900:TraesCS1A03G0863900.2:exon1:c.274_276del:p.92_92del
Chr1A	538125393	538125393	-	GGCGA	frameshift insertion	TraesCS1A03G0863800:TraesCS1A03G0863800.1:exon1:c.389_390insGGCGA:p.A130fs,TraesCS1A03G0863900:TraesCS1A03G0863900.1:exon1:c.389_390insGGCGA:p.A130fs,TraesCS1A03G0863900:TraesCS1A03G0863900.2:exon1:c.389_390insGGCGA:p.A130fs
Chr1A	538125396	538125397	AG	-	frameshift deletion	TraesCS1A03G0863800:TraesCS1A03G0863800.1:exon1:c.392_393del:p.K131fs,TraesCS1A03G0863900:TraesCS1A03G0863900.1:exon1:c.392_393del:p.K131fs,TraesCS1A03G0863900:TraesCS1A03G0863900.2:exon1:c.392_393del:p.K131fs
Chr1A	538128531	538128533	AAC	-	nonframeshift deletion	TraesCS1A03G0863800:TraesCS1A03G0863800.1:exon4:c.1196_1198del:p.399_400del,TraesCS1A03G0863900:TraesCS1A03G0863900.1:exon4:c.1196_1198del:p.399_400del,TraesCS1A03G0863900:TraesCS1A03G0863900.2:exon4:c.1196_1198del:p.399_400del
Chr1A	538128690	538128692	CAT	-	nonframeshift deletion	TraesCS1A03G0863800:TraesCS1A03G0863800.1:exon4:c.1355_1357del:p.452_453del,TraesCS1A03G0863900:TraesCS1A03G0863900.1:exon4:c.1355_1357del:p.452_453del,TraesCS1A03G0863900:TraesCS1A03G0863900.2:exon4:c.1355_1357del:p.452_453del
Chr1A	538770837	538770837	T	-	frameshift deletion	TraesCS1A03G0867700:TraesCS1A03G0867700.1:exon1:c.130delT:p.L44fs
Chr1A	539224803	539224808	AGGGGG	-	nonframeshift deletion	TraesCS1A03G0868800:TraesCS1A03G0868800.1:exon1:c.36_41del:p.12_14del,TraesCS1A03G0868800:TraesCS1A03G0868800.2:exon1:c.36_41del:p.12_14del
Chr1A	539224829	539224829	-	G	frameshift insertion	TraesCS1A03G0868800:TraesCS1A03G0868800.1:exon1:c.14dupC:p.A5fs,TraesCS1A03G0868800:TraesCS1A03G0868800.2:exon1:c.14dupC:p.A5fs
Chr1A	541183717	541183717	G	-	frameshift deletion	TraesCS1A03G0871600:TraesCS1A03G0871600.1:exon1:c.2263delC:p.Q755fs
Chr1A	541477755	541477755	C	-	frameshift deletion	TraesCS1A03G0872400:TraesCS1A03G0872400.1:exon2:c.1165delC:p.H389fs
Chr1A	543457056	543457056	A	-	frameshift deletion	TraesCS1A03G0880200LC:TraesCS1A03G0880200LC.1:exon1:c.46delT:p.S16fs
Chr1A	545885367	545885367	T	-	frameshift deletion	TraesCS1A03G0886700LC:TraesCS1A03G0886700LC.1:exon1:c.366delA:p.K122fs
Chr1A	545907106	545907106	G	-	frameshift deletion	TraesCS1A03G0887100LC:TraesCS1A03G0887100LC.1:exon3:c.572delC:p.P191fs
Chr1A	545936291	545936291	-	CGGTGACAACACCAAC	frameshift insertion	TraesCS1A03G0887300:TraesCS1A03G0887300.1:exon3:c.407_408insCGGTGACAACACCAAC:p.G136fs
Chr1A	547747830	547747862	CTTATTCTTCGTGTAGGGTGAGGGCCGACCGGG	-	frameshift deletion	TraesCS1A03G0893400:TraesCS1A03G0893400.1:exon2:c.387_403del:p.R129fs
Chr1A	548697992	548697992	G	-	frameshift deletion	TraesCS1A03G0895700LC:TraesCS1A03G0895700LC.1:exon1:c.316delG:p.G106fs
Chr1A	548698179	548698203	AGAGCCTTGGGTCCGTTCCAAATCT	-	frameshift deletion	TraesCS1A03G0895700LC:TraesCS1A03G0895700LC.1:exon1:c.503_527del:p.K168fs
Chr1A	550332467	550332517	TGATGGCAACAGTGCCTCTTCAGTTCGTCCGAGGGCATCTTATTCAGGCGT	-	nonframeshift deletion	TraesCS1A03G0902600LC:TraesCS1A03G0902600LC.1:exon1:c.315_365del:p.105_122del
Chr1A	552785753	552785753	-	AC	frameshift insertion	TraesCS1A03G0913600:TraesCS1A03G0913600.1:exon1:c.60_61insGT:p.C21fs
Chr1A	553508391	553508391	-	GGA	nonframeshift insertion	TraesCS1A03G0917700:TraesCS1A03G0917700.1:exon2:c.522_523insTCC:p.V175delinsSV
Chr1A	557164968	557164968	C	-	frameshift deletion	TraesCS1A03G0939500LC:TraesCS1A03G0939500LC.1:exon1:c.111delC:p.V37fs
Chr1A	559138905	559138913	GCCGCCACA	-	nonframeshift deletion	TraesCS1A03G0948600LC:TraesCS1A03G0948600LC.1:exon1:c.1162_1170del:p.388_390del
Chr1A	560412173	560412173	-	GAC	nonframeshift insertion	TraesCS1A03G0953500:TraesCS1A03G0953500.1:exon2:c.401_402insGTC:p.S134delinsSS
Chr1A	560562650	560562650	-	G	frameshift insertion	TraesCS1A03G0954000LC:TraesCS1A03G0954000LC.1:exon1:c.300dupC:p.G101fs
Chr1A	560563126	560563126	T	-	frameshift deletion	TraesCS1A03G0954100LC:TraesCS1A03G0954100LC.1:exon4:c.475delA:p.I159fs
Chr1A	560568156	560568156	-	ATTTCA	nonframeshift insertion	TraesCS1A03G0954300LC:TraesCS1A03G0954300LC.1:exon3:c.607_608insTGAAAT:p.H203delinsLKY
Chr1A	560568160	560568160	A	-	frameshift deletion	TraesCS1A03G0954300LC:TraesCS1A03G0954300LC.1:exon3:c.604delT:p.S202fs
Chr1A	560568162	560568164	GGG	-	nonframeshift deletion	TraesCS1A03G0954300LC:TraesCS1A03G0954300LC.1:exon3:c.600_602del:p.200_201del
Chr1A	560568166	560568166	-	CC	frameshift insertion	TraesCS1A03G0954300LC:TraesCS1A03G0954300LC.1:exon3:c.597_598insGG:p.L200fs
Chr1A	560568167	560568167	-	ACG	nonframeshift insertion	TraesCS1A03G0954300LC:TraesCS1A03G0954300LC.1:exon3:c.596_597insCGT:p.V199delinsVV
Chr1A	563185682	563185718	TTCTTCTGCAGTTGCTATGGGTTCTCTTCCACTGCCA	-	frameshift deletion	TraesCS1A03G0962400LC:TraesCS1A03G0962400LC.1:exon1:c.18_54del:p.N6fs
Chr1A	566520296	566520309	TGCCCAGACCTGCG	-	frameshift deletion	TraesCS1A03G0976200LC:TraesCS1A03G0976200LC.1:exon1:c.175_188del:p.R59fs
Chr1A	566591920	566591922	CCT	-	nonframeshift deletion	TraesCS1A03G0977100:TraesCS1A03G0977100.1:exon1:c.824_826del:p.275_276del
Chr1A	566593400	566593414	GCCGGAGCGATCGCC	-	nonframeshift deletion	TraesCS1A03G0977200:TraesCS1A03G0977200.1:exon1:c.90_104del:p.30_35del
Chr1A	567004943	567004943	C	-	frameshift deletion	TraesCS1A03G0979100LC:TraesCS1A03G0979100LC.1:exon1:c.152delG:p.G51fs,TraesCS1A03G0979100LC:TraesCS1A03G0979100LC.2:exon1:c.152delG:p.G51fs
Chr1A	567586741	567586741	-	TCCGGTAGTAGACAACGTCCC	nonframeshift insertion	TraesCS1A03G0981000LC:TraesCS1A03G0981000LC.1:exon2:c.1207_1208insGGGACGTTGTCTACTACCGGA:p.M403delinsRDVVYYRM
Chr1A	567586743	567586743	-	CGGTAGTAGACAACGTCCCTT	nonframeshift insertion	TraesCS1A03G0981000LC:TraesCS1A03G0981000LC.1:exon2:c.1205_1206insAAGGGACGTTGTCTACTACCG:p.R402delinsRRDVVYYR
Chr1A	569767572	569767572	-	TG	frameshift insertion	TraesCS1A03G0987300LC:TraesCS1A03G0987300LC.1:exon1:c.20_21insCA:p.Q7fs
Chr1A	569771020	569771020	-	CTGGCC	nonframeshift insertion	TraesCS1A03G0987500LC:TraesCS1A03G0987500LC.1:exon5:c.711_712insGGCCAG:p.S238delinsGQS
Chr1A	571019925	571019933	CGCCTCCGT	-	nonframeshift deletion	TraesCS1A03G0989400LC:TraesCS1A03G0989400LC.1:exon1:c.343_351del:p.115_117del
Chr1A	571019943	571019943	G	-	frameshift deletion	TraesCS1A03G0989400LC:TraesCS1A03G0989400LC.1:exon1:c.361delG:p.G121fs
Chr1A	571019947	571019957	GCCGTCACGCC	-	frameshift deletion	TraesCS1A03G0989400LC:TraesCS1A03G0989400LC.1:exon1:c.365_375del:p.S122fs
Chr1A	571019962	571019962	-	T	frameshift insertion	TraesCS1A03G0989400LC:TraesCS1A03G0989400LC.1:exon1:c.381dupT:p.P127fs
Chr1A	571178616	571178616	C	-	frameshift deletion	TraesCS1A03G0989900:TraesCS1A03G0989900.1:exon1:c.82delG:p.D28fs
Chr1A	571843259	571843268	CATCCCCTTC	-	frameshift deletion	TraesCS1A03G0991300LC:TraesCS1A03G0991300LC.1:exon1:c.153_162del:p.R51fs
Chr1A	573944397	573944406	ATGTAGAGGA	-	frameshift deletion	TraesCS1A03G0998000LC:TraesCS1A03G0998000LC.1:exon4:c.948_957del:p.P316fs
Chr1A	574060107	574060139	CCTCCCCAGCCCCATGGGGCAGATCCCCAAGCC	-	nonframeshift deletion	TraesCS1A03G0998700:TraesCS1A03G0998700.1:exon1:c.138_170del:p.46_57del
Chr1A	574107347	574107347	-	G	frameshift insertion	TraesCS1A03G0999200LC:TraesCS1A03G0999200LC.1:exon2:c.867_868insC:p.K290fs
Chr1A	575785652	575785669	ATGGAGCAACTATCATGG	-	nonframeshift deletion	TraesCS1A03G1005100:TraesCS1A03G1005100.1:exon6:c.608_625del:p.203_209del
Chr1A	576659072	576659072	-	G	frameshift insertion	TraesCS1A03G1008200:TraesCS1A03G1008200.1:exon1:c.345dupG:p.E115fs
Chr1A	577008299	577008299	-	CCCCAC	nonframeshift insertion	TraesCS1A03G1009800LC:TraesCS1A03G1009800LC.1:exon1:c.1776_1777insGTGGGG:p.L593delinsVGL
Chr1A	577692618	577692626	GCGACGCCG	-	nonframeshift deletion	TraesCS1A03G1012500:TraesCS1A03G1012500.1:exon2:c.683_691del:p.228_231del
Chr1A	579566188	579566188	T	-	frameshift deletion	TraesCS1A03G1021600LC:TraesCS1A03G1021600LC.1:exon1:c.145delA:p.S49fs
Chr1A	580392246	580392246	-	ATGGCG	nonframeshift insertion	TraesCS1A03G1025200:TraesCS1A03G1025200.1:exon1:c.585_586insATGGCG:p.A195delinsAMA
Chr1A	580392273	580392275	GGA	-	nonframeshift deletion	TraesCS1A03G1025200:TraesCS1A03G1025200.1:exon1:c.612_614del:p.204_205del
Chr1A	581515972	581515972	-	C	frameshift insertion	TraesCS1A03G1028500:TraesCS1A03G1028500.1:exon4:c.559dupG:p.V187fs
Chr1A	581642626	581642626	-	A	frameshift insertion	TraesCS1A03G1029300LC:TraesCS1A03G1029300LC.1:exon1:c.269dupA:p.H90fs,TraesCS1A03G1029400LC:TraesCS1A03G1029400LC.1:exon1:c.7dupT:p.C3fs
Chr1A	581771158	581771160	CGT	-	nonframeshift deletion	TraesCS1A03G1029900:TraesCS1A03G1029900.1:exon1:c.839_841del:p.280_281del,TraesCS1A03G1029900:TraesCS1A03G1029900.2:exon1:c.839_841del:p.280_281del
Chr1A	582558502	582558502	-	CCTGCCG	frameshift insertion	TraesCS1A03G1031100:TraesCS1A03G1031100.1:exon1:c.46_47insCCTGCCG:p.P16fs
Chr1A	582685879	582685879	-	CTCAACGGCCATCACTCTTCG	nonframeshift insertion	TraesCS1A03G1031900:TraesCS1A03G1031900.1:exon1:c.786_787insCGAAGAGTGATGGCCGTTGAG:p.W263delinsRRVMAVEW
Chr1A	584771527	584771529	AGC	-	nonframeshift deletion	TraesCS1A03G1035500:TraesCS1A03G1035500.1:exon1:c.929_931del:p.310_311del
Chr1A	586117482	586117482	C	-	frameshift deletion	TraesCS1A03G1040300:TraesCS1A03G1040300.1:exon1:c.3011delC:p.S1004fs
Chr1A	587194572	587194572	-	AGCGGA	nonframeshift insertion	TraesCS1A03G1045200:TraesCS1A03G1045200.1:exon1:c.411_412insAGCGGA:p.N137delinsNSG
Chr1A	587194575	587194575	-	GG	frameshift insertion	TraesCS1A03G1045200:TraesCS1A03G1045200.1:exon1:c.414_415insGG:p.G138fs
Chr1A	587194577	587194578	AC	-	frameshift deletion	TraesCS1A03G1045200:TraesCS1A03G1045200.1:exon1:c.416_417del:p.N139fs
Chr1A	587211328	587211328	-	G	frameshift insertion	TraesCS1A03G1045600:TraesCS1A03G1045600.1:exon1:c.221dupG:p.W74fs
Chr1A	587526840	587526841	TT	-	frameshift deletion	TraesCS1A03G1046600LC:TraesCS1A03G1046600LC.1:exon2:c.427_428del:p.F143fs
Chr1A	592026509	592026509	-	T	frameshift insertion	TraesCS1A03G1062800LC:TraesCS1A03G1062800LC.1:exon1:c.59dupA:p.D20fs
Chr1A	593465596	593465596	T	-	frameshift deletion	TraesCS1A03G1068200:TraesCS1A03G1068200.1:exon7:c.1029delA:p.Q343fs
Chr1A	593465630	593465630	-	T	frameshift insertion	TraesCS1A03G1068200:TraesCS1A03G1068200.1:exon7:c.994dupA:p.T332fs
Chr1A	594704478	594704478	-	T	frameshift insertion	TraesCS1A03G1075100LC:TraesCS1A03G1075100LC.1:exon2:c.209dupT:p.L70fs
Chr1A	595553137	595553139	GAG	-	nonframeshift deletion	TraesCS1A03G1079300:TraesCS1A03G1079300.1:exon1:c.28_30del:p.10_10del,TraesCS1A03G1079200LC:TraesCS1A03G1079200LC.1:exon2:c.940_942del:p.314_314del
Chr1A	596868157	596868162	CCTCCC	-	nonframeshift deletion	TraesCS1A03G1082000:TraesCS1A03G1082000.1:exon1:c.80_85del:p.27_29del
Chr1A	596868266	596868266	-	GCCACCGCTGTTCCTACTGCACCCGAC	nonframeshift insertion	TraesCS1A03G1082000:TraesCS1A03G1082000.1:exon1:c.189_190insGCCACCGCTGTTCCTACTGCACCCGAC:p.Q63delinsQATAVPTAPD
Chr1A	596868268	596868268	-	CACCGTTGTTCCTACTGCACCCGACGA	nonframeshift insertion	TraesCS1A03G1082000:TraesCS1A03G1082000.1:exon1:c.191_192insCACCGTTGTTCCTACTGCACCCGACGA:p.A64delinsATVVPTAPDD
Chr1A	597315286	597315297	TGGCGGCGGCGG	-	nonframeshift deletion	TraesCS1A03G1083800:TraesCS1A03G1083800.1:exon2:c.116_127del:p.39_43del
Chr1A	597386522	597386522	-	CCCCTACCCCTA	nonframeshift insertion	TraesCS1A03G1083900:TraesCS1A03G1083900.1:exon1:c.821_822insCCCCTACCCCTA:p.F274delinsFPYPY
Chr1A	597833962	597833967	GTCCTT	-	nonframeshift deletion	TraesCS1A03G1084700:TraesCS1A03G1084700.1:exon3:c.343_348del:p.115_116del
Chr1A	598116827	598116829	CGG	-	nonframeshift deletion	TraesCS1A03G1086000:TraesCS1A03G1086000.1:exon1:c.50_52del:p.17_18del,TraesCS1A03G1086000:TraesCS1A03G1086000.2:exon1:c.173_175del:p.58_59del
Chr1A	598116955	598116957	GCG	-	nonframeshift deletion	TraesCS1A03G1086000:TraesCS1A03G1086000.2:exon1:c.45_47del:p.15_16del
Chr1A	598560563	598560574	TCGACGTCGTGC	-	nonframeshift deletion	TraesCS1A03G1086800:TraesCS1A03G1086800.1:exon3:c.1388_1399del:p.463_467del
Chr1B	705816	705822	CCATGAT	-	frameshift deletion	TraesCS1B03G0000800:TraesCS1B03G0000800.1:exon1:c.11_17del:p.A4fs
Chr1B	1409959	1409959	-	GAGGGA	nonframeshift insertion	TraesCS1B03G0003100:TraesCS1B03G0003100.1:exon1:c.93_94insTCCCTC:p.P32delinsSLP,TraesCS1B03G0003100:TraesCS1B03G0003100.2:exon1:c.93_94insTCCCTC:p.P32delinsSLP
Chr1B	1409960	1409960	-	AGGGAA	nonframeshift insertion	TraesCS1B03G0003100:TraesCS1B03G0003100.1:exon1:c.92_93insTTCCCT:p.R31delinsRSL,TraesCS1B03G0003100:TraesCS1B03G0003100.2:exon1:c.92_93insTTCCCT:p.R31delinsRSL
Chr1B	2382964	2382966	CCT	-	nonframeshift deletion	TraesCS1B03G0008600:TraesCS1B03G0008600.1:exon1:c.767_769del:p.256_257del
Chr1B	3399477	3399479	GAA	-	nonframeshift deletion	TraesCS1B03G0011200:TraesCS1B03G0011200.1:exon1:c.57_59del:p.19_20del
Chr1B	4139477	4139477	-	ACGT	frameshift insertion	TraesCS1B03G0013900:TraesCS1B03G0013900.1:exon2:c.189_190insACGT:p.L64fs
Chr1B	4139582	4139591	CCGTCGCCTC	-	frameshift deletion	TraesCS1B03G0013900:TraesCS1B03G0013900.1:exon2:c.76_85del:p.E26fs
Chr1B	4139608	4139608	T	-	frameshift deletion	TraesCS1B03G0013900:TraesCS1B03G0013900.1:exon2:c.59delA:p.E20fs
Chr1B	5410180	5410182	CTG	-	nonframeshift deletion	TraesCS1B03G0019300:TraesCS1B03G0019300.1:exon3:c.158_160del:p.53_54del
Chr1B	6552852	6552853	GA	-	frameshift deletion	TraesCS1B03G0024600LC:TraesCS1B03G0024600LC.1:exon1:c.273_274del:p.A91fs
Chr1B	6846950	6846950	T	-	frameshift deletion	TraesCS1B03G0026800LC:TraesCS1B03G0026800LC.1:exon1:c.609delT:p.N203fs
Chr1B	6886364	6886384	GTTGTTGTTGCTGCGGAAATT	-	nonframeshift deletion	TraesCS1B03G0027200:TraesCS1B03G0027200.1:exon1:c.323_343del:p.108_115del
Chr1B	6930556	6930556	-	GCTCAGTAG	stopgain	TraesCS1B03G0028000:TraesCS1B03G0028000.1:exon3:c.540_541insGCTCAGTAG:p.A180delinsAAQX
Chr1B	6932294	6932296	CTA	-	nonframeshift deletion	TraesCS1B03G0028100LC:TraesCS1B03G0028100LC.1:exon1:c.968_970del:p.323_324del
Chr1B	7189298	7189298	A	-	frameshift deletion	TraesCS1B03G0028900:TraesCS1B03G0028900.1:exon1:c.844delT:p.S282fs
Chr1B	7694810	7694810	-	GTG	nonframeshift insertion	TraesCS1B03G0030200:TraesCS1B03G0030200.1:exon1:c.230_231insCAC:p.V77delinsVT
Chr1B	7694811	7694811	-	AGC	nonframeshift insertion	TraesCS1B03G0030200:TraesCS1B03G0030200.1:exon1:c.229_230insGCT:p.V77delinsGL
Chr1B	7694814	7694814	-	GCTTTGGCACCT	nonframeshift insertion	TraesCS1B03G0030200:TraesCS1B03G0030200.1:exon1:c.226_227insAGGTGCCAAAGC:p.T76delinsKVPKP
Chr1B	7694817	7694817	-	CTA	nonframeshift insertion	TraesCS1B03G0030200:TraesCS1B03G0030200.1:exon1:c.223_224insTAG:p.K75delinsIE
Chr1B	8939445	8939449	CAGGA	-	frameshift deletion	TraesCS1B03G0036400LC:TraesCS1B03G0036400LC.1:exon1:c.488_492del:p.V163fs
Chr1B	9221090	9221091	AG	-	frameshift deletion	TraesCS1B03G0036900:TraesCS1B03G0036900.1:exon1:c.65_66del:p.Q22fs
Chr1B	10202985	10202985	T	-	frameshift deletion	TraesCS1B03G0041900LC:TraesCS1B03G0041900LC.1:exon1:c.339delA:p.K113fs
Chr1B	10215286	10215292	ACGCAAC	-	frameshift deletion	TraesCS1B03G0042100LC:TraesCS1B03G0042100LC.1:exon1:c.615_621del:p.K205fs
Chr1B	10570890	10570893	CGGC	-	frameshift deletion	TraesCS1B03G0044100:TraesCS1B03G0044100.1:exon1:c.362_365del:p.A121fs
Chr1B	10570896	10570896	-	ACAC	frameshift insertion	TraesCS1B03G0044100:TraesCS1B03G0044100.1:exon1:c.368_369insACAC:p.K123fs
Chr1B	11710388	11710391	GCAA	-	frameshift deletion	TraesCS1B03G0047700:TraesCS1B03G0047700.1:exon1:c.13_16del:p.L5fs
Chr1B	11710392	11710392	-	CGGG	frameshift insertion	TraesCS1B03G0047700:TraesCS1B03G0047700.1:exon1:c.11_12insCCCG:p.R4fs
Chr1B	11745405	11745408	CGCC	-	frameshift deletion	TraesCS1B03G0047800:TraesCS1B03G0047800.1:exon2:c.508_511del:p.R170fs
Chr1B	14655104	14655104	C	-	frameshift deletion	TraesCS1B03G0057400:TraesCS1B03G0057400.1:exon1:c.500delC:p.A167fs
Chr1B	15368063	15368063	G	-	frameshift deletion	TraesCS1B03G0059400:TraesCS1B03G0059400.1:exon3:c.2543delG:p.R848fs
Chr1B	15598310	15598330	GCGGAAGGAAGAGGAGAAGGC	-	nonframeshift deletion	TraesCS1B03G0060500:TraesCS1B03G0060500.1:exon1:c.102_122del:p.34_41del
Chr1B	15598341	15598361	GAGGAGAAGGCGCGGAAGGCG	-	nonframeshift deletion	TraesCS1B03G0060500:TraesCS1B03G0060500.1:exon1:c.133_153del:p.45_51del
Chr1B	15598470	15598470	-	TC	frameshift insertion	TraesCS1B03G0060500:TraesCS1B03G0060500.1:exon1:c.262_263insTC:p.F88fs
Chr1B	15598474	15598475	GC	-	frameshift deletion	TraesCS1B03G0060500:TraesCS1B03G0060500.1:exon1:c.266_267del:p.G89fs
Chr1B	15772191	15772194	CCGC	-	frameshift deletion	TraesCS1B03G0061300:TraesCS1B03G0061300.1:exon1:c.53_56del:p.G18fs
Chr1B	16463968	16463968	-	CCG	nonframeshift insertion	TraesCS1B03G0065200:TraesCS1B03G0065200.1:exon1:c.871_872insCGG:p.G291delinsAG
Chr1B	16930027	16930037	CCCGCGCTCCT	-	frameshift deletion	TraesCS1B03G0066300LC:TraesCS1B03G0066300LC.1:exon1:c.142_152del:p.P48fs,TraesCS1B03G0066200:TraesCS1B03G0066200.1:exon2:c.1634_1644del:p.Q545fs
Chr1B	16932714	16932715	TT	-	frameshift deletion	TraesCS1B03G0066200:TraesCS1B03G0066200.1:exon1:c.116_117del:p.E39fs
Chr1B	17391770	17391770	C	-	frameshift deletion	TraesCS1B03G0069100:TraesCS1B03G0069100.1:exon1:c.236delC:p.T79fs
Chr1B	18387255	18387255	-	A	frameshift insertion	TraesCS1B03G0073600LC:TraesCS1B03G0073600LC.1:exon1:c.553_554insA:p.R185fs
Chr1B	18784256	18784278	GGCGGCGTGGGGATCCCATCCCT	-	frameshift deletion	TraesCS1B03G0077000:TraesCS1B03G0077000.1:exon1:c.101_123del:p.Q34fs
Chr1B	19863048	19863048	G	-	frameshift deletion	TraesCS1B03G0080000:TraesCS1B03G0080000.1:exon2:c.357delG:p.L119fs
Chr1B	19875637	19875641	CATCT	-	frameshift deletion	TraesCS1B03G0080100:TraesCS1B03G0080100.1:exon12:c.3015_3019del:p.G1005fs
Chr1B	19875823	19875823	-	T	frameshift insertion	TraesCS1B03G0080100:TraesCS1B03G0080100.1:exon11:c.2931dupA:p.F978fs
Chr1B	19891266	19891266	G	-	frameshift deletion	TraesCS1B03G0080300:TraesCS1B03G0080300.1:exon1:c.136delC:p.R46fs
Chr1B	19891305	19891306	CA	-	frameshift deletion	TraesCS1B03G0080300:TraesCS1B03G0080300.1:exon1:c.96_97del:p.Y32fs
Chr1B	19891307	19891307	-	GG	frameshift insertion	TraesCS1B03G0080300:TraesCS1B03G0080300.1:exon1:c.94_95insCC:p.Y32fs
Chr1B	19891366	19891366	G	-	frameshift deletion	TraesCS1B03G0080300:TraesCS1B03G0080300.1:exon1:c.36delC:p.P12fs
Chr1B	20971849	20971851	TGA	-	nonframeshift deletion	TraesCS1B03G0083000:TraesCS1B03G0083000.1:exon2:c.462_464del:p.154_155del
Chr1B	22618560	22618560	G	-	frameshift deletion	TraesCS1B03G0086200:TraesCS1B03G0086200.1:exon2:c.307delG:p.D103fs
Chr1B	22618562	22618563	CG	-	frameshift deletion	TraesCS1B03G0086200:TraesCS1B03G0086200.1:exon2:c.309_310del:p.D103fs
Chr1B	22864012	22864014	CGG	-	nonframeshift deletion	TraesCS1B03G0086700:TraesCS1B03G0086700.1:exon1:c.853_855del:p.285_285del
Chr1B	30414862	30414862	-	GT	frameshift insertion	TraesCS1B03G0109200:TraesCS1B03G0109200.1:exon2:c.176_177insAC:p.A59fs
Chr1B	30414869	30414870	AT	-	frameshift deletion	TraesCS1B03G0109200:TraesCS1B03G0109200.1:exon2:c.169_170del:p.M57fs
Chr1B	36898205	36898205	A	-	frameshift deletion	TraesCS1B03G0122100LC:TraesCS1B03G0122100LC.1:exon1:c.217delA:p.K73fs
Chr1B	43682362	43682364	CAC	-	nonframeshift deletion	TraesCS1B03G0131700:TraesCS1B03G0131700.1:exon1:c.226_228del:p.76_76del,TraesCS1B03G0131800LC:TraesCS1B03G0131800LC.1:exon1:c.230_232del:p.77_78del
Chr1B	43766571	43766571	C	-	frameshift deletion	TraesCS1B03G0132100:TraesCS1B03G0132100.1:exon3:c.1202delG:p.G401fs
Chr1B	43987505	43987513	CCAGCGCGA	-	nonframeshift deletion	TraesCS1B03G0133300LC:TraesCS1B03G0133300LC.1:exon5:c.367_375del:p.123_125del
Chr1B	44755615	44755615	C	-	frameshift deletion	TraesCS1B03G0136600:TraesCS1B03G0136600.1:exon7:c.619delC:p.R207fs
Chr1B	45089154	45089154	T	-	frameshift deletion	TraesCS1B03G0137500LC:TraesCS1B03G0137500LC.1:exon1:c.219delT:p.A73fs
Chr1B	46629930	46629931	CG	-	frameshift deletion	TraesCS1B03G0141800LC:TraesCS1B03G0141800LC.1:exon1:c.315_316del:p.S105fs
Chr1B	48694448	48694448	-	GC	frameshift insertion	TraesCS1B03G0145600LC:TraesCS1B03G0145600LC.1:exon1:c.3098_3099insGC:p.Q1033fs
Chr1B	48694463	48694463	-	TT	frameshift insertion	TraesCS1B03G0145600LC:TraesCS1B03G0145600LC.1:exon1:c.3113_3114insTT:p.D1038fs
Chr1B	48694466	48694467	CA	-	frameshift deletion	TraesCS1B03G0145600LC:TraesCS1B03G0145600LC.1:exon1:c.3116_3117del:p.A1039fs
Chr1B	48694623	48694623	-	A	frameshift insertion	TraesCS1B03G0145600LC:TraesCS1B03G0145600LC.1:exon1:c.3274dupA:p.S1091fs
Chr1B	50423629	50423629	-	CTGACCAGG	nonframeshift insertion	TraesCS1B03G0147400LC:TraesCS1B03G0147400LC.1:exon1:c.145_146insCTGACCAGG:p.P49delinsPDQA
Chr1B	53657066	53657066	-	CGG	nonframeshift insertion	TraesCS1B03G0155900:TraesCS1B03G0155900.1:exon1:c.28_29insCCG:p.V10delinsAV
Chr1B	57365618	57365620	GCT	-	nonframeshift deletion	TraesCS1B03G0169900LC:TraesCS1B03G0169900LC.1:exon1:c.398_400del:p.133_134del
Chr1B	57367803	57367803	T	-	frameshift deletion	TraesCS1B03G0170100LC:TraesCS1B03G0170100LC.1:exon1:c.74delA:p.D25fs
Chr1B	60502141	60502168	CGCGCCGGGGCGGCAGCTGAACCCGGCC	-	frameshift deletion	TraesCS1B03G0178100LC:TraesCS1B03G0178100LC.1:exon1:c.102_129del:p.R34fs
Chr1B	60502199	60502199	-	G	frameshift insertion	TraesCS1B03G0178100LC:TraesCS1B03G0178100LC.1:exon1:c.70_71insC:p.V24fs
Chr1B	60502242	60502244	CTG	-	nonframeshift deletion	TraesCS1B03G0178100LC:TraesCS1B03G0178100LC.1:exon1:c.26_28del:p.9_10del
Chr1B	61446324	61446324	-	CTCCCGCCCATCGCCACT	nonframeshift insertion	TraesCS1B03G0180000:TraesCS1B03G0180000.1:exon1:c.189_190insCTCCCGCCCATCGCCACT:p.A63delinsALPPIAT
Chr1B	61462729	61462729	-	G	frameshift insertion	TraesCS1B03G0180400:TraesCS1B03G0180400.1:exon1:c.502dupG:p.E167fs
Chr1B	61954330	61954332	GAG	-	nonframeshift deletion	TraesCS1B03G0182700LC:TraesCS1B03G0182700LC.1:exon2:c.451_453del:p.151_151del
Chr1B	62865976	62865990	CCTCCTCCATCTGCA	-	nonframeshift deletion	TraesCS1B03G0186900:TraesCS1B03G0186900.1:exon1:c.53_67del:p.18_23del,TraesCS1B03G0186900:TraesCS1B03G0186900.2:exon1:c.53_67del:p.18_23del,TraesCS1B03G0186900:TraesCS1B03G0186900.3:exon1:c.53_67del:p.18_23del,TraesCS1B03G0186900:TraesCS1B03G0186900.4:exon1:c.53_67del:p.18_23del,TraesCS1B03G0186900:TraesCS1B03G0186900.5:exon1:c.53_67del:p.18_23del,TraesCS1B03G0186900:TraesCS1B03G0186900.6:exon1:c…
Chr1B	62920459	62920461	CGC	-	nonframeshift deletion	TraesCS1B03G0187300:TraesCS1B03G0187300.1:exon2:c.277_279del:p.93_93del
Chr1B	63167019	63167021	AAG	-	nonframeshift deletion	TraesCS1B03G0188100:TraesCS1B03G0188100.1:exon1:c.223_225del:p.75_75del
Chr1B	63170822	63170823	GC	-	frameshift deletion	TraesCS1B03G0188200LC:TraesCS1B03G0188200LC.1:exon1:c.247_248del:p.A83fs
Chr1B	63170831	63170834	TGGT	-	frameshift deletion	TraesCS1B03G0188200LC:TraesCS1B03G0188200LC.1:exon1:c.256_259del:p.W86fs
Chr1B	63170837	63170841	AATAC	-	frameshift deletion	TraesCS1B03G0188200LC:TraesCS1B03G0188200LC.1:exon1:c.262_266del:p.N88fs
Chr1B	64112384	64112386	CTT	-	nonframeshift deletion	TraesCS1B03G0191000:TraesCS1B03G0191000.1:exon3:c.401_403del:p.134_135del
Chr1B	64673721	64673721	T	-	frameshift deletion	TraesCS1B03G0193000:TraesCS1B03G0193000.1:exon2:c.682delA:p.T228fs
Chr1B	64797930	64797932	CTT	-	nonframeshift deletion	TraesCS1B03G0193200LC:TraesCS1B03G0193200LC.1:exon1:c.293_295del:p.98_99del
Chr1B	64797938	64797940	GCA	-	nonframeshift deletion	TraesCS1B03G0193200LC:TraesCS1B03G0193200LC.1:exon1:c.301_303del:p.101_101del
Chr1B	64915074	64915077	CGTA	-	frameshift deletion	TraesCS1B03G0193400LC:TraesCS1B03G0193400LC.1:exon1:c.791_791del:p.P264fs
Chr1B	65168120	65168122	GCT	-	nonframeshift deletion	TraesCS1B03G0194000:TraesCS1B03G0194000.1:exon1:c.100_102del:p.34_34del
Chr1B	65897459	65897459	-	GCACGTGAC	nonframeshift insertion	TraesCS1B03G0195100:TraesCS1B03G0195100.1:exon1:c.39_40insGTCACGTGC:p.P14delinsVTCP
Chr1B	68236340	68236340	-	TGG	nonframeshift insertion	TraesCS1B03G0201100:TraesCS1B03G0201100.1:exon1:c.329_330insTGG:p.D110delinsDG
Chr1B	94480582	94480583	AA	-	frameshift deletion	TraesCS1B03G0236500LC:TraesCS1B03G0236500LC.1:exon3:c.185_186del:p.F62fs
Chr1B	98147324	98147345	GAGCAGCGACTTGGTGAGCGCG	-	frameshift deletion	TraesCS1B03G0241100:TraesCS1B03G0241100.1:exon1:c.93_114del:p.T31fs
Chr1B	98574041	98574041	G	-	frameshift deletion	TraesCS1B03G0241900LC:TraesCS1B03G0241900LC.1:exon1:c.528delC:p.A176fs
Chr1B	98590119	98590148	GCTGCTCGGAAAGGAGCTGCTGCTGCTGCT	-	nonframeshift deletion	TraesCS1B03G0242600LC:TraesCS1B03G0242600LC.1:exon1:c.269_298del:p.90_100del
Chr1B	101556897	101556913	GGATTGCTGGGGCGAAC	-	frameshift deletion	TraesCS1B03G0249500LC:TraesCS1B03G0249500LC.1:exon1:c.116_132del:p.R39fs
Chr1B	104732642	104732647	GAGCGG	-	nonframeshift deletion	TraesCS1B03G0255000:TraesCS1B03G0255000.1:exon2:c.562_567del:p.188_189del
Chr1B	106303564	106303564	-	GG	frameshift insertion	TraesCS1B03G0257400:TraesCS1B03G0257400.1:exon2:c.491_492insGG:p.P164fs
Chr1B	106303569	106303577	AAATACCTT	-	nonframeshift deletion	TraesCS1B03G0257400:TraesCS1B03G0257400.1:exon2:c.496_504del:p.166_168del
Chr1B	106303587	106303587	-	GGCACCG	frameshift insertion	TraesCS1B03G0257400:TraesCS1B03G0257400.1:exon2:c.514_515insGGCACCG:p.S172fs
Chr1B	107083571	107083574	AGCT	-	frameshift deletion	TraesCS1B03G0258900LC:TraesCS1B03G0258900LC.1:exon1:c.1576_1579del:p.S526fs
Chr1B	115462267	115462269	CTC	-	nonframeshift deletion	TraesCS1B03G0270100:TraesCS1B03G0270100.1:exon2:c.441_443del:p.147_148del,TraesCS1B03G0270100:TraesCS1B03G0270100.2:exon2:c.441_443del:p.147_148del
Chr1B	117262595	117262610	GATGTCGCCGCAGCGA	-	frameshift deletion	TraesCS1B03G0272000:TraesCS1B03G0272000.1:wholegene,
Chr1B	121498419	121498496	GGCTCCTCCAATCCAAACTCATAGATAGATAACTTGTCATCAGGTATGATAAGTTGATTTTCTGCTAGATACTGCAGA	-	nonframeshift deletion	TraesCS1B03G0280500:TraesCS1B03G0280500.1:exon3:c.498_575del:p.166_192del
Chr1B	122345421	122345421	-	T	frameshift insertion	TraesCS1B03G0282100LC:TraesCS1B03G0282100LC.1:exon1:c.344dupT:p.I115fs
Chr1B	127093405	127093407	GCC	-	nonframeshift deletion	TraesCS1B03G0292000:TraesCS1B03G0292000.1:exon2:c.72_74del:p.24_25del
Chr1B	127910446	127910446	-	C	frameshift insertion	TraesCS1B03G0294600:TraesCS1B03G0294600.1:exon4:c.1156dupG:p.A386fs
Chr1B	127981742	127981742	-	TGCTGA	nonframeshift insertion	TraesCS1B03G0295200LC:TraesCS1B03G0295200LC.1:exon2:c.821_822insTCAGCA:p.Q274delinsHQQ
Chr1B	128950571	128950571	-	C	frameshift insertion	TraesCS1B03G0296000:TraesCS1B03G0296000.1:exon1:c.74dupC:p.T25fs
Chr1B	133169649	133169660	CACCTCACCATG	-	nonframeshift deletion	TraesCS1B03G0300400:TraesCS1B03G0300400.1:exon2:c.493_504del:p.165_168del
Chr1B	136450738	136450747	GGATCGCTCA	-	frameshift deletion	TraesCS1B03G0303700LC:TraesCS1B03G0303700LC.1:exon2:c.314_323del:p.V105fs
Chr1B	136450805	136450805	C	-	frameshift deletion	TraesCS1B03G0303700LC:TraesCS1B03G0303700LC.1:exon2:c.256delG:p.V86fs
Chr1B	137876133	137876143	GCAAGGGGAGG	-	frameshift deletion	TraesCS1B03G0305700:TraesCS1B03G0305700.4:exon2:c.565_575del:p.A189fs,TraesCS1B03G0305700:TraesCS1B03G0305700.1:exon3:c.427_437del:p.A143fs,TraesCS1B03G0305700:TraesCS1B03G0305700.2:exon3:c.427_437del:p.A143fs,TraesCS1B03G0305700:TraesCS1B03G0305700.3:exon3:c.427_437del:p.A143fs
Chr1B	142316120	142316126	CTCGCAC	-	frameshift deletion	TraesCS1B03G0316300:TraesCS1B03G0316300.1:exon1:c.103_109del:p.L35fs
Chr1B	143173659	143173669	TTGGGAGCGGA	-	frameshift deletion	TraesCS1B03G0317900LC:TraesCS1B03G0317900LC.1:exon11:c.1625_1635del:p.V542fs
Chr1B	143264841	143264841	-	CCT	nonframeshift insertion	TraesCS1B03G0318000:TraesCS1B03G0318000.3:exon1:c.1420_1421insAGG:p.V474delinsEV,TraesCS1B03G0318000:TraesCS1B03G0318000.1:exon2:c.982_983insAGG:p.V328delinsEV,TraesCS1B03G0318000:TraesCS1B03G0318000.2:exon2:c.1327_1328insAGG:p.V443delinsEV
Chr1B	143265989	143265989	-	GGA	nonframeshift insertion	TraesCS1B03G0318000:TraesCS1B03G0318000.2:exon1:c.272_273insTCC:p.P91delinsPP,TraesCS1B03G0318000:TraesCS1B03G0318000.3:exon1:c.272_273insTCC:p.P91delinsPP
Chr1B	143266075	143266075	C	-	frameshift deletion	TraesCS1B03G0318000:TraesCS1B03G0318000.1:exon1:c.72delG:p.R24fs,TraesCS1B03G0318000:TraesCS1B03G0318000.2:exon1:c.187delG:p.A63fs,TraesCS1B03G0318000:TraesCS1B03G0318000.3:exon1:c.187delG:p.A63fs
Chr1B	143266239	143266241	GGA	-	nonframeshift deletion	TraesCS1B03G0318000:TraesCS1B03G0318000.2:exon1:c.21_23del:p.7_8del,TraesCS1B03G0318000:TraesCS1B03G0318000.3:exon1:c.21_23del:p.7_8del
Chr1B	143266244	143266254	CTCCTCCTCAA	-	frameshift deletion	TraesCS1B03G0318000:TraesCS1B03G0318000.2:exon1:c.8_18del:p.I3fs,TraesCS1B03G0318000:TraesCS1B03G0318000.3:exon1:c.8_18del:p.I3fs
Chr1B	143266685	143266688	TTGT	-	frameshift deletion	TraesCS1B03G0318100:TraesCS1B03G0318100.1:exon1:c.295_298del:p.L99fs
Chr1B	143266689	143266689	-	AGCA	frameshift insertion	TraesCS1B03G0318100:TraesCS1B03G0318100.1:exon1:c.299_300insAGCA:p.S100fs
Chr1B	148841759	148841768	GAGCAGAGCC	-	frameshift deletion	TraesCS1B03G0326700:TraesCS1B03G0326700.1:exon1:c.841_850del:p.G281fs
Chr1B	153110700	153110702	AGC	-	nonframeshift deletion	TraesCS1B03G0333500LC:TraesCS1B03G0333500LC.1:exon1:c.245_247del:p.82_83del,TraesCS1B03G0333400:TraesCS1B03G0333400.1:exon20:c.2315_2317del:p.772_773del,TraesCS1B03G0333400:TraesCS1B03G0333400.2:exon20:c.2306_2308del:p.769_770del
Chr1B	159294094	159294111	CAAGAGAAGCCTTCAAAT	-	nonframeshift deletion	TraesCS1B03G0341900LC:TraesCS1B03G0341900LC.1:exon3:c.346_363del:p.116_121del
Chr1B	161952842	161952844	CAA	-	nonframeshift deletion	TraesCS1B03G0344300:TraesCS1B03G0344300.1:exon3:c.244_246del:p.82_82del
Chr1B	176174385	176174385	G	-	frameshift deletion	TraesCS1B03G0363400:TraesCS1B03G0363400.1:exon3:c.600delC:p.V200fs
Chr1B	176174392	176174403	TCGATGTGGGCA	-	nonframeshift deletion	TraesCS1B03G0363400:TraesCS1B03G0363400.1:exon3:c.582_593del:p.194_198del
Chr1B	181106891	181106893	TCC	-	nonframeshift deletion	TraesCS1B03G0370100:TraesCS1B03G0370100.1:exon1:c.7_9del:p.3_3del
Chr1B	189107330	189107330	-	T	frameshift insertion	TraesCS1B03G0379300LC:TraesCS1B03G0379300LC.1:exon2:c.430dupT:p.T143fs
Chr1B	214270254	214270282	GCAGCCATGGAGGTGGTGAAGGGCGTGGT	-	frameshift deletion	TraesCS1B03G0404900LC:TraesCS1B03G0404900LC.1:exon1:c.157_185del:p.T53fs
Chr1B	214270312	214270315	GGAA	-	frameshift deletion	TraesCS1B03G0404900LC:TraesCS1B03G0404900LC.1:exon1:c.124_127del:p.F42fs
Chr1B	254247115	254247116	GA	-	frameshift deletion	TraesCS1B03G0437500:TraesCS1B03G0437500.1:exon1:c.128_129del:p.G43fs
Chr1B	266123786	266123812	GGGGGAGGTGCTATTGCAGGCGAAGGA	-	nonframeshift deletion	TraesCS1B03G0447500LC:TraesCS1B03G0447500LC.1:exon7:c.645_671del:p.215_224del
Chr1B	275829865	275829873	GCCTCCTCT	-	nonframeshift deletion	TraesCS1B03G0459000LC:TraesCS1B03G0459000LC.1:exon1:c.714_722del:p.238_241del
Chr1B	286026152	286026154	ACA	-	nonframeshift deletion	TraesCS1B03G0472000LC:TraesCS1B03G0472000LC.1:exon1:c.683_685del:p.228_229del
Chr1B	286026204	286026204	-	A	frameshift insertion	TraesCS1B03G0472000LC:TraesCS1B03G0472000LC.1:exon1:c.632_633insT:p.H211fs
Chr1B	287208210	287208210	-	A	frameshift insertion	TraesCS1B03G0475400LC:TraesCS1B03G0475400LC.1:exon4:c.1478_1479insA:p.G493fs
Chr1B	287208214	287208214	-	CTCA	frameshift insertion	TraesCS1B03G0475400LC:TraesCS1B03G0475400LC.1:exon4:c.1482_1483insCTCA:p.L494fs
Chr1B	289563646	289563646	T	-	frameshift deletion	TraesCS1B03G0478300:TraesCS1B03G0478300.2:exon2:c.247delA:p.T83fs
Chr1B	294807471	294807471	-	TC	frameshift insertion	TraesCS1B03G0484000:TraesCS1B03G0484000.1:exon4:c.230_231insTC:p.L77fs
Chr1B	294959546	294959548	GCG	-	nonframeshift deletion	TraesCS1B03G0484600LC:TraesCS1B03G0484600LC.1:exon1:c.170_172del:p.57_58del,TraesCS1B03G0484600LC:TraesCS1B03G0484600LC.2:exon1:c.170_172del:p.57_58del
Chr1B	298440682	298440682	-	TGTG	frameshift insertion	TraesCS1B03G0488300LC:TraesCS1B03G0488300LC.1:exon3:c.127_128insCACA:p.K43fs
Chr1B	303686495	303686497	CAG	-	nonframeshift deletion	TraesCS1B03G0494500:TraesCS1B03G0494500.1:exon1:c.115_117del:p.39_39del
Chr1B	323069212	323069213	GG	-	frameshift deletion	TraesCS1B03G0519700LC:TraesCS1B03G0519700LC.1:exon1:c.2394_2395del:p.S798fs
Chr1B	328172343	328172343	-	CC	frameshift insertion	TraesCS1B03G0528300:TraesCS1B03G0528300.1:exon1:c.52_53insGG:p.K18fs,TraesCS1B03G0528300:TraesCS1B03G0528300.2:exon1:c.52_53insGG:p.K18fs
Chr1B	333059962	333059962	-	GGCGCT	nonframeshift insertion	TraesCS1B03G0535400:TraesCS1B03G0535400.1:exon4:c.938_939insGGCGCT:p.T313delinsTAL
Chr1B	333060480	333060491	GACAGTTCTCCC	-	nonframeshift deletion	TraesCS1B03G0535400:TraesCS1B03G0535400.1:exon5:c.1192_1203del:p.398_401del
Chr1B	336009223	336009223	G	-	frameshift deletion	TraesCS1B03G0541800:TraesCS1B03G0541800.1:exon3:c.546delG:p.K182fs
Chr1B	336744805	336744805	C	-	frameshift deletion	TraesCS1B03G0544100:TraesCS1B03G0544100.1:exon1:c.710delG:p.G237fs
Chr1B	339823562	339823618	GCCGAGGAGGAACCCGGCAGAAAAATATGGGAAATGGCGATGACGAGAAGGTGGAAG	-	frameshift deletion	TraesCS1B03G0549300:TraesCS1B03G0549300.1:wholegene,
Chr1B	351408493	351408498	CATCGT	-	nonframeshift deletion	TraesCS1B03G0567300LC:TraesCS1B03G0567300LC.1:exon1:c.124_129del:p.42_43del
Chr1B	365719495	365719496	GC	-	frameshift deletion	TraesCS1B03G0587300LC:TraesCS1B03G0587300LC.1:exon1:c.4372_4373del:p.A1458fs
Chr1B	367480647	367480647	-	CGG	nonframeshift insertion	TraesCS1B03G0589100LC:TraesCS1B03G0589100LC.1:exon1:c.316_317insCGG:p.L106delinsSV
Chr1B	367480649	367480649	-	CAG	nonframeshift insertion	TraesCS1B03G0589100LC:TraesCS1B03G0589100LC.1:exon1:c.318_319insCAG:p.L106delinsLQ
Chr1B	380084195	380084195	C	-	frameshift deletion	TraesCS1B03G0603900LC:TraesCS1B03G0603900LC.1:exon2:c.151delG:p.V51fs,TraesCS1B03G0603900LC:TraesCS1B03G0603900LC.2:exon2:c.166delG:p.V56fs
Chr1B	391681688	391681688	-	C	frameshift insertion	TraesCS1B03G0619300:TraesCS1B03G0619300.1:exon1:c.289_290insC:p.K97fs
Chr1B	397041197	397041208	GCGAGCGAGCGA	-	nonframeshift deletion	TraesCS1B03G0627400LC:TraesCS1B03G0627400LC.1:exon1:c.1102_1113del:p.368_371del
Chr1B	398115865	398115870	GCAGCA	-	nonframeshift deletion	TraesCS1B03G0628600:TraesCS1B03G0628600.1:exon1:c.67_72del:p.23_24del
Chr1B	400382795	400382796	AT	-	frameshift deletion	TraesCS1B03G0632000LC:TraesCS1B03G0632000LC.1:exon1:c.429_430del:p.S143fs
Chr1B	401255801	401255801	T	-	frameshift deletion	TraesCS1B03G0633800LC:TraesCS1B03G0633800LC.1:exon1:c.358delT:p.L120fs
Chr1B	402593163	402593165	GAG	-	nonframeshift deletion	TraesCS1B03G0635800LC:TraesCS1B03G0635800LC.1:exon2:c.352_354del:p.118_118del
Chr1B	402607922	402607922	-	CGGAACAGAGCATCACCGCCA	nonframeshift insertion	TraesCS1B03G0636000LC:TraesCS1B03G0636000LC.1:exon4:c.620_621insTGGCGGTGATGCTCTGTTCCG:p.R207delinsRGGDALFR
Chr1B	413552423	413552446	GGCGGTGGCCGTTCCGGCGTTCGT	-	nonframeshift deletion	TraesCS1B03G0654600:TraesCS1B03G0654600.1:exon3:c.300_323del:p.100_108del
Chr1B	414616182	414616183	TA	-	frameshift deletion	TraesCS1B03G0656000:TraesCS1B03G0656000.1:exon4:c.263_264del:p.I88fs
Chr1B	414616187	414616187	-	CT	frameshift insertion	TraesCS1B03G0656000:TraesCS1B03G0656000.1:exon4:c.258_259insAG:p.D87fs
Chr1B	416732314	416732314	A	-	frameshift deletion	TraesCS1B03G0659500:TraesCS1B03G0659500.3:exon4:c.497delA:p.E166fs,TraesCS1B03G0659500:TraesCS1B03G0659500.1:exon24:c.3059delA:p.E1020fs,TraesCS1B03G0659500:TraesCS1B03G0659500.2:exon24:c.3071delA:p.E1024fs
Chr1B	416732321	416732321	-	T	frameshift insertion	TraesCS1B03G0659500:TraesCS1B03G0659500.3:exon4:c.504_505insT:p.P168fs,TraesCS1B03G0659500:TraesCS1B03G0659500.1:exon24:c.3066_3067insT:p.P1022fs,TraesCS1B03G0659500:TraesCS1B03G0659500.2:exon24:c.3078_3079insT:p.P1026fs
Chr1B	416732359	416732359	C	-	frameshift deletion	TraesCS1B03G0659500:TraesCS1B03G0659500.3:exon4:c.542delC:p.A181fs,TraesCS1B03G0659500:TraesCS1B03G0659500.1:exon24:c.3104delC:p.A1035fs,TraesCS1B03G0659500:TraesCS1B03G0659500.2:exon24:c.3116delC:p.A1039fs
Chr1B	417919916	417919916	-	CAGCAG	nonframeshift insertion	TraesCS1B03G0660400:TraesCS1B03G0660400.1:exon1:c.134_135insCAGCAG:p.V45delinsVSS,TraesCS1B03G0660500:TraesCS1B03G0660500.1:exon1:c.47_48insCAGCAG:p.V16delinsVSS
Chr1B	419909749	419909761	TCATCCAGGAACG	-	frameshift deletion	TraesCS1B03G0662300:TraesCS1B03G0662300.1:exon4:c.336_340del:p.R112fs
Chr1B	421136400	421136400	T	-	frameshift deletion	TraesCS1B03G0664200LC:TraesCS1B03G0664200LC.1:exon1:c.48delA:p.E16fs,TraesCS1B03G0664200LC:TraesCS1B03G0664200LC.2:exon2:c.81delA:p.E27fs,TraesCS1B03G0664200LC:TraesCS1B03G0664200LC.3:exon2:c.81delA:p.E27fs
Chr1B	421136445	421136451	CATTGAT	-	frameshift deletion	TraesCS1B03G0664200LC:TraesCS1B03G0664200LC.1:wholegene,
Chr1B	424003933	424003935	AGA	-	frameshift deletion	TraesCS1B03G0668100:TraesCS1B03G0668100.1:exon2:c.172_172del:p.K58fs
Chr1B	425202032	425202032	C	-	frameshift deletion	TraesCS1B03G0669500LC:TraesCS1B03G0669500LC.1:exon1:c.175delG:p.D59fs
Chr1B	425202040	425202040	G	-	frameshift deletion	TraesCS1B03G0669500LC:TraesCS1B03G0669500LC.1:exon1:c.167delC:p.T56fs
Chr1B	426999148	426999162	GGAGTAAGCACAACT	-	nonframeshift deletion	TraesCS1B03G0672800:TraesCS1B03G0672800.1:exon2:c.762_776del:p.254_259del,TraesCS1B03G0672800:TraesCS1B03G0672800.2:exon4:c.903_917del:p.301_306del
Chr1B	433096442	433096446	GTATG	-	frameshift deletion	TraesCS1B03G0682500LC:TraesCS1B03G0682500LC.1:exon2:c.352_356del:p.H118fs
Chr1B	433403897	433403897	G	-	frameshift deletion	TraesCS1B03G0682800LC:TraesCS1B03G0682800LC.1:exon21:c.5536delC:p.L1846fs
Chr1B	433937799	433937806	TGTAAGAT	-	frameshift deletion	TraesCS1B03G0684900:TraesCS1B03G0684900.1:exon2:c.144_144del:p.N48fs
Chr1B	436211573	436211573	-	GCT	nonframeshift insertion	TraesCS1B03G0689200:TraesCS1B03G0689200.1:exon2:c.169_170insAGC:p.P57delinsQP
Chr1B	438668282	438668282	T	-	frameshift deletion	TraesCS1B03G0692400:TraesCS1B03G0692400.2:exon3:c.170delT:p.L57fs,TraesCS1B03G0692400:TraesCS1B03G0692400.3:exon3:c.167delT:p.L56fs
Chr1B	440501422	440501426	CCGAA	-	frameshift deletion	TraesCS1B03G0695300:TraesCS1B03G0695300.1:exon1:c.750_754del:p.S250fs
Chr1B	444006295	444006297	CCT	-	nonframeshift deletion	TraesCS1B03G0700700:TraesCS1B03G0700700.1:exon16:c.1750_1752del:p.584_584del,TraesCS1B03G0700700:TraesCS1B03G0700700.2:exon16:c.1753_1755del:p.585_585del
Chr1B	445850965	445850965	C	-	frameshift deletion	TraesCS1B03G0704100LC:TraesCS1B03G0704100LC.1:exon1:c.52delG:p.V18fs
Chr1B	448189468	448189468	-	C	frameshift insertion	TraesCS1B03G0708300LC:TraesCS1B03G0708300LC.1:exon5:c.1293dupG:p.I432fs
Chr1B	451143782	451143785	AGAA	-	frameshift deletion	TraesCS1B03G0713100:TraesCS1B03G0713100.1:exon2:c.2198_2201del:p.*733fs
Chr1B	451710020	451710020	G	-	frameshift deletion	TraesCS1B03G0714600LC:TraesCS1B03G0714600LC.1:exon1:c.33delC:p.P11fs
Chr1B	454196227	454196235	CGCGGCCTG	-	nonframeshift deletion	TraesCS1B03G0717200:TraesCS1B03G0717200.1:exon1:c.12_20del:p.4_7del
Chr1B	455125010	455125010	-	CAA	nonframeshift insertion	TraesCS1B03G0719000LC:TraesCS1B03G0719000LC.1:exon1:c.325_326insCAA:p.V109delinsAM
Chr1B	459122701	459122705	CAGAA	-	frameshift deletion	TraesCS1B03G0725500LC:TraesCS1B03G0725500LC.1:exon7:c.1124_1128del:p.S375fs
Chr1B	459405676	459405678	GGA	-	nonframeshift deletion	TraesCS1B03G0726300LC:TraesCS1B03G0726300LC.1:exon1:c.404_406del:p.135_136del
Chr1B	459407750	459407750	C	-	frameshift deletion	TraesCS1B03G0726400LC:TraesCS1B03G0726400LC.1:exon1:c.178delC:p.L60fs
Chr1B	463640315	463640335	TCCCTCGCCGCCGGCACCGTC	-	nonframeshift deletion	TraesCS1B03G0731600:TraesCS1B03G0731600.1:exon1:c.24_44del:p.8_15del
Chr1B	463645231	463645233	CTA	-	nonframeshift deletion	TraesCS1B03G0731600:TraesCS1B03G0731600.1:exon6:c.1383_1385del:p.461_462del
Chr1B	463755662	463755664	ATA	-	nonframeshift deletion	TraesCS1B03G0731900LC:TraesCS1B03G0731900LC.1:exon3:c.118_120del:p.40_40del
Chr1B	471122298	471122309	GCCGTGCTACTC	-	nonframeshift deletion	TraesCS1B03G0740100LC:TraesCS1B03G0740100LC.1:exon1:c.370_381del:p.124_127del
Chr1B	472165413	472165414	CT	-	frameshift deletion	TraesCS1B03G0742500LC:TraesCS1B03G0742500LC.1:exon1:c.528_529del:p.S176fs
Chr1B	477410267	477410269	AAC	-	nonframeshift deletion	TraesCS1B03G0750000:TraesCS1B03G0750000.1:exon2:c.1741_1743del:p.581_581del,TraesCS1B03G0750000:TraesCS1B03G0750000.2:exon2:c.1870_1872del:p.624_624del
Chr1B	479735344	479735346	GAG	-	nonframeshift deletion	TraesCS1B03G0752600LC:TraesCS1B03G0752600LC.1:exon5:c.373_375del:p.125_125del
Chr1B	482223797	482223797	-	G	frameshift insertion	TraesCS1B03G0756100:TraesCS1B03G0756100.1:exon9:c.1778dupG:p.W593fs
Chr1B	482223862	482223864	AAG	-	nonframeshift deletion	TraesCS1B03G0756100:TraesCS1B03G0756100.1:exon9:c.1842_1844del:p.614_615del
Chr1B	488500218	488500220	GTG	-	nonframeshift deletion	TraesCS1B03G0765500LC:TraesCS1B03G0765500LC.1:exon3:c.1972_1974del:p.658_658del
Chr1B	489534553	489534553	T	-	frameshift deletion	TraesCS1B03G0766800:TraesCS1B03G0766800.2:exon6:c.1689delT:p.N563fs,TraesCS1B03G0766800:TraesCS1B03G0766800.1:exon7:c.1728delT:p.N576fs,TraesCS1B03G0766800:TraesCS1B03G0766800.3:exon7:c.1728delT:p.N576fs
Chr1B	492309141	492309143	AGA	-	nonframeshift deletion	TraesCS1B03G0770800:TraesCS1B03G0770800.1:exon1:c.383_385del:p.128_129del
Chr1B	494343974	494343976	AGC	-	nonframeshift deletion	TraesCS1B03G0776500:TraesCS1B03G0776500.1:exon2:c.155_157del:p.52_53del,TraesCS1B03G0776500:TraesCS1B03G0776500.2:exon2:c.155_157del:p.52_53del
Chr1B	495375953	495375955	GCT	-	nonframeshift deletion	TraesCS1B03G0779700:TraesCS1B03G0779700.1:exon1:c.75_77del:p.25_26del
Chr1B	497383855	497383855	-	TCA	nonframeshift insertion	TraesCS1B03G0783500:TraesCS1B03G0783500.1:exon1:c.533_534insTGA:p.E178delinsDE
Chr1B	498458886	498458912	GCCAGCGTCGTCGAGCTCGACGCAGCA	-	nonframeshift deletion	TraesCS1B03G0788400:TraesCS1B03G0788400.1:exon3:c.820_846del:p.274_282del,TraesCS1B03G0788400:TraesCS1B03G0788400.2:exon3:c.901_927del:p.301_309del
Chr1B	499360037	499360037	G	-	frameshift deletion	TraesCS1B03G0790400LC:TraesCS1B03G0790400LC.1:exon1:c.377delG:p.R126fs,TraesCS1B03G0790500:TraesCS1B03G0790500.1:exon1:c.1291delC:p.R431fs
Chr1B	506830708	506830708	-	CTCTGCTTG	nonframeshift insertion	TraesCS1B03G0803100LC:TraesCS1B03G0803100LC.1:exon1:c.108_109insCTCTGCTTG:p.D36delinsDLCL
Chr1B	512680558	512680561	TAAG	-	frameshift deletion	TraesCS1B03G0811100LC:TraesCS1B03G0811100LC.1:exon1:c.384_387del:p.Y128fs
Chr1B	513588731	513588733	GCG	-	nonframeshift deletion	TraesCS1B03G0812100:TraesCS1B03G0812100.1:exon1:c.66_68del:p.22_23del
Chr1B	518187965	518187965	-	GAGG	frameshift insertion	TraesCS1B03G0819400LC:TraesCS1B03G0819400LC.1:exon1:c.23_24insGAGG:p.K8fs
Chr1B	524277026	524277031	CCGTCC	-	nonframeshift deletion	TraesCS1B03G0827400:TraesCS1B03G0827400.1:exon1:c.255_260del:p.85_87del,TraesCS1B03G0827400:TraesCS1B03G0827400.3:exon1:c.99_104del:p.33_35del
Chr1B	527191348	527191348	T	-	frameshift deletion	TraesCS1B03G0832100LC:TraesCS1B03G0832100LC.1:exon2:c.392delA:p.K131fs
Chr1B	527191500	527191500	G	-	frameshift deletion	TraesCS1B03G0832100LC:TraesCS1B03G0832100LC.1:exon2:c.240delC:p.D80fs
Chr1B	527191764	527191766	TGG	-	nonframeshift deletion	TraesCS1B03G0832100LC:TraesCS1B03G0832100LC.1:exon1:c.87_89del:p.29_30del
Chr1B	528362403	528362403	-	CGGAGT	nonframeshift insertion	TraesCS1B03G0834300:TraesCS1B03G0834300.1:exon2:c.430_431insACTCCG:p.G144delinsDSG
Chr1B	529832716	529832717	CA	-	frameshift deletion	TraesCS1B03G0837500:TraesCS1B03G0837500.1:exon1:c.1516_1517del:p.H506fs
Chr1B	538785300	538785300	-	A	frameshift insertion	TraesCS1B03G0851100LC:TraesCS1B03G0851100LC.1:exon1:c.160dupT:p.S54fs
Chr1B	542395870	542395870	T	-	frameshift deletion	TraesCS1B03G0858600LC:TraesCS1B03G0858600LC.1:exon8:c.1024delA:p.R342fs
Chr1B	543001786	543001787	TA	-	frameshift deletion	TraesCS1B03G0859200LC:TraesCS1B03G0859200LC.1:exon2:c.66_67del:p.A22fs
Chr1B	543001790	543001790	-	AG	stopgain	TraesCS1B03G0859200LC:TraesCS1B03G0859200LC.1:exon2:c.70_71insAG:p.Y24_G25delinsX
Chr1B	543363982	543363984	TTC	-	nonframeshift deletion	TraesCS1B03G0860200:TraesCS1B03G0860200.1:exon6:c.1255_1257del:p.419_419del
Chr1B	549047155	549047155	-	TGCTTG	nonframeshift insertion	TraesCS1B03G0870700LC:TraesCS1B03G0870700LC.1:exon1:c.104_105insCAAGCA:p.A35delinsAKQ
Chr1B	549306582	549306582	-	T	frameshift insertion	TraesCS1B03G0872100LC:TraesCS1B03G0872100LC.1:exon3:c.620dupT:p.I207fs
Chr1B	549329406	549329407	AG	-	frameshift deletion	TraesCS1B03G0872600:TraesCS1B03G0872600.1:exon1:c.323_324del:p.S108fs
Chr1B	549706667	549706694	TTGCTTGGGAAACTGGATTGAACAAAGA	-	nonframeshift deletion	TraesCS1B03G0873900:TraesCS1B03G0873900.2:exon5:c.673_684del:p.225_228del
Chr1B	550115904	550115904	-	AG	frameshift insertion	TraesCS1B03G0874900LC:TraesCS1B03G0874900LC.1:exon1:c.231_232insCT:p.L78fs
Chr1B	550115912	550115912	A	-	frameshift deletion	TraesCS1B03G0874900LC:TraesCS1B03G0874900LC.1:exon1:c.224delT:p.L75fs
Chr1B	550115936	550115936	A	-	frameshift deletion	TraesCS1B03G0874900LC:TraesCS1B03G0874900LC.1:exon1:c.200delT:p.F67fs
Chr1B	550116039	550116039	A	-	frameshift deletion	TraesCS1B03G0874900LC:TraesCS1B03G0874900LC.1:exon1:c.97delT:p.Y33fs
Chr1B	550116042	550116044	TTC	-	nonframeshift deletion	TraesCS1B03G0874900LC:TraesCS1B03G0874900LC.1:exon1:c.92_94del:p.31_32del
Chr1B	550118216	550118216	-	T	frameshift insertion	TraesCS1B03G0875000LC:TraesCS1B03G0875000LC.1:exon1:c.200dupA:p.N67fs
Chr1B	551823801	551823817	ACGAAGTGGAGGTGAGG	-	frameshift deletion	TraesCS1B03G0879600LC:TraesCS1B03G0879600LC.1:exon7:c.1519_1535del:p.P507fs
Chr1B	555396652	555396655	TAGG	-	frameshift deletion	TraesCS1B03G0887100LC:TraesCS1B03G0887100LC.1:exon2:c.378_381del:p.S126fs
Chr1B	555396663	555396668	CTGCTC	-	nonframeshift deletion	TraesCS1B03G0887100LC:TraesCS1B03G0887100LC.1:exon2:c.365_370del:p.122_124del
Chr1B	555396671	555396671	-	GTTGCA	nonframeshift insertion	TraesCS1B03G0887100LC:TraesCS1B03G0887100LC.1:exon2:c.361_362insTGCAAC:p.P121delinsLQP
Chr1B	558590372	558590372	A	-	frameshift deletion	TraesCS1B03G0895700LC:TraesCS1B03G0895700LC.1:exon1:c.409delT:p.C137fs
Chr1B	559724445	559724445	-	A	frameshift insertion	TraesCS1B03G0896800LC:TraesCS1B03G0896800LC.1:exon2:c.389dupA:p.Q130fs
Chr1B	560917395	560917395	A	-	frameshift deletion	TraesCS1B03G0899100LC:TraesCS1B03G0899100LC.1:exon1:c.60delT:p.F20fs
Chr1B	561746823	561746823	G	-	frameshift deletion	TraesCS1B03G0902200:TraesCS1B03G0902200.1:exon1:c.3delG:p.M1fs
Chr1B	562451603	562451620	TTGTTGCCCTTGTCCTGG	-	nonframeshift deletion	TraesCS1B03G0904700:TraesCS1B03G0904700.1:exon1:c.868_885del:p.290_295del
Chr1B	563685347	563685347	G	-	frameshift deletion	TraesCS1B03G0908000:TraesCS1B03G0908000.2:exon1:c.46delC:p.L16fs
Chr1B	563685365	563685367	GGA	-	nonframeshift deletion	TraesCS1B03G0908000:TraesCS1B03G0908000.2:exon1:c.26_28del:p.9_10del
Chr1B	566108761	566108761	A	-	frameshift deletion	TraesCS1B03G0912300LC:TraesCS1B03G0912300LC.1:exon1:c.236delT:p.V79fs
Chr1B	569150517	569150518	CT	-	frameshift deletion	TraesCS1B03G0918900:TraesCS1B03G0918900.1:exon1:c.1021_1022del:p.L341fs
Chr1B	569150522	569150524	AGA	-	nonframeshift deletion	TraesCS1B03G0918900:TraesCS1B03G0918900.1:exon1:c.1026_1028del:p.342_343del
Chr1B	569150529	569150533	CTGCG	-	frameshift deletion	TraesCS1B03G0918900:TraesCS1B03G0918900.1:exon1:c.1033_1037del:p.L345fs
Chr1B	569693658	569693658	-	G	frameshift insertion	TraesCS1B03G0920600LC:TraesCS1B03G0920600LC.1:exon1:c.28_29insC:p.V10fs
Chr1B	572064379	572064379	A	-	frameshift deletion	TraesCS1B03G0925900:TraesCS1B03G0925900.1:exon1:c.14delA:p.E5fs
Chr1B	573563615	573563615	-	GT	frameshift insertion	TraesCS1B03G0930100LC:TraesCS1B03G0930100LC.1:exon4:c.721_722insAC:p.L241fs
Chr1B	573563617	573563617	-	GT	frameshift insertion	TraesCS1B03G0930100LC:TraesCS1B03G0930100LC.1:exon4:c.719_720insAC:p.A240fs
Chr1B	573563622	573563623	AT	-	frameshift deletion	TraesCS1B03G0930100LC:TraesCS1B03G0930100LC.1:exon4:c.714_715del:p.P238fs
Chr1B	573836172	573836270	AATCTAATCATGGCTTTACACCCGCACCTTGATGATCGAGGGTGGTTATGGCCTGATTTGAACTCTGATATGTACCAACCGTTGTCATTTGAACGGAGG	-	nonframeshift deletion	TraesCS1B03G0931700LC:TraesCS1B03G0931700LC.1:exon1:c.54_152del:p.18_51del
Chr1B	577662027	577662044	TGCCCCTGAACTCCAATC	-	nonframeshift deletion	TraesCS1B03G0940700LC:TraesCS1B03G0940700LC.1:exon2:c.55_72del:p.19_24del
Chr1B	582873679	582873681	AAT	-	nonframeshift deletion	TraesCS1B03G0950600:TraesCS1B03G0950600.1:exon3:c.998_1000del:p.333_334del
Chr1B	584643482	584643482	-	CGGTGG	nonframeshift insertion	TraesCS1B03G0952700:TraesCS1B03G0952700.1:exon9:c.1495_1496insCGGTGG:p.T499delinsTVA,TraesCS1B03G0952700:TraesCS1B03G0952700.2:exon10:c.1597_1598insCGGTGG:p.T533delinsTVA
Chr1B	594022330	594022330	-	ACA	nonframeshift insertion	TraesCS1B03G0975000:TraesCS1B03G0975000.1:exon3:c.988_989insACA:p.V330delinsDI
Chr1B	594486844	594486846	CCG	-	nonframeshift deletion	TraesCS1B03G0976400:TraesCS1B03G0976400.1:exon1:c.41_43del:p.14_15del
Chr1B	594509553	594509554	CG	-	frameshift deletion	TraesCS1B03G0976600:TraesCS1B03G0976600.1:exon3:c.747_748del:p.L249fs
Chr1B	595393491	595393491	G	-	frameshift deletion	TraesCS1B03G0979800:TraesCS1B03G0979800.3:exon7:c.1498delG:p.G500fs,TraesCS1B03G0979800:TraesCS1B03G0979800.1:exon8:c.1861delG:p.G621fs,TraesCS1B03G0979800:TraesCS1B03G0979800.2:exon9:c.1777delG:p.G593fs
Chr1B	596031509	596031509	-	GCGCTAGAG	nonframeshift insertion	TraesCS1B03G0982400:TraesCS1B03G0982400.1:exon1:c.156_157insGCGCTAGAG:p.A52delinsAALE
Chr1B	596116190	596116190	-	C	frameshift insertion	TraesCS1B03G0982800:TraesCS1B03G0982800.1:exon1:c.72_73insG:p.S25fs
Chr1B	596116191	596116191	-	AC	frameshift insertion	TraesCS1B03G0982800:TraesCS1B03G0982800.1:exon1:c.71_72insGT:p.S24fs
Chr1B	596116204	596116206	CCG	-	nonframeshift deletion	TraesCS1B03G0982800:TraesCS1B03G0982800.1:exon1:c.57_59del:p.19_20del
Chr1B	596500067	596500067	A	-	frameshift deletion	TraesCS1B03G0983100LC:TraesCS1B03G0983100LC.1:exon5:c.1029delT:p.F343fs
Chr1B	596500079	596500122	AGCAACACGAGGAATAAAAGAAGGAAACCTTGTCCTACAGTAGC	-	frameshift deletion	TraesCS1B03G0983100LC:TraesCS1B03G0983100LC.1:exon5:c.984_1017del:p.G328fs
Chr1B	596500717	596500741	AAAACGGGCGACGGCGAGGACGAGC	-	frameshift deletion	TraesCS1B03G0983100LC:TraesCS1B03G0983100LC.1:exon3:c.906_925del:p.L302fs
Chr1B	599149846	599149846	C	-	frameshift deletion	TraesCS1B03G0989100LC:TraesCS1B03G0989100LC.1:exon1:c.145delG:p.D49fs
Chr1B	599742151	599742151	-	G	frameshift insertion	TraesCS1B03G0990700LC:TraesCS1B03G0990700LC.1:exon1:c.8dupG:p.R3fs
Chr1B	599747468	599747468	T	-	frameshift deletion	TraesCS1B03G0990800:TraesCS1B03G0990800.2:exon3:c.364delT:p.C122fs
Chr1B	604858927	604858929	CCG	-	nonframeshift deletion	TraesCS1B03G1002500:TraesCS1B03G1002500.1:exon1:c.98_100del:p.33_34del
Chr1B	608252264	608252265	CA	-	frameshift deletion	TraesCS1B03G1011300LC:TraesCS1B03G1011300LC.1:exon1:c.98_99del:p.P33fs
Chr1B	608502017	608502018	GC	-	frameshift deletion	TraesCS1B03G1011700LC:TraesCS1B03G1011700LC.1:exon2:c.279_280del:p.A93fs
Chr1B	608502160	608502160	A	-	frameshift deletion	TraesCS1B03G1011700LC:TraesCS1B03G1011700LC.1:exon2:c.137delT:p.L46fs
Chr1B	612421978	612421978	-	A	frameshift insertion	TraesCS1B03G1020300LC:TraesCS1B03G1020300LC.1:exon1:c.500dupA:p.Q167fs
Chr1B	613071983	613071983	C	-	frameshift deletion	TraesCS1B03G1022200LC:TraesCS1B03G1022200LC.1:exon1:c.536delG:p.G179fs
Chr1B	613072093	613072093	G	-	frameshift deletion	TraesCS1B03G1022200LC:TraesCS1B03G1022200LC.1:exon1:c.426delC:p.P142fs
Chr1B	613072165	613072165	A	-	frameshift deletion	TraesCS1B03G1022200LC:TraesCS1B03G1022200LC.1:exon1:c.354delT:p.F118fs
Chr1B	617270024	617270029	AAACAG	-	nonframeshift deletion	TraesCS1B03G1029200:TraesCS1B03G1029200.1:exon1:c.94_99del:p.32_33del
Chr1B	617270062	617270062	-	AGCACGAAGAG	frameshift insertion	TraesCS1B03G1029200:TraesCS1B03G1029200.1:exon1:c.132_133insAGCACGAAGAG:p.H44fs
Chr1B	617270183	617270183	-	C	frameshift insertion	TraesCS1B03G1029200:TraesCS1B03G1029200.1:exon1:c.254dupC:p.T85fs
Chr1B	617291941	617291946	GGACCG	-	nonframeshift deletion	TraesCS1B03G1029600:TraesCS1B03G1029600.1:exon1:c.31_36del:p.11_12del
Chr1B	617291947	617291947	-	TTG	nonframeshift insertion	TraesCS1B03G1029600:TraesCS1B03G1029600.1:exon1:c.29_30insCAA:p.S10delinsSK
Chr1B	618896949	618896949	A	-	frameshift deletion	TraesCS1B03G1032400LC:TraesCS1B03G1032400LC.1:exon1:c.126delA:p.A42fs
Chr1B	619032802	619032804	CTT	-	nonframeshift deletion	TraesCS1B03G1032500:TraesCS1B03G1032500.1:exon10:c.1666_1668del:p.556_556del
Chr1B	620514695	620514697	GGA	-	nonframeshift deletion	TraesCS1B03G1036700LC:TraesCS1B03G1036700LC.2:exon2:c.484_486del:p.162_162del,TraesCS1B03G1036700LC:TraesCS1B03G1036700LC.1:exon3:c.398_400del:p.133_134del
Chr1B	620517872	620517872	T	-	frameshift deletion	TraesCS1B03G1036800:TraesCS1B03G1036800.1:exon1:c.1delA:p.M1fs,TraesCS1B03G1036800:TraesCS1B03G1036800.2:exon1:c.1delA:p.M1fs,TraesCS1B03G1036800:TraesCS1B03G1036800.3:exon1:c.1delA:p.M1fs
Chr1B	621425031	621425033	CGG	-	nonframeshift deletion	TraesCS1B03G1038300:TraesCS1B03G1038300.1:exon1:c.141_143del:p.47_48del
Chr1B	621532904	621532904	-	GTGGTGAACGCC	nonframeshift insertion	TraesCS1B03G1038600:TraesCS1B03G1038600.1:exon2:c.492_493insGTGGTGAACGCC:p.T164delinsTVVNA
Chr1B	626754068	626754068	-	GT	frameshift insertion	TraesCS1B03G1049600LC:TraesCS1B03G1049600LC.1:exon1:c.642_643insGT:p.A214fs
Chr1B	629402766	629402768	ACC	-	nonframeshift deletion	TraesCS1B03G1053500:TraesCS1B03G1053500.1:exon1:c.10_12del:p.4_4del
Chr1B	629519363	629519363	-	GCG	nonframeshift insertion	TraesCS1B03G1053800:TraesCS1B03G1053800.2:exon15:c.1634_1635insCGC:p.A545delinsAA
Chr1B	630747606	630747606	-	AG	frameshift insertion	TraesCS1B03G1056700LC:TraesCS1B03G1056700LC.1:exon1:c.35_36insAG:p.K12fs
Chr1B	630747610	630747611	AT	-	frameshift deletion	TraesCS1B03G1056700LC:TraesCS1B03G1056700LC.1:exon1:c.39_40del:p.A13fs
Chr1B	630753140	630753169	GCTCTACATCATCCGCCGATGCGTCGTCAT	-	nonframeshift deletion	TraesCS1B03G1056800LC:TraesCS1B03G1056800LC.1:exon1:c.96_125del:p.32_42del
Chr1B	630796708	630796712	GGTCT	-	frameshift deletion	TraesCS1B03G1057000LC:TraesCS1B03G1057000LC.1:exon3:c.334_338del:p.G112fs
Chr1B	630796714	630796716	GAG	-	nonframeshift deletion	TraesCS1B03G1057000LC:TraesCS1B03G1057000LC.1:exon3:c.340_342del:p.114_114del
Chr1B	630796754	630796767	TTCAGGCGTCCTAT	-	frameshift deletion	TraesCS1B03G1057000LC:TraesCS1B03G1057000LC.1:exon3:c.380_393del:p.V127fs
Chr1B	630796769	630796771	ACA	-	nonframeshift deletion	TraesCS1B03G1057000LC:TraesCS1B03G1057000LC.1:exon3:c.395_397del:p.132_133del
Chr1B	630800714	630800714	C	-	frameshift deletion	TraesCS1B03G1057000LC:TraesCS1B03G1057000LC.1:exon10:c.1440delC:p.S480fs
Chr1B	630800716	630800729	ATCAGGAGCAACCG	-	frameshift deletion	TraesCS1B03G1057000LC:TraesCS1B03G1057000LC.1:exon10:c.1442_1455del:p.N481fs
Chr1B	631022005	631022007	GGC	-	nonframeshift deletion	TraesCS1B03G1057900:TraesCS1B03G1057900.1:exon1:c.32_34del:p.11_12del
Chr1B	631022024	631022024	-	GGATCA	nonframeshift insertion	TraesCS1B03G1057900:TraesCS1B03G1057900.1:exon1:c.51_52insGGATCA:p.S17delinsSGS
Chr1B	633289348	633289348	-	TG	frameshift insertion	TraesCS1B03G1064400:TraesCS1B03G1064400.1:exon10:c.850_851insCA:p.R284fs
Chr1B	633305409	633305409	-	TACAGAGTA	nonframeshift insertion	TraesCS1B03G1064700:TraesCS1B03G1064700.1:exon1:c.2969_2970insTACAGAGTA:p.V990delinsVTEY
Chr1B	633306091	633306108	CCACCTCTCCGCTACCCT	-	nonframeshift deletion	TraesCS1B03G1064700:TraesCS1B03G1064700.1:exon1:c.3651_3668del:p.1217_1223del
Chr1B	633308545	633308545	-	CCACAGG	frameshift insertion	TraesCS1B03G1064800LC:TraesCS1B03G1064800LC.1:exon1:c.368_369insCCTGTGG:p.G123fs
Chr1B	633776894	633776894	-	TGT	nonframeshift insertion	TraesCS1B03G1068100:TraesCS1B03G1068100.1:exon5:c.2440_2441insACA:p.S814delinsNS
Chr1B	633777033	633777034	CA	-	frameshift deletion	TraesCS1B03G1068100:TraesCS1B03G1068100.1:exon5:c.2301_2302del:p.H767fs
Chr1B	633777037	633777037	C	-	frameshift deletion	TraesCS1B03G1068100:TraesCS1B03G1068100.1:exon5:c.2298delG:p.G766fs
Chr1B	633780318	633780318	-	CGGCGCCGGCGT	nonframeshift insertion	TraesCS1B03G1068100:TraesCS1B03G1068100.1:exon2:c.220_221insACGCCGGCGCCG:p.G74delinsDAGAG
Chr1B	633780483	633780485	GGA	-	nonframeshift deletion	TraesCS1B03G1068100:TraesCS1B03G1068100.1:exon1:c.154_156del:p.52_52del
Chr1B	633780558	633780560	CTG	-	nonframeshift deletion	TraesCS1B03G1068100:TraesCS1B03G1068100.1:exon1:c.79_81del:p.27_27del
Chr1B	633780618	633780618	-	GAG	nonframeshift insertion	TraesCS1B03G1068100:TraesCS1B03G1068100.1:exon1:c.20_21insCTC:p.S7delinsSS
Chr1B	635683459	635683459	-	T	frameshift insertion	TraesCS1B03G1071800:TraesCS1B03G1071800.1:exon3:c.1236dupA:p.A413fs,TraesCS1B03G1071800:TraesCS1B03G1071800.2:exon3:c.1116dupA:p.A373fs
Chr1B	636725434	636725439	ACTGCT	-	nonframeshift deletion	TraesCS1B03G1075400:TraesCS1B03G1075400.1:exon1:c.1147_1152del:p.383_384del
Chr1B	636726516	636726517	TT	-	frameshift deletion	TraesCS1B03G1075400:TraesCS1B03G1075400.1:exon1:c.2229_2230del:p.T743fs
Chr1B	636788929	636788929	-	G	frameshift insertion	TraesCS1B03G1075700LC:TraesCS1B03G1075700LC.1:exon1:c.309_310insC:p.G104fs
Chr1B	637772460	637772460	-	ATC	nonframeshift insertion	TraesCS1B03G1078800:TraesCS1B03G1078800.1:exon8:c.895_896insATC:p.D299delinsDH
Chr1B	637977457	637977457	C	-	frameshift deletion	TraesCS1B03G1079600LC:TraesCS1B03G1079600LC.1:exon1:c.280delC:p.P94fs
Chr1B	637977485	637977485	C	-	frameshift deletion	TraesCS1B03G1079600LC:TraesCS1B03G1079600LC.1:exon1:c.308delC:p.A103fs
Chr1B	637977565	637977573	TTGGAGGTG	-	nonframeshift deletion	TraesCS1B03G1079600LC:TraesCS1B03G1079600LC.1:exon1:c.388_396del:p.130_132del
Chr1B	637977797	637977797	A	-	frameshift deletion	TraesCS1B03G1079600LC:TraesCS1B03G1079600LC.1:exon1:c.620delA:p.E207fs
Chr1B	638264339	638264339	-	AT	frameshift insertion	TraesCS1B03G1080400:TraesCS1B03G1080400.1:exon2:c.169_170insAT:p.G57fs
Chr1B	638882383	638882388	GTGGGG	-	nonframeshift deletion	TraesCS1B03G1081700:TraesCS1B03G1081700.1:exon1:c.31_36del:p.11_12del
Chr1B	638882428	638882428	-	CGG	nonframeshift insertion	TraesCS1B03G1081700:TraesCS1B03G1081700.1:exon1:c.76_77insCGG:p.P26delinsPA
Chr1B	638882565	638882566	AG	-	frameshift deletion	TraesCS1B03G1081700:TraesCS1B03G1081700.1:exon1:c.213_214del:p.T71fs
Chr1B	639083744	639083744	C	-	frameshift deletion	TraesCS1B03G1083600LC:TraesCS1B03G1083600LC.1:exon4:c.257delC:p.T86fs
Chr1B	640428311	640428311	-	G	frameshift insertion	TraesCS1B03G1087400LC:TraesCS1B03G1087400LC.1:exon1:c.290dupG:p.C97fs
Chr1B	641498659	641498672	ACCCAGAAGCCCAA	-	frameshift deletion	TraesCS1B03G1095800LC:TraesCS1B03G1095800LC.1:exon1:c.95_108del:p.D32fs
Chr1B	642354525	642354525	-	T	frameshift insertion	TraesCS1B03G1098600LC:TraesCS1B03G1098600LC.1:exon3:c.305_306insT:p.K102fs
Chr1B	644033279	644033279	T	-	frameshift deletion	TraesCS1B03G1102400:TraesCS1B03G1102400.1:exon1:c.29delT:p.M10fs
Chr1B	644105992	644105992	-	CA	frameshift insertion	TraesCS1B03G1103000:TraesCS1B03G1103000.1:exon1:c.1278_1279insTG:p.L427fs
Chr1B	644825036	644825036	A	-	frameshift deletion	TraesCS1B03G1105500:TraesCS1B03G1105500.1:exon4:c.2275delA:p.R759fs
Chr1B	645062515	645062515	-	G	frameshift insertion	TraesCS1B03G1106900:TraesCS1B03G1106900.2:exon1:c.93dupC:p.S32fs,TraesCS1B03G1106900:TraesCS1B03G1106900.3:exon1:c.93dupC:p.S32fs
Chr1B	645062603	645062603	-	ACC	nonframeshift insertion	TraesCS1B03G1106900:TraesCS1B03G1106900.2:exon1:c.5_6insGGT:p.V2delinsVV,TraesCS1B03G1106900:TraesCS1B03G1106900.3:exon1:c.5_6insGGT:p.V2delinsVV
Chr1B	645166757	645166757	-	CGGCCGATCCAG	nonframeshift insertion	TraesCS1B03G1107600:TraesCS1B03G1107600.1:exon1:c.16_17insCGGCCGATCCAG:p.T6delinsTADPA
Chr1B	645264344	645264344	-	TAGC	frameshift insertion	TraesCS1B03G1108100:TraesCS1B03G1108100.1:exon6:c.1024_1025insTAGC:p.I342fs
Chr1B	646402440	646402442	GGA	-	nonframeshift deletion	TraesCS1B03G1114900:TraesCS1B03G1114900.1:exon1:c.312_314del:p.104_105del
Chr1B	646402554	646402586	GGACGGCCTCCGCTCCATGCTTCGCCGCCTGCT	-	nonframeshift deletion	TraesCS1B03G1114900:TraesCS1B03G1114900.1:exon1:c.426_458del:p.142_153del
Chr1B	646458462	646458462	-	TC	frameshift insertion	TraesCS1B03G1116000LC:TraesCS1B03G1116000LC.1:exon1:c.71_72insTC:p.L24fs
Chr1B	646458464	646458465	TG	-	frameshift deletion	TraesCS1B03G1116000LC:TraesCS1B03G1116000LC.1:exon1:c.73_74del:p.C25fs
Chr1B	649458189	649458201	TGCTGACGGTGTA	-	nonframeshift deletion	TraesCS1B03G1125400LC:TraesCS1B03G1125400LC.1:exon3:c.493_498del:p.165_166del
Chr1B	649787832	649787834	CGT	-	nonframeshift deletion	TraesCS1B03G1126300:TraesCS1B03G1126300.1:exon1:c.173_175del:p.58_59del
Chr1B	650498794	650498805	GTCTCAAGGAAC	-	nonframeshift deletion	TraesCS1B03G1132000LC:TraesCS1B03G1132000LC.1:exon1:c.282_293del:p.94_98del
Chr1B	652922029	652922029	-	CGCCAGTTT	nonframeshift insertion	TraesCS1B03G1137900:TraesCS1B03G1137900.1:exon1:c.33_34insAAACTGGCG:p.P12delinsKLAP
Chr1B	654489584	654489584	-	TGGTA	frameshift insertion	TraesCS1B03G1143900LC:TraesCS1B03G1143900LC.1:exon1:c.372_373insTACCA:p.Q125fs
Chr1B	654563339	654563344	CCACGC	-	nonframeshift deletion	TraesCS1B03G1144000:TraesCS1B03G1144000.1:exon18:c.4932_4937del:p.1644_1646del
Chr1B	654944130	654944130	T	-	frameshift deletion	TraesCS1B03G1146100LC:TraesCS1B03G1146100LC.1:exon1:c.265delA:p.R89fs
Chr1B	659906062	659906063	AT	-	frameshift deletion	TraesCS1B03G1156300:TraesCS1B03G1156300.1:exon2:c.454_455del:p.I152fs
Chr1B	660550888	660550893	TGCAGA	-	nonframeshift deletion	TraesCS1B03G1157800LC:TraesCS1B03G1157800LC.1:exon1:c.43_48del:p.15_16del
Chr1B	660551704	660551704	-	T	frameshift insertion	TraesCS1B03G1157900LC:TraesCS1B03G1157900LC.1:exon1:c.272dupT:p.V91fs
Chr1B	661200377	661200379	CAC	-	nonframeshift deletion	TraesCS1B03G1160300:TraesCS1B03G1160300.1:exon1:c.16_18del:p.6_6del
Chr1B	661352652	661352663	CGTGGCTGCCGC	-	nonframeshift deletion	TraesCS1B03G1160800:TraesCS1B03G1160800.1:exon1:c.67_78del:p.23_26del
Chr1B	661824132	661824150	GTAGGCTCTCTGTGCCCTG	-	frameshift deletion	TraesCS1B03G1163400:TraesCS1B03G1163400.1:exon3:c.1370_1388del:p.C457fs
Chr1B	665794243	665794248	ACGGCA	-	nonframeshift deletion	TraesCS1B03G1171500:TraesCS1B03G1171500.1:exon12:c.1455_1460del:p.485_487del
Chr1B	666282629	666282631	AGA	-	nonframeshift deletion	TraesCS1B03G1172800:TraesCS1B03G1172800.1:exon1:c.125_127del:p.42_43del
Chr1B	670624332	670624332	-	A	frameshift insertion	TraesCS1B03G1185600LC:TraesCS1B03G1185600LC.1:exon1:c.60dupT:p.V21fs,TraesCS1B03G1185600LC:TraesCS1B03G1185600LC.2:exon1:c.60dupT:p.V21fs,TraesCS1B03G1185600LC:TraesCS1B03G1185600LC.3:exon3:c.725dupT:p.L242fs,TraesCS1B03G1185600LC:TraesCS1B03G1185600LC.4:exon4:c.629dupT:p.L210fs
Chr1B	671626117	671626119	AGG	-	nonframeshift deletion	TraesCS1B03G1188300:TraesCS1B03G1188300.1:exon2:c.348_350del:p.116_117del
Chr1B	672556632	672556632	-	ACA	nonframeshift insertion	TraesCS1B03G1189600:TraesCS1B03G1189600.1:exon2:c.1222_1223insACA:p.G408delinsDR
Chr1B	673153754	673153754	-	GATACAA	frameshift insertion	TraesCS1B03G1190900LC:TraesCS1B03G1190900LC.1:exon1:c.16_17insGATACAA:p.A6fs
Chr1B	673619983	673619997	GCGATGGGGTTGGTG	-	nonframeshift deletion	TraesCS1B03G1193400:TraesCS1B03G1193400.2:exon1:c.120_134del:p.40_45del
Chr1B	673888681	673888704	ACTCCATGAACCGGAACCGCCGCC	-	nonframeshift deletion	TraesCS1B03G1195300LC:TraesCS1B03G1195300LC.1:exon4:c.1004_1027del:p.335_343del
Chr1B	674868663	674868663	-	GGCAGCA	frameshift insertion	TraesCS1B03G1197400:TraesCS1B03G1197400.1:exon2:c.774_775insGGCAGCA:p.S258fs
Chr1B	675149889	675149889	-	CCG	nonframeshift insertion	TraesCS1B03G1197900:TraesCS1B03G1197900.1:exon1:c.29_30insCGG:p.G10delinsGG
Chr1B	675428251	675428251	-	A	frameshift insertion	TraesCS1B03G1198300:TraesCS1B03G1198300.1:exon1:c.64dupT:p.W22fs
Chr1B	675428263	675428263	C	-	frameshift deletion	TraesCS1B03G1198300:TraesCS1B03G1198300.1:exon1:c.53delG:p.C18fs
Chr1B	675550498	675550498	-	GT	frameshift insertion	TraesCS1B03G1199500LC:TraesCS1B03G1199500LC.1:exon1:c.120_121insGT:p.L40fs
Chr1B	676403228	676403228	-	GCTA	stopgain	TraesCS1B03G1204400:TraesCS1B03G1204400.2:exon2:c.3114_3115insTAGC:p.H1039_S1040delinsX,TraesCS1B03G1204400:TraesCS1B03G1204400.1:exon3:c.2802_2803insTAGC:p.H935_S936delinsX
Chr1B	677487281	677487284	GTGC	-	frameshift deletion	TraesCS1B03G1209600:TraesCS1B03G1209600.1:exon1:c.705_708del:p.A235fs
Chr1B	677489899	677489899	G	-	frameshift deletion	TraesCS1B03G1209700LC:TraesCS1B03G1209700LC.1:exon1:c.105delC:p.A35fs
Chr1B	679479702	679479722	GCCGTCGATGGTGGCATCTTT	-	nonframeshift deletion	TraesCS1B03G1222000LC:TraesCS1B03G1222000LC.1:exon1:c.153_173del:p.51_58del
Chr1B	679754248	679754248	-	T	frameshift insertion	TraesCS1B03G1223100:TraesCS1B03G1223100.1:exon9:c.788_789insT:p.S263fs
Chr1B	684366563	684366563	-	CGA	nonframeshift insertion	TraesCS1B03G1243200:TraesCS1B03G1243200.1:exon1:c.39_40insTCG:p.G14delinsSG
Chr1B	684439677	684439677	-	CCT	nonframeshift insertion	TraesCS1B03G1243500:TraesCS1B03G1243500.1:exon2:c.277_278insCCT:p.A93delinsAS,TraesCS1B03G1243500:TraesCS1B03G1243500.2:exon2:c.277_278insCCT:p.A93delinsAS,TraesCS1B03G1243500:TraesCS1B03G1243500.3:exon2:c.277_278insCCT:p.A93delinsAS
Chr1B	684439680	684439681	CA	-	frameshift deletion	TraesCS1B03G1243500:TraesCS1B03G1243500.1:exon2:c.280_281del:p.Q94fs,TraesCS1B03G1243500:TraesCS1B03G1243500.2:exon2:c.280_281del:p.Q94fs,TraesCS1B03G1243500:TraesCS1B03G1243500.3:exon2:c.280_281del:p.Q94fs
Chr1B	684439702	684439702	-	G	frameshift insertion	TraesCS1B03G1243500:TraesCS1B03G1243500.1:exon2:c.303dupG:p.L101fs,TraesCS1B03G1243500:TraesCS1B03G1243500.2:exon2:c.303dupG:p.L101fs,TraesCS1B03G1243500:TraesCS1B03G1243500.3:exon2:c.303dupG:p.L101fs
Chr1B	684686274	684686274	-	CCTGCT	nonframeshift insertion	TraesCS1B03G1244900:TraesCS1B03G1244900.1:exon7:c.1727_1728insAGCAGG:p.V576delinsVAG
Chr1B	685561923	685561923	T	-	frameshift deletion	TraesCS1B03G1248300LC:TraesCS1B03G1248300LC.1:exon1:c.615delT:p.A205fs
Chr1B	685561975	685561975	A	-	frameshift deletion	TraesCS1B03G1248300LC:TraesCS1B03G1248300LC.1:exon1:c.667delA:p.K223fs
Chr1B	685833475	685833475	C	-	frameshift deletion	TraesCS1B03G1249200:TraesCS1B03G1249200.1:exon1:c.591delG:p.Q197fs
Chr1B	688157623	688157623	-	GTC	nonframeshift insertion	TraesCS1B03G1255600:TraesCS1B03G1255600.1:exon2:c.155_156insGAC:p.T52delinsTT
Chr1B	690127625	690127627	GCT	-	nonframeshift deletion	TraesCS1B03G1261200:TraesCS1B03G1261200.1:exon4:c.1252_1254del:p.418_418del
Chr1B	691536399	691536399	G	-	stopgain	TraesCS1B03G1264500LC:TraesCS1B03G1264500LC.1:exon1:c.85delC:p.L29X
Chr1B	692646527	692646527	-	T	frameshift insertion	TraesCS1B03G1268600LC:TraesCS1B03G1268600LC.1:exon5:c.304dupT:p.V101fs
Chr1B	696637542	696637544	GAT	-	nonframeshift deletion	TraesCS1B03G1278500:TraesCS1B03G1278500.1:exon1:c.177_179del:p.59_60del
Chr1B	696723415	696723415	-	CCCTG	frameshift insertion	TraesCS1B03G1279000LC:TraesCS1B03G1279000LC.1:exon1:c.17_18insCCCTG:p.A6fs
Chr1B	696810081	696810081	-	GG	frameshift insertion	TraesCS1B03G1279600LC:TraesCS1B03G1279600LC.1:exon1:c.417_418insCC:p.F140fs
Chr1B	697295585	697295585	-	GGAGGC	nonframeshift insertion	TraesCS1B03G1281000:TraesCS1B03G1281000.1:exon1:c.66_67insGCCTCC:p.T23delinsAST
Chr1B	697752834	697752848	TGCATCTTGCTTGCT	-	nonframeshift deletion	TraesCS1B03G1281800LC:TraesCS1B03G1281800LC.1:exon3:c.565_579del:p.189_193del
Chr1B	698182951	698182956	ACGCTG	-	nonframeshift deletion	TraesCS1B03G1282100:TraesCS1B03G1282100.1:exon1:c.48_53del:p.16_18del,TraesCS1B03G1282100:TraesCS1B03G1282100.2:exon1:c.276_281del:p.92_94del
Chr1B	698183046	698183046	-	CTCCCCTCCA	frameshift insertion	TraesCS1B03G1282100:TraesCS1B03G1282100.2:exon1:c.185_186insTGGAGGGGAG:p.R62fs
Chr1B	698225360	698225371	GCAGTCCCTGCT	-	nonframeshift deletion	TraesCS1B03G1282400:TraesCS1B03G1282400.2:exon3:c.3645_3656del:p.1215_1219del,TraesCS1B03G1282400:TraesCS1B03G1282400.1:exon4:c.3429_3440del:p.1143_1147del,TraesCS1B03G1282400:TraesCS1B03G1282400.3:exon4:c.3558_3569del:p.1186_1190del
Chr1B	698326010	698326010	-	TGATC	frameshift insertion	TraesCS1B03G1282800:TraesCS1B03G1282800.1:exon2:c.940_941insGATCA:p.K314fs
Chr1D	33630	33630	-	CCTTGAGC	frameshift insertion	TraesCS1D03G0000400:TraesCS1D03G0000400.1:exon3:c.475_476insGCTCAAGG:p.A159fs,TraesCS1D03G0000400:TraesCS1D03G0000400.2:exon4:c.556_557insGCTCAAGG:p.A186fs,TraesCS1D03G0000400:TraesCS1D03G0000400.3:exon4:c.559_560insGCTCAAGG:p.A187fs,TraesCS1D03G0000400:TraesCS1D03G0000400.4:exon4:c.556_557insGCTCAAGG:p.A186fs,TraesCS1D03G0000400:TraesCS1D03G0000400.5:exon4:c.553_554insGCTCAAGG:p.A185fs,TraesCS1D…
Chr1D	69925	69925	-	AGC	nonframeshift insertion	TraesCS1D03G0001100:TraesCS1D03G0001100.1:exon1:c.21_22insGCT:p.I8delinsAI
Chr1D	182870	182875	CGCCGC	-	nonframeshift deletion	TraesCS1D03G0001800:TraesCS1D03G0001800.5:exon3:c.178_183del:p.60_61del
Chr1D	445662	445664	TCT	-	nonframeshift deletion	TraesCS1D03G0002900:TraesCS1D03G0002900.1:exon3:c.1053_1055del:p.351_352del
Chr1D	445774	445774	-	AT	frameshift insertion	TraesCS1D03G0002900:TraesCS1D03G0002900.1:exon3:c.942_943insAT:p.V315fs
Chr1D	445776	445777	CC	-	frameshift deletion	TraesCS1D03G0002900:TraesCS1D03G0002900.1:exon3:c.940_941del:p.G314fs
Chr1D	3168838	3168840	GTT	-	nonframeshift deletion	TraesCS1D03G0012300:TraesCS1D03G0012300.1:exon1:c.524_526del:p.175_176del
Chr1D	4441973	4441974	GT	-	frameshift deletion	TraesCS1D03G0017100:TraesCS1D03G0017100.1:exon1:c.224_225del:p.N75fs
Chr1D	4442002	4442002	T	-	frameshift deletion	TraesCS1D03G0017100:TraesCS1D03G0017100.1:exon1:c.196delA:p.T66fs
Chr1D	5524563	5524563	C	-	frameshift deletion	TraesCS1D03G0020400LC:TraesCS1D03G0020400LC.1:exon2:c.199delC:p.L67fs
Chr1D	5524564	5524564	-	CGTC	frameshift insertion	TraesCS1D03G0020400LC:TraesCS1D03G0020400LC.1:exon2:c.200_201insCGTC:p.L67fs
Chr1D	5524589	5524591	TAT	-	nonframeshift deletion	TraesCS1D03G0020400LC:TraesCS1D03G0020400LC.1:exon2:c.225_227del:p.75_76del
Chr1D	6656217	6656217	-	AG	frameshift insertion	TraesCS1D03G0023800LC:TraesCS1D03G0023800LC.1:exon1:c.272_273insAG:p.P91fs
Chr1D	7776169	7776170	TA	-	frameshift deletion	TraesCS1D03G0031800:TraesCS1D03G0031800.1:exon1:c.68_69del:p.V23fs
Chr1D	7776171	7776171	-	GT	frameshift insertion	TraesCS1D03G0031800:TraesCS1D03G0031800.1:exon1:c.66_67insAC:p.V23fs
Chr1D	8634822	8634822	T	-	frameshift deletion	TraesCS1D03G0036700:TraesCS1D03G0036700.1:exon1:c.1531delA:p.T511fs
Chr1D	8635938	8635938	-	TAT	nonframeshift insertion	TraesCS1D03G0036700:TraesCS1D03G0036700.1:exon1:c.414_415insATA:p.R139delinsIR
Chr1D	8636163	8636163	-	AT	frameshift insertion	TraesCS1D03G0036700:TraesCS1D03G0036700.1:exon1:c.189_190insAT:p.A64fs
Chr1D	9135428	9135428	-	A	frameshift insertion	TraesCS1D03G0039000:TraesCS1D03G0039000.1:exon14:c.1236dupA:p.R412fs
Chr1D	9228260	9228260	-	A	frameshift insertion	TraesCS1D03G0039300:TraesCS1D03G0039300.1:exon2:c.155dupA:p.D52fs
Chr1D	9263744	9263762	GGCCGAAGAAGATTCTAGA	-	frameshift deletion	TraesCS1D03G0039600:TraesCS1D03G0039600.1:exon1:c.1100_1118del:p.W367fs
Chr1D	10209829	10209829	-	T	frameshift insertion	TraesCS1D03G0043800:TraesCS1D03G0043800.1:exon3:c.2682_2683insT:p.T894fs
Chr1D	10209830	10209830	-	TT	frameshift insertion	TraesCS1D03G0043800:TraesCS1D03G0043800.1:exon3:c.2683_2684insTT:p.L895fs
Chr1D	10790734	10790736	GCT	-	nonframeshift deletion	TraesCS1D03G0046500:TraesCS1D03G0046500.1:exon4:c.319_321del:p.107_107del
Chr1D	10815737	10815746	GGTGGACACA	-	frameshift deletion	TraesCS1D03G0047100LC:TraesCS1D03G0047100LC.1:exon1:c.178_187del:p.C60fs
Chr1D	11068952	11068952	-	C	frameshift insertion	TraesCS1D03G0048600LC:TraesCS1D03G0048600LC.1:exon2:c.489dupC:p.F163fs
Chr1D	11069784	11069784	-	C	frameshift insertion	TraesCS1D03G0048800:TraesCS1D03G0048800.1:exon2:c.465dupC:p.F155fs
Chr1D	11801163	11801165	TCC	-	nonframeshift deletion	TraesCS1D03G0054500:TraesCS1D03G0054500.1:exon2:c.2802_2804del:p.934_935del
Chr1D	11801267	11801267	T	-	frameshift deletion	TraesCS1D03G0054500:TraesCS1D03G0054500.1:exon2:c.2700delA:p.L900fs
Chr1D	11801343	11801343	-	GGAG	frameshift insertion	TraesCS1D03G0054500:TraesCS1D03G0054500.1:exon2:c.2623_2624insCTCC:p.Q875fs
Chr1D	11813788	11813790	TAC	-	nonframeshift deletion	TraesCS1D03G0054600:TraesCS1D03G0054600.1:exon3:c.1098_1100del:p.366_367del
Chr1D	11813792	11813792	-	TCC	nonframeshift insertion	TraesCS1D03G0054600:TraesCS1D03G0054600.1:exon3:c.1102_1103insTCC:p.E368delinsVQ
Chr1D	12425750	12425750	T	-	frameshift deletion	TraesCS1D03G0058300LC:TraesCS1D03G0058300LC.1:exon1:c.737delA:p.N246fs
Chr1D	12426147	12426147	-	AGCAGCCTGGAG	nonframeshift insertion	TraesCS1D03G0058300LC:TraesCS1D03G0058300LC.1:exon1:c.339_340insCTCCAGGCTGCT:p.E114delinsLQAAE
Chr1D	12426372	12426375	CTCT	-	frameshift deletion	TraesCS1D03G0058300LC:TraesCS1D03G0058300LC.1:exon1:c.112_115del:p.R38fs
Chr1D	12711424	12711426	CAG	-	nonframeshift deletion	TraesCS1D03G0059500:TraesCS1D03G0059500.1:exon2:c.231_233del:p.77_78del
Chr1D	12731889	12731923	CCTTAAGCACAGCACCAAATTATCAATTACCTTCC	-	frameshift deletion	TraesCS1D03G0059900:TraesCS1D03G0059900.1:exon4:c.492_496del:p.G164fs
Chr1D	12738591	12738596	GGCGGG	-	nonframeshift deletion	TraesCS1D03G0060100:TraesCS1D03G0060100.1:exon1:c.336_341del:p.112_114del
Chr1D	16572768	16572770	TTC	-	nonframeshift deletion	TraesCS1D03G0066400:TraesCS1D03G0066400.1:exon1:c.717_719del:p.239_240del
Chr1D	17817205	17817205	-	CGCGCTCCGGTCCA	frameshift insertion	TraesCS1D03G0070100LC:TraesCS1D03G0070100LC.2:exon2:c.903_904insTGGACCGGAGCGCG:p.P302fs
Chr1D	18165999	18166002	GCAT	-	frameshift deletion	TraesCS1D03G0071700:TraesCS1D03G0071700.1:wholegene,
Chr1D	19534229	19534239	GGCGTGGCTCT	-	frameshift deletion	TraesCS1D03G0074400LC:TraesCS1D03G0074400LC.1:exon1:c.234_244del:p.R78fs
Chr1D	20586220	20586233	TACGCAGACGACCC	-	frameshift deletion	TraesCS1D03G0079300LC:TraesCS1D03G0079300LC.1:exon2:c.202_215del:p.Y68fs
Chr1D	26799895	26799895	G	-	frameshift deletion	TraesCS1D03G0093500LC:TraesCS1D03G0093500LC.1:exon1:c.88delG:p.G30fs
Chr1D	28198243	28198243	T	-	frameshift deletion	TraesCS1D03G0096300:TraesCS1D03G0096300.1:exon1:c.160delA:p.M54fs
Chr1D	31242521	31242521	-	G	frameshift insertion	TraesCS1D03G0103700LC:TraesCS1D03G0103700LC.1:exon5:c.1164dupC:p.V389fs
Chr1D	32917749	32917749	-	GAT	nonframeshift insertion	TraesCS1D03G0107200:TraesCS1D03G0107200.1:exon3:c.1875_1876insGAT:p.K625delinsKD
Chr1D	34999401	34999402	GA	-	frameshift deletion	TraesCS1D03G0113600:TraesCS1D03G0113600.1:exon3:c.300_301del:p.S100fs
Chr1D	35000202	35000211	GGTCTGCAAA	-	nonframeshift deletion	TraesCS1D03G0113600:TraesCS1D03G0113600.1:exon2:c.88_90del:p.30_30del
Chr1D	35012114	35012122	GGCATGGGT	-	nonframeshift deletion	TraesCS1D03G0113800LC:TraesCS1D03G0113800LC.1:exon1:c.22_30del:p.8_10del
Chr1D	35012147	35012156	GCGGTGGCAA	-	frameshift deletion	TraesCS1D03G0113800LC:TraesCS1D03G0113800LC.1:exon1:c.55_64del:p.A19fs
Chr1D	41276722	41276722	A	-	frameshift deletion	TraesCS1D03G0126800:TraesCS1D03G0126800.1:exon1:c.576delT:p.T192fs
Chr1D	42577734	42577734	T	-	frameshift deletion	TraesCS1D03G0129500:TraesCS1D03G0129500.1:exon1:c.1168delA:p.T390fs
Chr1D	42577739	42577742	ATAT	-	frameshift deletion	TraesCS1D03G0129500:TraesCS1D03G0129500.1:exon1:c.1160_1163del:p.Y387fs
Chr1D	45285998	45285998	-	GGG	nonframeshift insertion	TraesCS1D03G0136400:TraesCS1D03G0136400.1:exon1:c.137_138insGGG:p.D46delinsEG
Chr1D	45285999	45285999	-	GAG	nonframeshift insertion	TraesCS1D03G0136400:TraesCS1D03G0136400.1:exon1:c.138_139insGAG:p.D46delinsDE
Chr1D	45358647	45358647	G	-	frameshift deletion	TraesCS1D03G0136500:TraesCS1D03G0136500.1:exon2:c.522delG:p.L174fs
Chr1D	46373671	46373671	-	A	frameshift insertion	TraesCS1D03G0140500LC:TraesCS1D03G0140500LC.1:exon1:c.112dupT:p.C38fs
Chr1D	47342466	47342466	C	-	frameshift deletion	TraesCS1D03G0141200:TraesCS1D03G0141200.1:exon1:c.276delC:p.F92fs
Chr1D	48926960	48926960	A	-	frameshift deletion	TraesCS1D03G0143500LC:TraesCS1D03G0143500LC.1:exon2:c.588delT:p.Y196fs
Chr1D	48927009	48927009	-	A	frameshift insertion	TraesCS1D03G0143500LC:TraesCS1D03G0143500LC.1:exon2:c.538dupT:p.S180fs
Chr1D	50550028	50550030	CCT	-	nonframeshift deletion	TraesCS1D03G0147200:TraesCS1D03G0147200.1:exon3:c.806_808del:p.269_270del
Chr1D	53215423	53215425	CGT	-	nonframeshift deletion	TraesCS1D03G0154000:TraesCS1D03G0154000.1:exon1:c.421_423del:p.141_141del
Chr1D	53230581	53230581	-	T	frameshift insertion	TraesCS1D03G0154400:TraesCS1D03G0154400.1:exon1:c.397_398insT:p.A133fs
Chr1D	53404687	53404687	-	GAGCAG	nonframeshift insertion	TraesCS1D03G0155200LC:TraesCS1D03G0155200LC.1:exon1:c.521_522insCTGCTC:p.S174delinsSCS
Chr1D	53418787	53418787	G	-	frameshift deletion	TraesCS1D03G0155500:TraesCS1D03G0155500.1:exon1:c.559delC:p.L187fs,TraesCS1D03G0155600LC:TraesCS1D03G0155600LC.1:exon1:c.1002delG:p.Q334fs
Chr1D	56628047	56628047	-	GTAGGTTAAGATATTTG	frameshift insertion	TraesCS1D03G0166800LC:TraesCS1D03G0166800LC.1:exon1:c.190_191insCAAATATCTTAACCTAC:p.H64fs
Chr1D	56629700	56629702	TGC	-	nonframeshift deletion	TraesCS1D03G0166900:TraesCS1D03G0166900.1:exon3:c.480_482del:p.160_161del,TraesCS1D03G0166900:TraesCS1D03G0166900.2:exon3:c.483_485del:p.161_162del
Chr1D	56927550	56927553	CAAG	-	frameshift deletion	TraesCS1D03G0167000LC:TraesCS1D03G0167000LC.1:exon1:c.347_350del:p.T116fs
Chr1D	59839757	59839757	C	-	frameshift deletion	TraesCS1D03G0171400:TraesCS1D03G0171400.1:exon2:c.154delG:p.D52fs
Chr1D	61309720	61309729	ACCGGGCCAG	-	frameshift deletion	TraesCS1D03G0173200LC:TraesCS1D03G0173200LC.1:exon2:c.533_542del:p.Y178fs
Chr1D	62295752	62295752	C	-	frameshift deletion	TraesCS1D03G0176800LC:TraesCS1D03G0176800LC.1:exon1:c.443delG:p.C148fs
Chr1D	62309584	62309584	T	-	frameshift deletion	TraesCS1D03G0176900LC:TraesCS1D03G0176900LC.1:exon2:c.579delA:p.G193fs
Chr1D	62406837	62406837	-	G	frameshift insertion	TraesCS1D03G0177500LC:TraesCS1D03G0177500LC.2:exon3:c.1229_1230insC:p.V410fs
Chr1D	62406848	62406850	TGG	-	nonframeshift deletion	TraesCS1D03G0177500LC:TraesCS1D03G0177500LC.2:exon3:c.1217_1219del:p.406_407del
Chr1D	62410505	62410505	T	-	frameshift deletion	TraesCS1D03G0177500LC:TraesCS1D03G0177500LC.2:exon1:c.71delA:p.Q24fs
Chr1D	64977004	64977020	TGGGGTTCTCATGGACT	-	frameshift deletion	TraesCS1D03G0182600LC:TraesCS1D03G0182600LC.1:exon7:c.258_274del:p.A86fs
Chr1D	69973986	69973986	G	-	frameshift deletion	TraesCS1D03G0192000LC:TraesCS1D03G0192000LC.1:exon3:c.910delG:p.G304fs
Chr1D	79637490	79637520	ACTCCTGAAATCACCGTGCAAAAAACAAAAA	-	frameshift deletion	TraesCS1D03G0210100:TraesCS1D03G0210100.1:exon6:c.874_877del:p.E292fs
Chr1D	80551775	80551777	GCC	-	nonframeshift deletion	TraesCS1D03G0212300:TraesCS1D03G0212300.1:exon2:c.72_74del:p.24_25del
Chr1D	83460495	83460498	TGGA	-	frameshift deletion	TraesCS1D03G0220400LC:TraesCS1D03G0220400LC.1:exon2:c.495_498del:p.S165fs
Chr1D	89375965	89375965	-	C	frameshift insertion	TraesCS1D03G0232600:TraesCS1D03G0232600.1:exon2:c.2221_2222insC:p.L741fs
Chr1D	89376143	89376148	ATCATT	-	nonframeshift deletion	TraesCS1D03G0232700LC:TraesCS1D03G0232700LC.1:exon1:c.1000_1005del:p.334_335del
Chr1D	89376421	89376422	GA	-	frameshift deletion	TraesCS1D03G0232700LC:TraesCS1D03G0232700LC.1:exon1:c.726_727del:p.F242fs
Chr1D	89376424	89376424	-	GG	frameshift insertion	TraesCS1D03G0232700LC:TraesCS1D03G0232700LC.1:exon1:c.723_724insCC:p.F242fs
Chr1D	89376818	89376818	T	-	frameshift deletion	TraesCS1D03G0232700LC:TraesCS1D03G0232700LC.1:exon1:c.330delA:p.G110fs
Chr1D	92287684	92287686	CGG	-	nonframeshift deletion	TraesCS1D03G0237400:TraesCS1D03G0237400.1:exon1:c.23_25del:p.8_9del
Chr1D	109086977	109086977	C	-	frameshift deletion	TraesCS1D03G0262900:TraesCS1D03G0262900.1:exon1:c.45delG:p.R15fs
Chr1D	173073593	173073600	TCGGGCGT	-	frameshift deletion	TraesCS1D03G0333400LC:TraesCS1D03G0333400LC.1:exon1:c.53_60del:p.Y18fs
Chr1D	195188561	195188561	A	-	frameshift deletion	TraesCS1D03G0351800LC:TraesCS1D03G0351800LC.1:exon1:c.299delT:p.V100fs
Chr1D	209681945	209681945	G	-	frameshift deletion	TraesCS1D03G0382200LC:TraesCS1D03G0382200LC.1:exon1:c.52delG:p.G18fs
Chr1D	210359150	210359182	TGTTGACCCCAGTGATACCAAACCATACTGCTA	-	nonframeshift deletion	TraesCS1D03G0383700:TraesCS1D03G0383700.1:exon2:c.360_392del:p.120_131del
Chr1D	212449679	212449679	-	CGACGAGC	frameshift insertion	TraesCS1D03G0388500:TraesCS1D03G0388500.1:exon2:c.143_144insCGACGAGC:p.G48fs
Chr1D	215198475	215198475	A	-	frameshift deletion	TraesCS1D03G0396800LC:TraesCS1D03G0396800LC.1:exon1:c.110delT:p.V37fs
Chr1D	224992327	224992327	-	CCG	nonframeshift insertion	TraesCS1D03G0407500:TraesCS1D03G0407500.1:exon1:c.28_29insCCG:p.S10delinsSA
Chr1D	242258236	242258236	C	-	frameshift deletion	TraesCS1D03G0431600LC:TraesCS1D03G0431600LC.1:exon1:c.245delC:p.S82fs
Chr1D	245146025	245146190	GACCAGAGCCACCGCCAGCCGGTCCGGCGCCGCGCCGGCCGCCGGCCGATGCCCGGCGGAGGTGTTCGAAGCTTCCTGCACCACCAGTCTGCTTCATCTCCTCCTTTCCTTCGCATGCCCGACCTCCTCGCTATACGCCGCCCGGGAGGGCTCGTGCTCGCTGCTC	-	frameshift deletion	TraesCS1D03G0434600LC:TraesCS1D03G0434600LC.1:wholegene,
Chr1D	260947563	260947563	-	G	frameshift insertion	TraesCS1D03G0479200LC:TraesCS1D03G0479200LC.1:exon11:c.1118_1119insG:p.I373fs
Chr1D	260947565	260947565	-	CCT	nonframeshift insertion	TraesCS1D03G0479200LC:TraesCS1D03G0479200LC.1:exon11:c.1120_1121insCCT:p.P374delinsPS
Chr1D	260947623	260947623	C	-	frameshift deletion	TraesCS1D03G0479200LC:TraesCS1D03G0479200LC.1:exon11:c.1178delC:p.S393fs
Chr1D	260951092	260951092	T	-	frameshift deletion	TraesCS1D03G0479200LC:TraesCS1D03G0479200LC.1:exon20:c.1868delT:p.V623fs
Chr1D	262334119	262334119	-	T	frameshift insertion	TraesCS1D03G0481100:TraesCS1D03G0481100.1:exon3:c.596dupT:p.V199fs
Chr1D	263531862	263531862	-	AGGGC	frameshift insertion	TraesCS1D03G0483600LC:TraesCS1D03G0483600LC.1:exon4:c.1078_1079insAGGGC:p.D360fs
Chr1D	275035627	275035627	T	-	frameshift deletion	TraesCS1D03G0497900LC:TraesCS1D03G0497900LC.1:exon1:c.1delA:p.M1fs
Chr1D	280770790	280770792	GTA	-	nonframeshift deletion	TraesCS1D03G0504100LC:TraesCS1D03G0504100LC.1:exon1:c.12_14del:p.4_5del
Chr1D	281191482	281191515	GAAGCATCTTAGGATGCCTAGGCGGAATTCTTCA	-	frameshift deletion	TraesCS1D03G0504400:TraesCS1D03G0504400.1:exon3:c.426_459del:p.S142fs
Chr1D	286696123	286696125	TCC	-	nonframeshift deletion	TraesCS1D03G0510800:TraesCS1D03G0510800.1:exon2:c.124_126del:p.42_42del
Chr1D	298152521	298152522	GC	-	frameshift deletion	TraesCS1D03G0527400:TraesCS1D03G0527400.1:exon1:c.453_454del:p.A151fs
Chr1D	298157693	298157697	AAGGT	-	frameshift deletion	TraesCS1D03G0527700LC:TraesCS1D03G0527700LC.1:exon1:c.122_126del:p.N41fs
Chr1D	298157702	298157702	C	-	frameshift deletion	TraesCS1D03G0527700LC:TraesCS1D03G0527700LC.1:exon1:c.117delG:p.V39fs
Chr1D	315322350	315322352	GCT	-	nonframeshift deletion	TraesCS1D03G0555000:TraesCS1D03G0555000.1:exon1:c.57_59del:p.19_20del
Chr1D	318349986	318349988	GTA	-	nonframeshift deletion	TraesCS1D03G0561100:TraesCS1D03G0561100.1:exon11:c.1210_1212del:p.404_404del
Chr1D	323623855	323623857	GGG	-	nonframeshift deletion	TraesCS1D03G0570800:TraesCS1D03G0570800.1:exon1:c.133_135del:p.45_45del
Chr1D	323623859	323623859	-	TTC	nonframeshift insertion	TraesCS1D03G0570800:TraesCS1D03G0570800.1:exon1:c.137_138insTTC:p.S46delinsSS
Chr1D	333877442	333877442	T	-	frameshift deletion	TraesCS1D03G0587000LC:TraesCS1D03G0587000LC.1:exon1:c.787delT:p.F263fs
Chr1D	337670280	337670280	-	A	frameshift insertion	TraesCS1D03G0593600LC:TraesCS1D03G0593600LC.1:exon1:c.440dupT:p.L147fs
Chr1D	337670339	337670339	T	-	frameshift deletion	TraesCS1D03G0593600LC:TraesCS1D03G0593600LC.1:exon1:c.382delA:p.I128fs
Chr1D	354679682	354679684	CAG	-	nonframeshift deletion	TraesCS1D03G0625800:TraesCS1D03G0625800.1:exon3:c.485_487del:p.162_163del
Chr1D	358689360	358689360	-	T	frameshift insertion	TraesCS1D03G0632800LC:TraesCS1D03G0632800LC.1:exon12:c.1076_1077insT:p.S359fs
Chr1D	358689386	358689386	G	-	frameshift deletion	TraesCS1D03G0632800LC:TraesCS1D03G0632800LC.1:exon12:c.1102delG:p.G368fs
Chr1D	358689404	358689404	C	-	frameshift deletion	TraesCS1D03G0632800LC:TraesCS1D03G0632800LC.1:exon12:c.1120delC:p.P374fs
Chr1D	362720623	362720623	-	AG	frameshift insertion	TraesCS1D03G0637900:TraesCS1D03G0637900.1:exon4:c.516_517insAG:p.C172fs
Chr1D	362720627	362720630	ATCT	-	frameshift deletion	TraesCS1D03G0637900:TraesCS1D03G0637900.1:exon4:c.520_523del:p.I174fs
Chr1D	367290043	367290043	A	-	frameshift deletion	TraesCS1D03G0647000LC:TraesCS1D03G0647000LC.1:exon1:c.560delT:p.L187fs
Chr1D	368031897	368031899	ACC	-	nonframeshift deletion	TraesCS1D03G0649700:TraesCS1D03G0649700.1:exon3:c.776_778del:p.259_260del
Chr1D	374561644	374561646	GAG	-	nonframeshift deletion	TraesCS1D03G0663800:TraesCS1D03G0663800.1:exon1:c.379_381del:p.127_127del
Chr1D	380278180	380278180	C	-	frameshift deletion	TraesCS1D03G0673600:TraesCS1D03G0673600.1:exon1:c.353delG:p.R118fs
Chr1D	380278520	380278522	GCA	-	nonframeshift deletion	TraesCS1D03G0673600:TraesCS1D03G0673600.1:exon1:c.11_13del:p.4_5del
Chr1D	386348903	386348903	-	A	frameshift insertion	TraesCS1D03G0686200LC:TraesCS1D03G0686200LC.1:exon1:c.170dupA:p.Q57fs
Chr1D	397776610	397776612	AGC	-	nonframeshift deletion	TraesCS1D03G0711000:TraesCS1D03G0711000.1:exon7:c.2164_2166del:p.722_722del
Chr1D	403281760	403281763	AGCA	-	frameshift deletion	TraesCS1D03G0723900:TraesCS1D03G0723900.1:exon1:c.335_338del:p.L112fs
Chr1D	407179708	407179708	-	GCTCC	frameshift insertion	TraesCS1D03G0735000:TraesCS1D03G0735000.1:exon1:c.401_402insGCTCC:p.E134fs
Chr1D	409934694	409934696	GCG	-	nonframeshift deletion	TraesCS1D03G0740800LC:TraesCS1D03G0740800LC.1:exon1:c.130_132del:p.44_44del
Chr1D	410368724	410368733	CGGGCCATGC	-	frameshift deletion	TraesCS1D03G0741900LC:TraesCS1D03G0741900LC.1:exon7:c.842_851del:p.R281fs
Chr1D	411079253	411079253	-	T	frameshift insertion	TraesCS1D03G0745200LC:TraesCS1D03G0745200LC.1:exon1:c.581dupT:p.I194fs
Chr1D	412729205	412729209	GTGGT	-	frameshift deletion	TraesCS1D03G0748200LC:TraesCS1D03G0748200LC.1:exon1:c.447_451del:p.T149fs
Chr1D	413061535	413061536	AT	-	frameshift deletion	TraesCS1D03G0749800LC:TraesCS1D03G0749800LC.1:exon1:c.404_405del:p.Y135fs
Chr1D	414169788	414169788	G	-	frameshift deletion	TraesCS1D03G0753300:TraesCS1D03G0753300.1:exon1:c.207delG:p.L69fs
Chr1D	418516790	418516798	CAGCAGCAA	-	nonframeshift deletion	TraesCS1D03G0765800:TraesCS1D03G0765800.1:exon1:c.485_493del:p.162_165del
Chr1D	418516824	418516832	ATCAACAGG	-	nonframeshift deletion	TraesCS1D03G0765800:TraesCS1D03G0765800.1:exon1:c.451_459del:p.151_153del
Chr1D	418768999	418769006	GCGCTCGA	-	frameshift deletion	TraesCS1D03G0767900:TraesCS1D03G0767900.1:exon1:c.183_190del:p.T61fs
Chr1D	418769072	418769072	-	GCG	nonframeshift insertion	TraesCS1D03G0767900:TraesCS1D03G0767900.1:exon1:c.116_117insCGC:p.A39delinsAA
Chr1D	421452469	421452469	-	TCC	nonframeshift insertion	TraesCS1D03G0776100:TraesCS1D03G0776100.1:exon3:c.161_162insTCC:p.E54delinsDP,TraesCS1D03G0776100:TraesCS1D03G0776100.2:exon3:c.161_162insTCC:p.E54delinsDP
Chr1D	421452472	421452474	TGA	-	nonframeshift deletion	TraesCS1D03G0776100:TraesCS1D03G0776100.1:exon3:c.164_166del:p.55_56del,TraesCS1D03G0776100:TraesCS1D03G0776100.2:exon3:c.164_166del:p.55_56del
Chr1D	422942983	422942983	-	AGCAA	frameshift insertion	TraesCS1D03G0780600:TraesCS1D03G0780600.1:exon3:c.260_261insTTGCT:p.L87fs
Chr1D	423282941	423282941	T	-	frameshift deletion	TraesCS1D03G0782900:TraesCS1D03G0782900.1:exon6:c.807delT:p.S269fs
Chr1D	435189120	435189122	GCC	-	nonframeshift deletion	TraesCS1D03G0812600:TraesCS1D03G0812600.1:exon2:c.49_51del:p.17_17del
Chr1D	435697848	435697848	-	ATTC	frameshift insertion	TraesCS1D03G0813800:TraesCS1D03G0813800.1:exon1:c.776_777insATTC:p.X259delinsX
Chr1D	435901315	435901315	-	ATGCATGC	frameshift insertion	TraesCS1D03G0814700LC:TraesCS1D03G0814700LC.1:exon2:c.277_278insGCATGCAT:p.S93fs
Chr1D	436724691	436724691	G	-	frameshift deletion	TraesCS1D03G0816900:TraesCS1D03G0816900.1:exon13:c.2118delG:p.K706fs
Chr1D	436725640	436725640	-	C	frameshift insertion	TraesCS1D03G0817000:TraesCS1D03G0817000.1:exon1:c.147dupC:p.N49fs
Chr1D	436725651	436725651	-	C	frameshift insertion	TraesCS1D03G0817000:TraesCS1D03G0817000.1:exon1:c.157_158insC:p.V53fs
Chr1D	436725656	436725656	A	-	frameshift deletion	TraesCS1D03G0817000:TraesCS1D03G0817000.1:exon1:c.162delA:p.G54fs
Chr1D	441604826	441604854	CTCAAGAGAAGTATAAACAAGACACAACC	-	frameshift deletion	TraesCS1D03G0831400LC:TraesCS1D03G0831400LC.1:exon1:c.71_99del:p.T24fs
Chr1D	446344167	446344167	-	TGGCCG	nonframeshift insertion	TraesCS1D03G0847000:TraesCS1D03G0847000.1:exon1:c.43_44insTGGCCG:p.M15delinsMAV
Chr1D	447712122	447712128	CTCGAGT	-	nonframeshift deletion	TraesCS1D03G0851900:TraesCS1D03G0851900.1:exon1:c.331_336del:p.111_112del
Chr1D	451168514	451168518	CCCCT	-	frameshift deletion	TraesCS1D03G0863300:TraesCS1D03G0863300.1:exon1:c.164_168del:p.P55fs
Chr1D	454128670	454128670	-	AGGAGGGGGCGG	nonframeshift insertion	TraesCS1D03G0870700:TraesCS1D03G0870700.1:exon1:c.466_467insAGGAGGGGGCGG:p.K156delinsKEGAE
Chr1D	455772850	455772850	-	AGGAGG	nonframeshift insertion	TraesCS1D03G0877600LC:TraesCS1D03G0877600LC.1:exon1:c.44_45insAGGAGG:p.S15delinsSGG
Chr1D	456677651	456677653	GTA	-	nonframeshift deletion	TraesCS1D03G0880300:TraesCS1D03G0880300.1:exon2:c.885_887del:p.295_296del,TraesCS1D03G0880300:TraesCS1D03G0880300.2:exon2:c.885_887del:p.295_296del
Chr1D	457264983	457264985	ACG	-	nonframeshift deletion	TraesCS1D03G0881500:TraesCS1D03G0881500.1:exon1:c.937_939del:p.313_313del
Chr1D	457308314	457308316	ACG	-	nonframeshift deletion	TraesCS1D03G0881700:TraesCS1D03G0881700.1:exon1:c.940_942del:p.314_314del
Chr1D	458485298	458485300	GGA	-	nonframeshift deletion	TraesCS1D03G0884800LC:TraesCS1D03G0884800LC.1:exon2:c.860_862del:p.287_288del
Chr1D	458769122	458769124	AAG	-	nonframeshift deletion	TraesCS1D03G0886500:TraesCS1D03G0886500.1:exon4:c.2107_2109del:p.703_703del
Chr1D	458769227	458769228	TT	-	frameshift deletion	TraesCS1D03G0886500:TraesCS1D03G0886500.1:exon4:c.2003_2004del:p.Q668fs
Chr1D	458769229	458769229	-	CA	frameshift insertion	TraesCS1D03G0886500:TraesCS1D03G0886500.1:exon4:c.2001_2002insTG:p.Q668fs
Chr1D	458769447	458769449	AGA	-	nonframeshift deletion	TraesCS1D03G0886500:TraesCS1D03G0886500.1:exon4:c.1782_1784del:p.594_595del
Chr1D	458772432	458772434	CCC	-	nonframeshift deletion	TraesCS1D03G0886500:TraesCS1D03G0886500.1:exon2:c.34_36del:p.12_12del
Chr1D	459132556	459132556	-	A	frameshift insertion	TraesCS1D03G0886700:TraesCS1D03G0886700.1:exon1:c.589_590insA:p.P197fs
Chr1D	459132741	459132741	-	ACC	nonframeshift insertion	TraesCS1D03G0886700:TraesCS1D03G0886700.1:exon1:c.774_775insACC:p.H258delinsHT
Chr1D	459135206	459135206	-	T	frameshift insertion	TraesCS1D03G0886700:TraesCS1D03G0886700.1:exon2:c.2138_2139insT:p.K713fs
Chr1D	459135209	459135210	TG	-	frameshift deletion	TraesCS1D03G0886700:TraesCS1D03G0886700.1:exon2:c.2141_2142del:p.L714fs
Chr1D	459136248	459136262	AGTCCTGTGGCAACA	-	nonframeshift deletion	TraesCS1D03G0886700:TraesCS1D03G0886700.1:exon3:c.3061_3075del:p.1021_1025del
Chr1D	459658753	459658755	CCG	-	nonframeshift deletion	TraesCS1D03G0887900:TraesCS1D03G0887900.1:exon2:c.228_230del:p.76_77del
Chr1D	460898959	460898959	-	T	frameshift insertion	TraesCS1D03G0892200LC:TraesCS1D03G0892200LC.1:exon1:c.45_46insA:p.G16fs
Chr1D	461415440	461415442	AAG	-	nonframeshift deletion	TraesCS1D03G0894400:TraesCS1D03G0894400.1:exon8:c.1439_1441del:p.480_481del
Chr1D	462403514	462403515	TG	-	frameshift deletion	TraesCS1D03G0896700:TraesCS1D03G0896700.1:exon1:c.1049_1050del:p.T350fs
Chr1D	466051616	466051616	-	T	frameshift insertion	TraesCS1D03G0916200LC:TraesCS1D03G0916200LC.1:exon1:c.6dupA:p.G3fs
Chr1D	466493106	466493106	C	-	frameshift deletion	TraesCS1D03G0918400:TraesCS1D03G0918400.1:exon1:c.545delC:p.S182fs
Chr1D	468027948	468027952	CCAAT	-	frameshift deletion	TraesCS1D03G0925800:TraesCS1D03G0925800.1:exon3:c.3536_3540del:p.H1179fs
Chr1D	468027953	468027953	-	TCGTT	frameshift insertion	TraesCS1D03G0925800:TraesCS1D03G0925800.1:exon3:c.3534_3535insAACGA:p.H1179fs
Chr1D	469616247	469616249	GCG	-	nonframeshift deletion	TraesCS1D03G0931700:TraesCS1D03G0931700.1:exon1:c.22_24del:p.8_8del
Chr1D	470270845	470270845	-	CTC	nonframeshift insertion	TraesCS1D03G0934900:TraesCS1D03G0934900.1:exon3:c.135_136insGAG:p.S46delinsES
Chr1D	470410500	470410502	TCA	-	nonframeshift deletion	TraesCS1D03G0935300:TraesCS1D03G0935300.1:exon3:c.608_610del:p.203_204del
Chr1D	470469360	470469367	TTCCCTCT	-	frameshift deletion	TraesCS1D03G0935900LC:TraesCS1D03G0935900LC.1:exon5:c.802_809del:p.F268fs
Chr1D	472517401	472517401	C	-	frameshift deletion	TraesCS1D03G0942700LC:TraesCS1D03G0942700LC.1:exon1:c.6delC:p.L2fs
Chr1D	472764923	472764923	-	C	frameshift insertion	TraesCS1D03G0944600:TraesCS1D03G0944600.1:exon1:c.799dupC:p.V266fs
Chr1D	473490223	473490223	G	-	frameshift deletion	TraesCS1D03G0948500LC:TraesCS1D03G0948500LC.1:exon6:c.1165delG:p.G389fs
Chr1D	473707420	473707420	-	GTT	nonframeshift insertion	TraesCS1D03G0949700LC:TraesCS1D03G0949700LC.1:exon1:c.22_23insAAC:p.V8delinsEL
Chr1D	473707421	473707421	-	AT	frameshift insertion	TraesCS1D03G0949700LC:TraesCS1D03G0949700LC.1:exon1:c.21_22insAT:p.V8fs
Chr1D	473734444	473734470	CCTCACGCCCCGACAACCCGCTAGTCG	-	nonframeshift deletion	TraesCS1D03G0949900:TraesCS1D03G0949900.1:exon1:c.1115_1141del:p.372_381del
Chr1D	475078088	475078088	A	-	frameshift deletion	TraesCS1D03G0953200LC:TraesCS1D03G0953200LC.1:exon1:c.157delT:p.C53fs
Chr1D	475196459	475196460	CT	-	frameshift deletion	TraesCS1D03G0954000:TraesCS1D03G0954000.1:exon4:c.1686_1687del:p.A562fs,TraesCS1D03G0954000:TraesCS1D03G0954000.2:exon4:c.1689_1690del:p.A563fs
Chr1D	475630514	475630517	GTAC	-	frameshift deletion	TraesCS1D03G0954600LC:TraesCS1D03G0954600LC.1:exon1:c.1079_1082del:p.G360fs
Chr1D	476526324	476526324	-	AAG	nonframeshift insertion	TraesCS1D03G0956900:TraesCS1D03G0956900.1:exon1:c.57_58insAAG:p.S19delinsSK
Chr1D	478613562	478613564	CCG	-	nonframeshift deletion	TraesCS1D03G0967200:TraesCS1D03G0967200.1:exon1:c.296_298del:p.99_100del
Chr1D	479211015	479211017	GCG	-	nonframeshift deletion	TraesCS1D03G0969300:TraesCS1D03G0969300.1:exon1:c.81_83del:p.27_28del,TraesCS1D03G0969300:TraesCS1D03G0969300.2:exon1:c.222_224del:p.74_75del
Chr1D	482147600	482147601	AT	-	frameshift deletion	TraesCS1D03G0981300LC:TraesCS1D03G0981300LC.1:exon1:c.964_965del:p.M322fs
Chr1D	482975684	482975686	CCT	-	nonframeshift deletion	TraesCS1D03G0984600:TraesCS1D03G0984600.1:exon1:c.254_256del:p.85_86del
Chr1D	483985024	483985027	CACT	-	frameshift deletion	TraesCS1D03G0987700:TraesCS1D03G0987700.1:exon1:c.1475_1478del:p.T492fs
Chr1D	489903550	489903550	T	-	frameshift deletion	TraesCS1D03G1018600LC:TraesCS1D03G1018600LC.1:exon1:c.182delT:p.I61fs
Chr1D	490215017	490215017	-	CGC	nonframeshift insertion	TraesCS1D03G1020400:TraesCS1D03G1020400.1:exon2:c.262_263insGCG:p.D88delinsGD
Chr1D	491395508	491395508	-	G	frameshift insertion	TraesCS1D03G1024900LC:TraesCS1D03G1024900LC.1:exon1:c.32dupG:p.R11fs
Chr1D	494468683	494468684	TT	-	frameshift deletion	TraesCS1D03G1034900:TraesCS1D03G1034900.1:exon1:c.91_92del:p.N31fs
Chr1D	494468686	494468686	C	-	frameshift deletion	TraesCS1D03G1034900:TraesCS1D03G1034900.1:exon1:c.89delG:p.C30fs
Chr1D	497114550	497114550	-	C	frameshift insertion	TraesCS1D03G1043400LC:TraesCS1D03G1043400LC.1:exon1:c.57_58insG:p.K20fs
Chr1D	497328843	497328845	TCG	-	nonframeshift deletion	TraesCS1D03G1045000:TraesCS1D03G1045000.1:exon1:c.1090_1092del:p.364_364del
Chr2A	530282	530284	ATC	-	nonframeshift deletion	TraesCS2A03G0002000:TraesCS2A03G0002000.1:exon2:c.448_450del:p.150_150del
Chr2A	581367	581384	CTAATCCAAGGAACCTTA	-	nonframeshift deletion	TraesCS2A03G0002600:TraesCS2A03G0002600.1:exon3:c.1088_1105del:p.363_369del
Chr2A	1423088	1423089	GC	-	frameshift deletion	TraesCS2A03G0005600:TraesCS2A03G0005600.1:exon1:c.969_970del:p.V323fs,TraesCS2A03G0005700LC:TraesCS2A03G0005700LC.1:exon1:c.54_55del:p.R18fs
Chr2A	1423092	1423092	A	-	frameshift deletion	TraesCS2A03G0005600:TraesCS2A03G0005600.1:exon1:c.966delT:p.S322fs,TraesCS2A03G0005700LC:TraesCS2A03G0005700LC.1:exon1:c.58delA:p.R20fs
Chr2A	1423543	1423548	AGCGGA	-	nonframeshift deletion	TraesCS2A03G0005600:TraesCS2A03G0005600.1:exon1:c.510_515del:p.170_172del,TraesCS2A03G0005700LC:TraesCS2A03G0005700LC.1:exon1:c.509_514del:p.170_172del
Chr2A	2387133	2387134	AA	-	frameshift deletion	TraesCS2A03G0008500:TraesCS2A03G0008500.1:exon2:c.3285_3286del:p.T1095fs
Chr2A	2387136	2387136	A	-	frameshift deletion	TraesCS2A03G0008500:TraesCS2A03G0008500.1:exon2:c.3288delA:p.T1096fs
Chr2A	2444508	2444508	C	-	frameshift deletion	TraesCS2A03G0008900:TraesCS2A03G0008900.1:exon5:c.4114delC:p.L1372fs
Chr2A	2551453	2551457	AATGG	-	frameshift deletion	TraesCS2A03G0010200:TraesCS2A03G0010200.1:exon4:c.4666_4670del:p.P1556fs
Chr2A	2551638	2551638	-	CTCAGT	stopgain	TraesCS2A03G0010200:TraesCS2A03G0010200.1:exon3:c.4565_4566insACTGAG:p.W1522delinsX
Chr2A	2810651	2810651	C	-	frameshift deletion	TraesCS2A03G0010500LC:TraesCS2A03G0010500LC.1:exon1:c.286delG:p.E96fs
Chr2A	2810654	2810654	-	T	frameshift insertion	TraesCS2A03G0010500LC:TraesCS2A03G0010500LC.1:exon1:c.282dupA:p.L95fs
Chr2A	2884790	2884792	AAG	-	nonframeshift deletion	TraesCS2A03G0011300:TraesCS2A03G0011300.1:exon2:c.2666_2668del:p.889_890del
Chr2A	2887241	2887252	GCAGCTTGTGCA	-	nonframeshift deletion	TraesCS2A03G0011300:TraesCS2A03G0011300.1:exon2:c.206_217del:p.69_73del
Chr2A	2899572	2899572	-	CTACTG	nonframeshift insertion	TraesCS2A03G0011400LC:TraesCS2A03G0011400LC.1:exon4:c.1271_1272insCAGTAG:p.N424delinsNSS
Chr2A	2899849	2899849	-	CCCCAT	nonframeshift insertion	TraesCS2A03G0011400LC:TraesCS2A03G0011400LC.1:exon4:c.994_995insATGGGG:p.P332delinsHGA
Chr2A	2900434	2900434	-	ATAT	frameshift insertion	TraesCS2A03G0011400LC:TraesCS2A03G0011400LC.1:exon3:c.494_495insATAT:p.I165fs
Chr2A	2941355	2941355	-	CT	frameshift insertion	TraesCS2A03G0012000:TraesCS2A03G0012000.1:exon1:c.519_520insAG:p.P174fs
Chr2A	2941357	2941357	-	GCCT	frameshift insertion	TraesCS2A03G0012000:TraesCS2A03G0012000.1:exon1:c.517_518insAGGC:p.R173fs
Chr2A	2941380	2941381	GA	-	frameshift deletion	TraesCS2A03G0012000:TraesCS2A03G0012000.1:exon1:c.494_495del:p.V165fs
Chr2A	2941383	2941383	-	TG	frameshift insertion	TraesCS2A03G0012000:TraesCS2A03G0012000.1:exon1:c.491_492insCA:p.D164fs
Chr2A	2941442	2941442	-	AA	frameshift insertion	TraesCS2A03G0012000:TraesCS2A03G0012000.1:exon1:c.432_433insTT:p.R145fs
Chr2A	2941445	2941446	CA	-	frameshift deletion	TraesCS2A03G0012000:TraesCS2A03G0012000.1:exon1:c.429_430del:p.T143fs
Chr2A	3015738	3015738	A	-	frameshift deletion	TraesCS2A03G0012400LC:TraesCS2A03G0012400LC.1:exon1:c.335delA:p.Q112fs
Chr2A	5082674	5082674	-	GAAATTTCCTTGTCCTTGTCTGCAATCAGTGCT	nonframeshift insertion	TraesCS2A03G0016200LC:TraesCS2A03G0016200LC.1:exon2:c.146_147insAGCACTGATTGCAGACAAGGACAAGGAAATTTC:p.S49delinsSALIADKDKEIS
Chr2A	5825864	5825875	CTGGGTTGTGTT	-	nonframeshift deletion	TraesCS2A03G0021800LC:TraesCS2A03G0021800LC.1:exon1:c.161_172del:p.54_58del
Chr2A	5937384	5937385	AG	-	frameshift deletion	TraesCS2A03G0023000:TraesCS2A03G0023000.1:exon10:c.2461_2462del:p.R821fs,TraesCS2A03G0023000:TraesCS2A03G0023000.2:exon10:c.2458_2459del:p.R820fs
Chr2A	6169015	6169017	CCT	-	nonframeshift deletion	TraesCS2A03G0024400LC:TraesCS2A03G0024400LC.1:exon1:c.242_244del:p.81_82del
Chr2A	6205438	6205438	A	-	frameshift deletion	TraesCS2A03G0024700LC:TraesCS2A03G0024700LC.1:exon1:c.440delA:p.E147fs
Chr2A	6547617	6547617	-	ATCGCTG	frameshift insertion	TraesCS2A03G0025400:TraesCS2A03G0025400.1:exon4:c.620_621insATCGCTG:p.M207fs
Chr2A	6547621	6547621	T	-	frameshift deletion	TraesCS2A03G0025400:TraesCS2A03G0025400.1:exon4:c.624delT:p.P208fs
Chr2A	6767922	6767922	-	TTC	nonframeshift insertion	TraesCS2A03G0026400LC:TraesCS2A03G0026400LC.1:exon6:c.1066_1067insTTC:p.K356delinsIQ
Chr2A	6768135	6768136	AC	-	frameshift deletion	TraesCS2A03G0026400LC:TraesCS2A03G0026400LC.1:exon6:c.1279_1280del:p.T427fs
Chr2A	7206320	7206320	-	A	frameshift insertion	TraesCS2A03G0028200LC:TraesCS2A03G0028200LC.1:exon1:c.428dupT:p.F143fs
Chr2A	7705832	7705832	C	-	frameshift deletion	TraesCS2A03G0030800:TraesCS2A03G0030800.1:exon2:c.411delG:p.G137fs
Chr2A	7708729	7708729	-	GTCAT	stopgain	TraesCS2A03G0030900:TraesCS2A03G0030900.1:exon1:c.1223_1224insATGAC:p.T408_L409delinsTX
Chr2A	10059374	10059374	A	-	frameshift deletion	TraesCS2A03G0037300:TraesCS2A03G0037300.1:exon1:c.480delT:p.L160fs
Chr2A	10313305	10313305	-	G	frameshift insertion	TraesCS2A03G0037900:TraesCS2A03G0037900.1:exon1:c.313_314insG:p.T105fs
Chr2A	11683745	11683745	G	-	frameshift deletion	TraesCS2A03G0042800:TraesCS2A03G0042800.1:exon1:c.650delC:p.T217fs
Chr2A	12416223	12416223	-	CA	frameshift insertion	TraesCS2A03G0045000:TraesCS2A03G0045000.1:exon2:c.369_370insCA:p.Y123fs
Chr2A	12416225	12416226	TG	-	frameshift deletion	TraesCS2A03G0045000:TraesCS2A03G0045000.1:exon2:c.371_372del:p.M124fs
Chr2A	12416530	12416530	-	A	frameshift insertion	TraesCS2A03G0045000:TraesCS2A03G0045000.1:exon2:c.676_677insA:p.F226fs
Chr2A	12416534	12416534	-	G	frameshift insertion	TraesCS2A03G0045000:TraesCS2A03G0045000.1:exon2:c.680_681insG:p.L227fs
Chr2A	12416538	12416539	GA	-	frameshift deletion	TraesCS2A03G0045000:TraesCS2A03G0045000.1:exon2:c.684_685del:p.V228fs
Chr2A	12416654	12416654	-	CT	frameshift insertion	TraesCS2A03G0045000:TraesCS2A03G0045000.1:exon2:c.800_801insCT:p.S267fs
Chr2A	12839788	12839788	-	A	frameshift insertion	TraesCS2A03G0045700:TraesCS2A03G0045700.1:exon2:c.186dupA:p.T62fs
Chr2A	13082296	13082298	TCA	-	nonframeshift deletion	TraesCS2A03G0046500:TraesCS2A03G0046500.1:exon2:c.417_419del:p.139_140del
Chr2A	14737259	14737259	C	-	frameshift deletion	TraesCS2A03G0050200:TraesCS2A03G0050200.1:exon3:c.1430delG:p.S477fs
Chr2A	14737261	14737261	-	G	frameshift insertion	TraesCS2A03G0050200:TraesCS2A03G0050200.1:exon3:c.1427_1428insC:p.L476fs
Chr2A	15162439	15162439	C	-	frameshift deletion	TraesCS2A03G0053100:TraesCS2A03G0053100.2:exon1:c.144delG:p.A48fs
Chr2A	16100915	16100916	GA	-	frameshift deletion	TraesCS2A03G0056900:TraesCS2A03G0056900.1:exon1:c.232_233del:p.D78fs
Chr2A	16216346	16216346	-	GAG	nonframeshift insertion	TraesCS2A03G0057800:TraesCS2A03G0057800.1:exon1:c.323_324insGAG:p.S108delinsSS
Chr2A	16890233	16890233	-	CC	frameshift insertion	TraesCS2A03G0059300:TraesCS2A03G0059300.1:exon1:c.275_276insCC:p.L92fs,TraesCS2A03G0059300:TraesCS2A03G0059300.2:exon1:c.275_276insCC:p.L92fs
Chr2A	16890580	16890580	-	TCTCCA	nonframeshift insertion	TraesCS2A03G0059300:TraesCS2A03G0059300.1:exon1:c.622_623insTCTCCA:p.V208delinsVSI,TraesCS2A03G0059300:TraesCS2A03G0059300.2:exon1:c.622_623insTCTCCA:p.V208delinsVSI
Chr2A	16924891	16924891	G	-	frameshift deletion	TraesCS2A03G0059800LC:TraesCS2A03G0059800LC.1:exon1:c.202delC:p.H68fs
Chr2A	17547091	17547091	-	TCT	nonframeshift insertion	TraesCS2A03G0062000:TraesCS2A03G0062000.1:exon2:c.874_875insAGA:p.P292delinsQT
Chr2A	18067616	18067616	-	GCA	nonframeshift insertion	TraesCS2A03G0066500:TraesCS2A03G0066500.1:exon1:c.192_193insGCA:p.A64delinsAA
Chr2A	18067759	18067764	GCAGCG	-	nonframeshift deletion	TraesCS2A03G0066500:TraesCS2A03G0066500.1:exon1:c.335_340del:p.112_114del
Chr2A	19609896	19609896	-	C	frameshift insertion	TraesCS2A03G0076500LC:TraesCS2A03G0076500LC.1:exon1:c.112_113insG:p.S38fs
Chr2A	19609897	19609897	-	GC	frameshift insertion	TraesCS2A03G0076500LC:TraesCS2A03G0076500LC.1:exon1:c.111_112insGC:p.S38fs
Chr2A	20224971	20224973	CCA	-	nonframeshift deletion	TraesCS2A03G0081100:TraesCS2A03G0081100.1:exon3:c.2160_2162del:p.720_721del
Chr2A	20521744	20521744	-	G	frameshift insertion	TraesCS2A03G0082500:TraesCS2A03G0082500.1:exon4:c.3114_3115insC:p.R1039fs
Chr2A	20521747	20521747	T	-	frameshift deletion	TraesCS2A03G0082500:TraesCS2A03G0082500.1:exon4:c.3112delA:p.R1038fs
Chr2A	21468232	21468232	-	GCG	nonframeshift insertion	TraesCS2A03G0089100:TraesCS2A03G0089100.1:exon2:c.361_362insGCG:p.T121delinsSA
Chr2A	21468234	21468234	T	-	frameshift deletion	TraesCS2A03G0089100:TraesCS2A03G0089100.1:exon2:c.363delT:p.T121fs
Chr2A	21468237	21468238	GA	-	frameshift deletion	TraesCS2A03G0089100:TraesCS2A03G0089100.1:exon2:c.366_367del:p.P122fs
Chr2A	21468695	21468695	T	-	frameshift deletion	TraesCS2A03G0089100:TraesCS2A03G0089100.1:exon2:c.824delT:p.V275fs
Chr2A	21468700	21468705	CATGGT	-	nonframeshift deletion	TraesCS2A03G0089100:TraesCS2A03G0089100.1:exon2:c.829_834del:p.277_278del
Chr2A	21469110	21469112	CTT	-	nonframeshift deletion	TraesCS2A03G0089100:TraesCS2A03G0089100.1:exon2:c.1239_1241del:p.413_414del
Chr2A	22647050	22647055	TACTCT	-	nonframeshift deletion	TraesCS2A03G0094600:TraesCS2A03G0094600.1:exon1:c.448_453del:p.150_151del
Chr2A	22647350	22647355	GGCCCC	-	frameshift deletion	TraesCS2A03G0094600:TraesCS2A03G0094600.1:exon1:c.748_748del:p.G250fs
Chr2A	24492428	24492430	AGT	-	nonframeshift deletion	TraesCS2A03G0100700:TraesCS2A03G0100700.1:exon1:c.1526_1528del:p.509_510del
Chr2A	24493270	24493272	CCG	-	nonframeshift deletion	TraesCS2A03G0100700:TraesCS2A03G0100700.1:exon1:c.684_686del:p.228_229del,TraesCS2A03G0100800LC:TraesCS2A03G0100800LC.1:exon1:c.85_87del:p.29_29del
Chr2A	24635888	24635891	CGGT	-	frameshift deletion	TraesCS2A03G0100900:TraesCS2A03G0100900.1:exon1:c.346_349del:p.R116fs
Chr2A	24636716	24636716	-	GT	frameshift insertion	TraesCS2A03G0100900:TraesCS2A03G0100900.1:exon1:c.1174_1175insGT:p.G392fs
Chr2A	24636868	24636873	TACGCC	-	nonframeshift deletion	TraesCS2A03G0100900:TraesCS2A03G0100900.1:exon1:c.1326_1331del:p.442_444del
Chr2A	24780081	24780081	G	-	frameshift deletion	TraesCS2A03G0101400:TraesCS2A03G0101400.1:exon2:c.1285delC:p.L429fs
Chr2A	24781096	24781096	A	-	frameshift deletion	TraesCS2A03G0101400:TraesCS2A03G0101400.1:exon1:c.378delT:p.P126fs
Chr2A	28563645	28563645	T	-	frameshift deletion	TraesCS2A03G0109800:TraesCS2A03G0109800.1:exon1:c.421delT:p.F141fs
Chr2A	32119743	32119744	GC	-	frameshift deletion	TraesCS2A03G0122500:TraesCS2A03G0122500.1:exon2:c.510_511del:p.Q170fs
Chr2A	32139399	32139446	GAGCCCAAGCCCCAGCCCCACCCAGACTACAGCCCCGTGCCCAAGCCC	-	nonframeshift deletion	TraesCS2A03G0122800:TraesCS2A03G0122800.1:exon2:c.493_540del:p.165_180del
Chr2A	32242620	32242622	GGC	-	nonframeshift deletion	TraesCS2A03G0123800:TraesCS2A03G0123800.1:exon2:c.566_568del:p.189_190del
Chr2A	32247752	32247752	T	-	frameshift deletion	TraesCS2A03G0123900:TraesCS2A03G0123900.1:exon1:c.132delA:p.E44fs
Chr2A	33651720	33651722	TCG	-	nonframeshift deletion	TraesCS2A03G0128300:TraesCS2A03G0128300.1:exon6:c.1579_1581del:p.527_527del
Chr2A	33789938	33789938	-	GTGT	frameshift insertion	TraesCS2A03G0129000:TraesCS2A03G0129000.1:exon1:c.54_55insACAC:p.P19fs
Chr2A	34822865	34822865	-	TTCTGCTTGCCTTCTGTTCAGAAGA	frameshift insertion	TraesCS2A03G0134400:TraesCS2A03G0134400.1:exon1:c.15_16insTCTTCTGAACAGAAGGCAAGCAGAA:p.A6fs,TraesCS2A03G0134400:TraesCS2A03G0134400.2:exon2:c.2171_2172insTCTTCTGAACAGAAGGCAAGCAGAA:p.K724fs
Chr2A	34823353	34823353	T	-	frameshift deletion	TraesCS2A03G0134400:TraesCS2A03G0134400.2:exon2:c.1684delA:p.I562fs
Chr2A	35381761	35381763	GTG	-	nonframeshift deletion	TraesCS2A03G0136500:TraesCS2A03G0136500.1:exon1:c.85_87del:p.29_29del
Chr2A	36640747	36640767	GCGGCCTCCCTGCCGGTGGCT	-	nonframeshift deletion	TraesCS2A03G0140600:TraesCS2A03G0140600.1:exon1:c.159_179del:p.53_60del,TraesCS2A03G0140600:TraesCS2A03G0140600.2:exon1:c.159_179del:p.53_60del
Chr2A	36881043	36881043	-	G	frameshift insertion	TraesCS2A03G0141800:TraesCS2A03G0141800.1:exon1:c.733dupG:p.N244fs
Chr2A	37002463	37002472	TGGGTTGCTG	-	frameshift deletion	TraesCS2A03G0143100:TraesCS2A03G0143100.1:exon23:c.2993_3002del:p.T998fs
Chr2A	37002477	37002477	-	T	frameshift insertion	TraesCS2A03G0143100:TraesCS2A03G0143100.1:exon23:c.2987_2988insA:p.P996fs
Chr2A	40593982	40593982	T	-	frameshift deletion	TraesCS2A03G0155700LC:TraesCS2A03G0155700LC.1:exon2:c.271delA:p.I91fs
Chr2A	40620545	40620545	C	-	frameshift deletion	TraesCS2A03G0156400:TraesCS2A03G0156400.1:exon1:c.456delG:p.L152fs
Chr2A	41387706	41387735	AGCAGCCTCTGCAACAGACAACAATCCTGG	-	nonframeshift deletion	TraesCS2A03G0158900:TraesCS2A03G0158900.2:exon3:c.410_439del:p.137_147del,TraesCS2A03G0158900:TraesCS2A03G0158900.1:exon5:c.731_760del:p.244_254del
Chr2A	44146899	44146901	GTG	-	nonframeshift deletion	TraesCS2A03G0168500LC:TraesCS2A03G0168500LC.1:exon2:c.143_145del:p.48_49del
Chr2A	45939939	45939939	-	A	frameshift insertion	TraesCS2A03G0175800:TraesCS2A03G0175800.1:exon2:c.251_252insT:p.D84fs
Chr2A	45940165	45940165	G	-	frameshift deletion	TraesCS2A03G0175800:TraesCS2A03G0175800.1:exon2:c.26delC:p.P9fs
Chr2A	46421686	46421686	C	-	frameshift deletion	TraesCS2A03G0176800LC:TraesCS2A03G0176800LC.1:exon3:c.478delC:p.P160fs
Chr2A	47073642	47073642	T	-	frameshift deletion	TraesCS2A03G0179300:TraesCS2A03G0179300.1:exon1:c.175delA:p.T59fs
Chr2A	48262634	48262634	-	A	frameshift insertion	TraesCS2A03G0183800:TraesCS2A03G0183800.1:exon1:c.331dupA:p.I110fs
Chr2A	49386027	49386041	GGCGGCTACAACCTT	-	nonframeshift deletion	TraesCS2A03G0186200LC:TraesCS2A03G0186200LC.1:exon1:c.262_276del:p.88_92del
Chr2A	49843046	49843046	C	-	frameshift deletion	TraesCS2A03G0187600LC:TraesCS2A03G0187600LC.1:exon1:c.288delG:p.E96fs
Chr2A	52291844	52291844	G	-	frameshift deletion	TraesCS2A03G0190700LC:TraesCS2A03G0190700LC.1:exon3:c.197delC:p.T66fs
Chr2A	54648844	54648844	-	CGC	nonframeshift insertion	TraesCS2A03G0197600:TraesCS2A03G0197600.1:exon6:c.3343_3344insGCG:p.D1115delinsGD
Chr2A	54881011	54881013	TGC	-	nonframeshift deletion	TraesCS2A03G0198200:TraesCS2A03G0198200.1:exon2:c.999_1001del:p.333_334del
Chr2A	57098826	57098828	CCG	-	nonframeshift deletion	TraesCS2A03G0203300:TraesCS2A03G0203300.1:exon2:c.42_44del:p.14_15del
Chr2A	59378324	59378324	-	G	frameshift insertion	TraesCS2A03G0209500LC:TraesCS2A03G0209500LC.1:exon1:c.380_381insG:p.N127fs
Chr2A	60533743	60533745	GCA	-	nonframeshift deletion	TraesCS2A03G0211200:TraesCS2A03G0211200.1:exon1:c.975_977del:p.325_326del,TraesCS2A03G0211200:TraesCS2A03G0211200.2:exon1:c.975_977del:p.325_326del,TraesCS2A03G0211200:TraesCS2A03G0211200.3:exon1:c.975_977del:p.325_326del,TraesCS2A03G0211200:TraesCS2A03G0211200.4:exon1:c.975_977del:p.325_326del
Chr2A	65482036	65482036	-	C	frameshift insertion	TraesCS2A03G0223900LC:TraesCS2A03G0223900LC.1:exon2:c.223_224insC:p.W75fs
Chr2A	65482435	65482435	C	-	frameshift deletion	TraesCS2A03G0223800:TraesCS2A03G0223800.1:exon1:c.52delG:p.A18fs
Chr2A	66246165	66246165	C	-	frameshift deletion	TraesCS2A03G0225500:TraesCS2A03G0225500.1:exon1:c.90delG:p.K30fs
Chr2A	66246229	66246236	TTGCGTAC	-	frameshift deletion	TraesCS2A03G0225500:TraesCS2A03G0225500.1:exon1:c.19_26del:p.V7fs
Chr2A	66719665	66719665	-	C	frameshift insertion	TraesCS2A03G0227000LC:TraesCS2A03G0227000LC.1:exon7:c.1053dupG:p.P352fs
Chr2A	67072643	67072643	-	A	frameshift insertion	TraesCS2A03G0229000:TraesCS2A03G0229000.1:exon4:c.4470_4471insT:p.I1491fs
Chr2A	67072647	67072647	-	GG	frameshift insertion	TraesCS2A03G0229000:TraesCS2A03G0229000.1:exon4:c.4466_4467insCC:p.L1489fs
Chr2A	67072650	67072652	AAA	-	nonframeshift deletion	TraesCS2A03G0229000:TraesCS2A03G0229000.1:exon4:c.4462_4464del:p.1488_1488del
Chr2A	67073113	67073117	TTCTT	-	frameshift deletion	TraesCS2A03G0229000:TraesCS2A03G0229000.1:exon4:c.3997_4001del:p.K1333fs
Chr2A	67073117	67073117	-	CGGCA	frameshift insertion	TraesCS2A03G0229000:TraesCS2A03G0229000.1:exon4:c.3996_3997insTGCCG:p.K1333fs
Chr2A	67145634	67145636	CAT	-	nonframeshift deletion	TraesCS2A03G0229600:TraesCS2A03G0229600.1:exon1:c.988_990del:p.330_330del
Chr2A	68442473	68442517	AACCAGCAGAGACTACTGATGATAAGCCAAAAGAGTCCACTGATA	-	nonframeshift deletion	TraesCS2A03G0232600:TraesCS2A03G0232600.1:exon2:c.509_553del:p.170_185del
Chr2A	74087735	74087752	AACGCCATCCTCGTGGAG	-	nonframeshift deletion	TraesCS2A03G0245800:TraesCS2A03G0245800.1:exon3:c.1297_1314del:p.433_438del
Chr2A	77670888	77670888	-	C	frameshift insertion	TraesCS2A03G0255000:TraesCS2A03G0255000.1:exon1:c.3303dupG:p.K1102fs
Chr2A	77670929	77670929	-	C	frameshift insertion	TraesCS2A03G0255000:TraesCS2A03G0255000.1:exon1:c.3262_3263insG:p.I1088fs
Chr2A	77670932	77670932	A	-	frameshift deletion	TraesCS2A03G0255000:TraesCS2A03G0255000.1:exon1:c.3260delT:p.V1087fs
Chr2A	77671301	77671303	GGT	-	nonframeshift deletion	TraesCS2A03G0255000:TraesCS2A03G0255000.1:exon1:c.2889_2891del:p.963_964del
Chr2A	78861803	78861805	CTT	-	nonframeshift deletion	TraesCS2A03G0258400:TraesCS2A03G0258400.1:exon8:c.1441_1443del:p.481_481del
Chr2A	78889529	78889534	GCGACG	-	nonframeshift deletion	TraesCS2A03G0258700:TraesCS2A03G0258700.1:exon1:c.85_90del:p.29_30del
Chr2A	78889719	78889730	AGTACGACCCCA	-	nonframeshift deletion	TraesCS2A03G0258700:TraesCS2A03G0258700.1:exon1:c.275_286del:p.92_96del
Chr2A	78890925	78890927	ATG	-	nonframeshift deletion	TraesCS2A03G0258700:TraesCS2A03G0258700.1:exon3:c.1010_1012del:p.337_338del
Chr2A	80028924	80028935	GAGCGCATACCA	-	frameshift deletion	TraesCS2A03G0261500:TraesCS2A03G0261500.1:exon10:c.984_985del:p.F328fs
Chr2A	80028941	80028943	AGA	-	nonframeshift deletion	TraesCS2A03G0261500:TraesCS2A03G0261500.1:exon10:c.976_978del:p.326_326del
Chr2A	82039124	82039125	TG	-	frameshift deletion	TraesCS2A03G0265200:TraesCS2A03G0265200.1:exon2:c.666_667del:p.T222fs
Chr2A	85211907	85211907	-	TCC	nonframeshift insertion	TraesCS2A03G0273700LC:TraesCS2A03G0273700LC.1:exon3:c.806_807insTCC:p.L269delinsLP
Chr2A	86729239	86729241	GCC	-	nonframeshift deletion	TraesCS2A03G0278200:TraesCS2A03G0278200.1:exon1:c.39_41del:p.13_14del
Chr2A	86867087	86867087	-	TCA	nonframeshift insertion	TraesCS2A03G0278800:TraesCS2A03G0278800.1:exon2:c.2330_2331insTGA:p.G777delinsGD
Chr2A	86867872	86867872	-	ATGTTC	nonframeshift insertion	TraesCS2A03G0278800:TraesCS2A03G0278800.1:exon2:c.1545_1546insGAACAT:p.H516delinsEHH
Chr2A	86868686	86868686	A	-	frameshift deletion	TraesCS2A03G0278800:TraesCS2A03G0278800.1:exon2:c.732delT:p.V244fs
Chr2A	93031177	93031178	GG	-	frameshift deletion	TraesCS2A03G0292100:TraesCS2A03G0292100.1:exon1:c.513_514del:p.S171fs
Chr2A	95154268	95154278	TGCCTATGTGC	-	frameshift deletion	TraesCS2A03G0297400LC:TraesCS2A03G0297400LC.1:exon1:c.180_190del:p.Q60fs
Chr2A	95328668	95328670	CTG	-	nonframeshift deletion	TraesCS2A03G0298400:TraesCS2A03G0298400.1:exon1:c.31_33del:p.11_11del
Chr2A	98641996	98642010	TTGCCACTGCTGAAA	-	nonframeshift deletion	TraesCS2A03G0301900LC:TraesCS2A03G0301900LC.1:exon1:c.361_375del:p.121_125del
Chr2A	99995176	99995176	-	C	frameshift insertion	TraesCS2A03G0306200LC:TraesCS2A03G0306200LC.1:exon1:c.158_159insC:p.C53fs
Chr2A	106572422	106572422	-	GGCTCGCCCC	frameshift insertion	TraesCS2A03G0318000LC:TraesCS2A03G0318000LC.1:exon1:c.174_175insGGCTCGCCCC:p.L58fs
Chr2A	106712988	106712988	C	-	frameshift deletion	TraesCS2A03G0318800:TraesCS2A03G0318800.1:exon1:c.129delC:p.V43fs
Chr2A	107367440	107367447	CTGGGAAT	-	frameshift deletion	TraesCS2A03G0320000:TraesCS2A03G0320000.1:exon1:c.62_69del:p.D21fs
Chr2A	108060692	108060692	C	-	frameshift deletion	TraesCS2A03G0322200LC:TraesCS2A03G0322200LC.1:exon1:c.495delC:p.V165fs
Chr2A	120435065	120435065	-	G	frameshift insertion	TraesCS2A03G0340400LC:TraesCS2A03G0340400LC.1:exon1:c.182dupC:p.P61fs
Chr2A	123712423	123712425	CAT	-	nonframeshift deletion	TraesCS2A03G0346000:TraesCS2A03G0346000.1:exon2:c.320_322del:p.107_108del,TraesCS2A03G0346000:TraesCS2A03G0346000.2:exon2:c.320_322del:p.107_108del
Chr2A	138251894	138251906	AAGGCGAGGCGGT	-	frameshift deletion	TraesCS2A03G0365200:TraesCS2A03G0365200.1:exon6:c.676_688del:p.T226fs
Chr2A	146524549	146524559	CACATCTTGAA	-	frameshift deletion	TraesCS2A03G0379200:TraesCS2A03G0379200.1:exon2:c.1072_1082del:p.F358fs
Chr2A	152178598	152178600	CAT	-	nonframeshift deletion	TraesCS2A03G0386400:TraesCS2A03G0386400.1:exon1:c.1600_1602del:p.534_534del
Chr2A	152178601	152178601	-	TA	frameshift insertion	TraesCS2A03G0386400:TraesCS2A03G0386400.1:exon1:c.1598_1599insTA:p.H533fs
Chr2A	153836908	153836910	AGA	-	nonframeshift deletion	TraesCS2A03G0388900:TraesCS2A03G0388900.1:exon1:c.27_29del:p.9_10del
Chr2A	159026457	159026508	CCATGGAAGCGCAGAGGGCGCAGGTGAAGGCGTACTTGAAATTGCCCTTGTT	-	frameshift deletion	TraesCS2A03G0392600:TraesCS2A03G0392600.1:exon1:c.100_151del:p.N34fs
Chr2A	163023843	163023845	GAG	-	nonframeshift deletion	TraesCS2A03G0398300:TraesCS2A03G0398300.1:exon1:c.421_423del:p.141_141del
Chr2A	176458833	176458835	GCA	-	nonframeshift deletion	TraesCS2A03G0416100:TraesCS2A03G0416100.1:exon1:c.29_31del:p.10_11del,TraesCS2A03G0416200LC:TraesCS2A03G0416200LC.1:exon2:c.872_874del:p.291_292del
Chr2A	189866527	189866527	G	-	frameshift deletion	TraesCS2A03G0433800LC:TraesCS2A03G0433800LC.1:exon3:c.1098delG:p.S366fs
Chr2A	196455668	196455671	GTAT	-	nonframeshift deletion	TraesCS2A03G0442100LC:TraesCS2A03G0442100LC.1:exon10:c.1881_1883del:p.627_628del
Chr2A	196455705	196455705	C	-	frameshift deletion	TraesCS2A03G0442100LC:TraesCS2A03G0442100LC.1:exon10:c.1917delC:p.I639fs
Chr2A	198154700	198154700	-	CGCGCCAGAACC	nonframeshift insertion	TraesCS2A03G0445900:TraesCS2A03G0445900.1:exon1:c.364_365insCGCGCCAGAACC:p.A122delinsARQNP
Chr2A	198985888	198985904	CGAAACTATGCCTATGT	-	frameshift deletion	TraesCS2A03G0447300LC:TraesCS2A03G0447300LC.1:exon1:c.540_556del:p.R180fs
Chr2A	201809776	201809784	CACCACCAT	-	nonframeshift deletion	TraesCS2A03G0453100:TraesCS2A03G0453100.1:exon2:c.721_729del:p.241_243del
Chr2A	201810055	201810055	-	CGAAGC	nonframeshift insertion	TraesCS2A03G0453100:TraesCS2A03G0453100.1:exon2:c.1000_1001insCGAAGC:p.S334delinsSKP
Chr2A	202225212	202225212	-	G	frameshift insertion	TraesCS2A03G0454800LC:TraesCS2A03G0454800LC.1:exon1:c.407_408insG:p.A136fs
Chr2A	206569874	206569876	CCG	-	nonframeshift deletion	TraesCS2A03G0460000:TraesCS2A03G0460000.1:exon1:c.165_167del:p.55_56del
Chr2A	207294107	207294107	-	A	frameshift insertion	TraesCS2A03G0461700LC:TraesCS2A03G0461700LC.1:exon1:c.93dupT:p.Q32fs
Chr2A	207294125	207294129	ATATT	-	frameshift deletion	TraesCS2A03G0461700LC:TraesCS2A03G0461700LC.1:exon1:c.72_76del:p.I24fs
Chr2A	207320573	207320573	-	GG	frameshift insertion	TraesCS2A03G0461800LC:TraesCS2A03G0461800LC.1:exon1:c.84_85insCC:p.A29fs
Chr2A	274351853	274351853	-	GCCATGCAGCACCTT	nonframeshift insertion	TraesCS2A03G0514200LC:TraesCS2A03G0514200LC.1:exon1:c.131_132insGCCATGCAGCACCTT:p.S44delinsSPCSTL
Chr2A	297425677	297425677	-	CA	frameshift insertion	TraesCS2A03G0532600LC:TraesCS2A03G0532600LC.1:exon4:c.883_884insCA:p.A295fs
Chr2A	328906945	328906945	-	T	frameshift insertion	TraesCS2A03G0553100LC:TraesCS2A03G0553100LC.1:exon1:c.1909_1910insA:p.P637fs
Chr2A	335358422	335358422	-	TC	frameshift insertion	TraesCS2A03G0557400:TraesCS2A03G0557400.1:exon2:c.310_311insTC:p.C104fs
Chr2A	350424526	350424528	CTT	-	nonframeshift deletion	TraesCS2A03G0572600LC:TraesCS2A03G0572600LC.1:exon1:c.349_351del:p.117_117del
Chr2A	354358179	354358179	A	-	frameshift deletion	TraesCS2A03G0575600LC:TraesCS2A03G0575600LC.1:exon1:c.406delT:p.C136fs
Chr2A	373785265	373785270	AGGAGA	-	nonframeshift deletion	TraesCS2A03G0595500LC:TraesCS2A03G0595500LC.1:exon1:c.223_228del:p.75_76del
Chr2A	373785271	373785271	-	TGT	nonframeshift insertion	TraesCS2A03G0595500LC:TraesCS2A03G0595500LC.1:exon1:c.229_230insTGT:p.P77delinsLS
Chr2A	373785273	373785276	ACAA	-	frameshift deletion	TraesCS2A03G0595500LC:TraesCS2A03G0595500LC.1:exon1:c.231_234del:p.P77fs
Chr2A	384483648	384483648	-	T	frameshift insertion	TraesCS2A03G0605600LC:TraesCS2A03G0605600LC.1:exon1:c.377dupA:p.K126fs
Chr2A	391796420	391796420	-	C	stoploss	TraesCS2A03G0613100LC:TraesCS2A03G0613100LC.1:exon1:c.1545_1546insG:p.X516delinsV
Chr2A	391796529	391796529	T	-	frameshift deletion	TraesCS2A03G0613100LC:TraesCS2A03G0613100LC.1:exon1:c.1437delA:p.V479fs
Chr2A	391797322	391797322	T	-	frameshift deletion	TraesCS2A03G0613100LC:TraesCS2A03G0613100LC.1:exon1:c.644delA:p.N215fs
Chr2A	391932547	391932549	CCG	-	nonframeshift deletion	TraesCS2A03G0613800:TraesCS2A03G0613800.2:exon1:c.209_211del:p.70_71del,TraesCS2A03G0613800:TraesCS2A03G0613800.4:exon1:c.209_211del:p.70_71del
Chr2A	397143169	397143171	CTG	-	nonframeshift deletion	TraesCS2A03G0618500:TraesCS2A03G0618500.1:exon3:c.1534_1536del:p.512_512del,TraesCS2A03G0618500:TraesCS2A03G0618500.2:exon3:c.1609_1611del:p.537_537del
Chr2A	398130192	398130192	-	T	frameshift insertion	TraesCS2A03G0619700LC:TraesCS2A03G0619700LC.1:exon1:c.206dupA:p.K69fs
Chr2A	403998226	403998226	A	-	frameshift deletion	TraesCS2A03G0627200LC:TraesCS2A03G0627200LC.1:exon2:c.293delT:p.L98fs
Chr2A	438673383	438673383	C	-	frameshift deletion	TraesCS2A03G0663600:TraesCS2A03G0663600.1:exon1:c.129delG:p.R43fs
Chr2A	474866943	474866945	CTC	-	nonframeshift deletion	TraesCS2A03G0703000:TraesCS2A03G0703000.1:exon1:c.331_333del:p.111_111del,TraesCS2A03G0703100LC:TraesCS2A03G0703100LC.1:exon1:c.160_162del:p.54_54del
Chr2A	482761670	482761672	CTC	-	nonframeshift deletion	TraesCS2A03G0710700:TraesCS2A03G0710700.1:exon4:c.723_725del:p.241_242del,TraesCS2A03G0710700:TraesCS2A03G0710700.2:exon4:c.519_521del:p.173_174del
Chr2A	508088060	508088060	G	-	frameshift deletion	TraesCS2A03G0731500LC:TraesCS2A03G0731500LC.1:exon1:c.303delC:p.P101fs
Chr2A	518537547	518537547	T	-	frameshift deletion	TraesCS2A03G0744900LC:TraesCS2A03G0744900LC.1:exon1:c.321delA:p.T107fs
Chr2A	520467397	520467398	AG	-	frameshift deletion	TraesCS2A03G0749900:TraesCS2A03G0749900.1:exon16:c.1435_1436del:p.S479fs
Chr2A	520653920	520653920	-	CCGCGT	nonframeshift insertion	TraesCS2A03G0751200:TraesCS2A03G0751200.1:exon7:c.755_756insACGCGG:p.G252delinsGRG
Chr2A	525698390	525698390	-	C	frameshift insertion	TraesCS2A03G0757600LC:TraesCS2A03G0757600LC.1:exon1:c.110dupC:p.A37fs
Chr2A	530154882	530154884	TCC	-	nonframeshift deletion	TraesCS2A03G0761700:TraesCS2A03G0761700.1:exon3:c.1013_1015del:p.338_339del
Chr2A	531965776	531965777	TG	-	frameshift deletion	TraesCS2A03G0765100LC:TraesCS2A03G0765100LC.1:exon1:c.180_181del:p.T60fs
Chr2A	531994671	531994671	T	-	frameshift deletion	TraesCS2A03G0766000LC:TraesCS2A03G0766000LC.1:exon1:c.734delA:p.N245fs
Chr2A	533508257	533508257	T	-	frameshift deletion	TraesCS2A03G0767500LC:TraesCS2A03G0767500LC.1:exon2:c.569delA:p.K190fs
Chr2A	533565765	533565769	AGTCA	-	frameshift deletion	TraesCS2A03G0767600:TraesCS2A03G0767600.1:exon3:c.384_388del:p.R128fs
Chr2A	541118584	541118593	CATTGGTAAG	-	frameshift deletion	TraesCS2A03G0776400:TraesCS2A03G0776400.1:exon7:c.1631_1635del:p.P544fs
Chr2A	544622863	544622868	ATGCCA	-	frameshift deletion	TraesCS2A03G0781000LC:TraesCS2A03G0781000LC.1:wholegene,
Chr2A	545044011	545044011	C	-	frameshift deletion	TraesCS2A03G0781900LC:TraesCS2A03G0781900LC.1:exon1:c.81delC:p.I27fs
Chr2A	545049796	545049796	-	A	frameshift insertion	TraesCS2A03G0782200:TraesCS2A03G0782200.1:exon4:c.962dupA:p.D321fs
Chr2A	545685679	545685711	CGCCGCCGTCGCCGACGGCGGGCGAGGAGCCCT	-	nonframeshift deletion	TraesCS2A03G0783000:TraesCS2A03G0783000.1:exon1:c.14_46del:p.5_16del,TraesCS2A03G0783100LC:TraesCS2A03G0783100LC.1:exon1:c.867_899del:p.289_300del
Chr2A	546399578	546399589	TCCGCGCTGTTC	-	nonframeshift deletion	TraesCS2A03G0784600:TraesCS2A03G0784600.1:exon1:c.294_305del:p.98_102del
Chr2A	547600724	547600724	-	A	frameshift insertion	TraesCS2A03G0788200:TraesCS2A03G0788200.2:exon4:c.399_400insA:p.V133fs,TraesCS2A03G0788200:TraesCS2A03G0788200.1:exon5:c.381_382insA:p.V127fs
Chr2A	553406071	553406071	-	G	frameshift insertion	TraesCS2A03G0792900LC:TraesCS2A03G0792900LC.1:exon1:c.363_364insG:p.N121fs
Chr2A	555366666	555366666	G	-	frameshift deletion	TraesCS2A03G0795400LC:TraesCS2A03G0795400LC.1:exon1:c.6delC:p.A2fs
Chr2A	561413568	561413569	GC	-	frameshift deletion	TraesCS2A03G0804400:TraesCS2A03G0804400.1:exon2:c.569_570del:p.R190fs
Chr2A	563072127	563072127	T	-	frameshift deletion	TraesCS2A03G0806600LC:TraesCS2A03G0806600LC.1:exon1:c.166delA:p.R56fs
Chr2A	568159064	568159064	-	GGAC	frameshift insertion	TraesCS2A03G0814500:TraesCS2A03G0814500.1:exon2:c.610_611insGTCC:p.H204fs
Chr2A	575183207	575183207	-	A	frameshift insertion	TraesCS2A03G0825100LC:TraesCS2A03G0825100LC.1:exon9:c.1699dupA:p.G566fs
Chr2A	578876351	578876351	T	-	frameshift deletion	TraesCS2A03G0829700:TraesCS2A03G0829700.1:exon1:c.237delA:p.E79fs
Chr2A	581388710	581388710	-	T	frameshift insertion	TraesCS2A03G0833800:TraesCS2A03G0833800.1:exon1:c.16dupA:p.M6fs
Chr2A	582327539	582327540	AC	-	frameshift deletion	TraesCS2A03G0835400:TraesCS2A03G0835400.1:exon1:c.1095_1096del:p.V365fs
Chr2A	584276176	584276177	CT	-	frameshift deletion	TraesCS2A03G0837700:TraesCS2A03G0837700.1:exon1:c.39_40del:p.R13fs
Chr2A	586108818	586108819	TT	-	frameshift deletion	TraesCS2A03G0843200LC:TraesCS2A03G0843200LC.1:exon3:c.701_702del:p.K234fs
Chr2A	586725579	586725579	-	CCTGCCGTGGCACAG	nonframeshift insertion	TraesCS2A03G0844600LC:TraesCS2A03G0844600LC.1:exon1:c.102_103insCCTGCCGTGGCACAG:p.N34delinsNPAVAQ
Chr2A	586725630	586725630	C	-	frameshift deletion	TraesCS2A03G0844600LC:TraesCS2A03G0844600LC.1:exon1:c.153delC:p.V51fs
Chr2A	586726749	586726749	-	T	frameshift insertion	TraesCS2A03G0844600LC:TraesCS2A03G0844600LC.1:exon1:c.1273dupT:p.T424fs
Chr2A	586729404	586729404	-	AGA	nonframeshift insertion	TraesCS2A03G0844900LC:TraesCS2A03G0844900LC.1:exon1:c.55_56insAGA:p.E19delinsEK
Chr2A	586729954	586729954	-	CAA	nonframeshift insertion	TraesCS2A03G0844900LC:TraesCS2A03G0844900LC.1:exon1:c.605_606insCAA:p.V202delinsVK
Chr2A	595755062	595755062	T	-	frameshift deletion	TraesCS2A03G0860000LC:TraesCS2A03G0860000LC.1:exon1:c.383delT:p.I128fs
Chr2A	611388939	611388939	C	-	frameshift deletion	TraesCS2A03G0888000:TraesCS2A03G0888000.1:exon1:c.1049delG:p.G350fs
Chr2A	611389193	611389193	G	-	frameshift deletion	TraesCS2A03G0888000:TraesCS2A03G0888000.1:exon1:c.795delC:p.A265fs
Chr2A	616620669	616620671	CTG	-	nonframeshift deletion	TraesCS2A03G0901300:TraesCS2A03G0901300.1:exon1:c.115_117del:p.39_39del,TraesCS2A03G0901300:TraesCS2A03G0901300.2:exon1:c.115_117del:p.39_39del
Chr2A	617936097	617936097	G	-	frameshift deletion	TraesCS2A03G0904400LC:TraesCS2A03G0904400LC.1:exon3:c.821delG:p.C274fs
Chr2A	623030236	623030236	A	-	frameshift deletion	TraesCS2A03G0914400LC:TraesCS2A03G0914400LC.1:exon1:c.591delT:p.F197fs
Chr2A	652130262	652130265	TACA	-	frameshift deletion	TraesCS2A03G0952800LC:TraesCS2A03G0952800LC.1:exon1:c.659_660del:p.L220fs
Chr2A	660322599	660322603	CCGTT	-	frameshift deletion	TraesCS2A03G0967000:TraesCS2A03G0967000.1:exon2:c.463_467del:p.P155fs,TraesCS2A03G0967000:TraesCS2A03G0967000.2:exon2:c.463_467del:p.P155fs
Chr2A	671388025	671388025	-	A	frameshift insertion	TraesCS2A03G0983600LC:TraesCS2A03G0983600LC.1:exon1:c.127dupT:p.C43fs
Chr2A	676146704	676146706	GGC	-	nonframeshift deletion	TraesCS2A03G0996300LC:TraesCS2A03G0996300LC.1:exon1:c.888_890del:p.296_297del
Chr2A	679822161	679822161	-	C	frameshift insertion	TraesCS2A03G1004800LC:TraesCS2A03G1004800LC.1:exon5:c.1868dupC:p.A623fs
Chr2A	689087510	689087515	CAAACC	-	nonframeshift deletion	TraesCS2A03G1030200LC:TraesCS2A03G1030200LC.1:exon1:c.860_865del:p.287_289del
Chr2A	691965701	691965703	CCG	-	nonframeshift deletion	TraesCS2A03G1037800:TraesCS2A03G1037800.1:exon2:c.826_828del:p.276_276del
Chr2A	693929382	693929382	C	-	frameshift deletion	TraesCS2A03G1042900LC:TraesCS2A03G1042900LC.1:exon1:c.158delC:p.A53fs
Chr2A	694795154	694795154	T	-	frameshift deletion	TraesCS2A03G1046200:TraesCS2A03G1046200.1:exon2:c.63delT:p.G21fs
Chr2A	694795156	694795160	CTGGT	-	frameshift deletion	TraesCS2A03G1046200:TraesCS2A03G1046200.1:exon2:c.65_69del:p.A22fs
Chr2A	695038418	695038418	-	TCTT	frameshift insertion	TraesCS2A03G1046900:TraesCS2A03G1046900.1:exon1:c.1_2insAAGA:p.M1fs
Chr2A	695601309	695601310	GC	-	frameshift deletion	TraesCS2A03G1049000LC:TraesCS2A03G1049000LC.1:exon1:c.10_11del:p.A4fs
Chr2A	696258417	696258417	T	-	frameshift deletion	TraesCS2A03G1050200:TraesCS2A03G1050200.1:exon2:c.81delT:p.G27fs
Chr2A	696843081	696843081	-	GGG	nonframeshift insertion	TraesCS2A03G1051500:TraesCS2A03G1051500.1:exon5:c.1532_1533insCCC:p.P511delinsPP,TraesCS2A03G1051500:TraesCS2A03G1051500.2:exon5:c.1532_1533insCCC:p.P511delinsPP,TraesCS2A03G1051500:TraesCS2A03G1051500.3:exon5:c.1532_1533insCCC:p.P511delinsPP
Chr2A	698512088	698512090	TCC	-	nonframeshift deletion	TraesCS2A03G1055400:TraesCS2A03G1055400.1:exon1:c.51_53del:p.17_18del
Chr2A	698685840	698685851	ACACCGTCACCA	-	nonframeshift deletion	TraesCS2A03G1055900:TraesCS2A03G1055900.1:exon3:c.605_616del:p.202_206del
Chr2A	698882303	698882303	C	-	frameshift deletion	TraesCS2A03G1057100:TraesCS2A03G1057100.2:exon2:c.602delG:p.G201fs,TraesCS2A03G1057100:TraesCS2A03G1057100.1:exon3:c.677delG:p.G226fs
Chr2A	699328714	699328716	AGA	-	nonframeshift deletion	TraesCS2A03G1058400LC:TraesCS2A03G1058400LC.1:exon1:c.48_50del:p.16_17del
Chr2A	701799206	701799230	GCCGCCGCTCCTCCTGCTCCTCCTC	-	frameshift deletion	TraesCS2A03G1063800:TraesCS2A03G1063800.1:exon1:c.84_108del:p.M28fs
Chr2A	703875420	703875420	-	A	frameshift insertion	TraesCS2A03G1067300LC:TraesCS2A03G1067300LC.1:exon1:c.1554_1555insA:p.S518fs
Chr2A	703875567	703875567	-	T	frameshift insertion	TraesCS2A03G1067300LC:TraesCS2A03G1067300LC.1:exon1:c.1702dupT:p.T567fs
Chr2A	703878449	703878449	-	G	frameshift insertion	TraesCS2A03G1067400LC:TraesCS2A03G1067400LC.1:exon1:c.206dupG:p.R69fs
Chr2A	703878459	703878465	GTCGCCG	-	frameshift deletion	TraesCS2A03G1067400LC:TraesCS2A03G1067400LC.1:exon1:c.215_221del:p.S72fs
Chr2A	705286143	705286160	GGTCCACTGCGGTGACGC	-	nonframeshift deletion	TraesCS2A03G1069500:TraesCS2A03G1069500.1:exon2:c.284_301del:p.95_101del,TraesCS2A03G1069500:TraesCS2A03G1069500.2:exon2:c.290_307del:p.97_103del
Chr2A	706733435	706733435	C	-	frameshift deletion	TraesCS2A03G1072700:TraesCS2A03G1072700.1:exon1:c.134delC:p.A45fs
Chr2A	706733481	706733481	-	AT	frameshift insertion	TraesCS2A03G1072700:TraesCS2A03G1072700.1:exon1:c.180_181insAT:p.A60fs
Chr2A	707790274	707790274	C	-	frameshift deletion	TraesCS2A03G1076000LC:TraesCS2A03G1076000LC.1:exon2:c.1140delC:p.F380fs
Chr2A	707791637	707791637	-	A	frameshift insertion	TraesCS2A03G1076100LC:TraesCS2A03G1076100LC.1:exon1:c.292dupA:p.N97fs
Chr2A	709557243	709557278	AATTTGTCCCCTGAGCAACAGGTTTTTGTACTAGAC	-	nonframeshift deletion	TraesCS2A03G1080300LC:TraesCS2A03G1080300LC.1:exon2:c.229_243del:p.77_81del
Chr2A	710036308	710036308	-	T	frameshift insertion	TraesCS2A03G1083800:TraesCS2A03G1083800.1:exon1:c.495dupT:p.D165fs
Chr2A	710038093	710038093	-	GCGC	frameshift insertion	TraesCS2A03G1083800:TraesCS2A03G1083800.1:exon3:c.1865_1866insGCGC:p.G622fs
Chr2A	711068166	711068166	T	-	frameshift deletion	TraesCS2A03G1088200LC:TraesCS2A03G1088200LC.1:exon1:c.302delA:p.K101fs
Chr2A	711068171	711068171	G	-	frameshift deletion	TraesCS2A03G1088200LC:TraesCS2A03G1088200LC.1:exon1:c.297delC:p.F99fs
Chr2A	711068223	711068223	-	ATGTGA	nonframeshift insertion	TraesCS2A03G1088200LC:TraesCS2A03G1088200LC.1:exon1:c.244_245insTCACAT:p.G82delinsVTC
Chr2A	711068317	711068317	-	CG	frameshift insertion	TraesCS2A03G1088200LC:TraesCS2A03G1088200LC.1:exon1:c.150_151insCG:p.F51fs
Chr2A	714816270	714816271	AC	-	frameshift deletion	TraesCS2A03G1098400:TraesCS2A03G1098400.1:exon2:c.1198_1199del:p.V400fs
Chr2A	715720927	715720927	-	T	stopgain	TraesCS2A03G1100500LC:TraesCS2A03G1100500LC.1:exon1:c.205_206insA:p.C69_L70delinsX
Chr2A	715720930	715720930	-	GACACG	nonframeshift insertion	TraesCS2A03G1100500LC:TraesCS2A03G1100500LC.1:exon1:c.202_203insCGTGTC:p.V68delinsACL
Chr2A	715726857	715726857	-	T	frameshift insertion	TraesCS2A03G1100700:TraesCS2A03G1100700.1:exon1:c.135_136insT:p.F45fs
Chr2A	715726898	715726903	ACCCCG	-	nonframeshift deletion	TraesCS2A03G1100700:TraesCS2A03G1100700.1:exon1:c.176_181del:p.59_61del
Chr2A	715934069	715934069	-	TA	frameshift insertion	TraesCS2A03G1101000:TraesCS2A03G1101000.1:exon2:c.130_131insTA:p.G44fs
Chr2A	715934071	715934071	-	CGGCGCTCAG	stopgain	TraesCS2A03G1101000:TraesCS2A03G1101000.1:exon2:c.128_129insCTGAGCGCCG:p.N43_G44delinsNX
Chr2A	715934073	715934073	-	G	frameshift insertion	TraesCS2A03G1101000:TraesCS2A03G1101000.1:exon2:c.126dupC:p.N43fs
Chr2A	716594639	716594639	T	-	frameshift deletion	TraesCS2A03G1103900LC:TraesCS2A03G1103900LC.1:exon1:c.1508delA:p.K503fs
Chr2A	716594643	716594643	C	-	frameshift deletion	TraesCS2A03G1103900LC:TraesCS2A03G1103900LC.1:exon1:c.1504delG:p.A502fs
Chr2A	716600749	716600761	CGAGCCTGCGGGA	-	frameshift deletion	TraesCS2A03G1104000LC:TraesCS2A03G1104000LC.1:exon1:c.2122_2134del:p.R708fs
Chr2A	716600852	716600856	GTCGC	-	frameshift deletion	TraesCS2A03G1104000LC:TraesCS2A03G1104000LC.1:exon1:c.2225_2229del:p.G742fs
Chr2A	716600859	716600859	-	GTGTA	frameshift insertion	TraesCS2A03G1104000LC:TraesCS2A03G1104000LC.1:exon1:c.2232_2233insGTGTA:p.I744fs
Chr2A	716865840	716865841	AA	-	frameshift deletion	TraesCS2A03G1105100:TraesCS2A03G1105100.1:exon2:c.363_364del:p.F121fs
Chr2A	716930243	716930243	T	-	frameshift deletion	TraesCS2A03G1105500LC:TraesCS2A03G1105500LC.1:exon4:c.609delT:p.S203fs
Chr2A	716985310	716985310	C	-	frameshift deletion	TraesCS2A03G1105800:TraesCS2A03G1105800.1:exon1:c.638delC:p.S213fs
Chr2A	717102243	717102243	C	-	frameshift deletion	TraesCS2A03G1106400:TraesCS2A03G1106400.1:exon1:c.903delG:p.P301fs
Chr2A	717181113	717181113	C	-	frameshift deletion	TraesCS2A03G1106500LC:TraesCS2A03G1106500LC.1:exon1:c.25delC:p.P9fs
Chr2A	717309169	717309169	-	A	frameshift insertion	TraesCS2A03G1107000:TraesCS2A03G1107000.1:exon1:c.422dupT:p.F141fs
Chr2A	717309514	717309531	GCAGGGGCAGGGATAGTG	-	nonframeshift deletion	TraesCS2A03G1107000:TraesCS2A03G1107000.1:exon1:c.61_78del:p.21_26del
Chr2A	718233254	718233259	CGGCGC	-	nonframeshift deletion	TraesCS2A03G1111000:TraesCS2A03G1111000.1:exon1:c.149_154del:p.50_52del,TraesCS2A03G1111000:TraesCS2A03G1111000.2:exon1:c.149_154del:p.50_52del
Chr2A	718682069	718682074	CCGTTT	-	nonframeshift deletion	TraesCS2A03G1111800:TraesCS2A03G1111800.1:exon4:c.819_824del:p.273_275del
Chr2A	718753963	718753963	G	-	frameshift deletion	TraesCS2A03G1112000:TraesCS2A03G1112000.1:exon2:c.816delC:p.L272fs
Chr2A	718754819	718754819	-	GCAGCA	nonframeshift insertion	TraesCS2A03G1112000:TraesCS2A03G1112000.1:exon1:c.29_30insTGCTGC:p.A10delinsAAA
Chr2A	719186437	719186437	-	ACA	nonframeshift insertion	TraesCS2A03G1112700:TraesCS2A03G1112700.1:exon1:c.593_594insACA:p.L198delinsLQ
Chr2A	720050934	720050934	-	CGCCGCCGCCGG	nonframeshift insertion	TraesCS2A03G1116000:TraesCS2A03G1116000.1:exon1:c.19_20insCGCCGCCGCCGG:p.P7delinsPPPPA
Chr2A	720068493	720068500	CGGCGGCG	-	frameshift deletion	TraesCS2A03G1116300LC:TraesCS2A03G1116300LC.1:exon1:c.306_313del:p.L102fs
Chr2A	721051244	721051244	-	GAA	nonframeshift insertion	TraesCS2A03G1120900:TraesCS2A03G1120900.1:exon1:c.444_445insGAA:p.N148delinsNE
Chr2A	721051246	721051246	-	AGC	nonframeshift insertion	TraesCS2A03G1120900:TraesCS2A03G1120900.1:exon1:c.446_447insAGC:p.E149delinsEA
Chr2A	722497912	722497912	-	GTGT	frameshift insertion	TraesCS2A03G1126300:TraesCS2A03G1126300.1:exon6:c.1031_1032insGTGT:p.X344delinsX
Chr2A	722808606	722808606	-	TAG	nonframeshift insertion	TraesCS2A03G1127900:TraesCS2A03G1127900.1:exon7:c.1780_1781insCTA:p.K594delinsTK,TraesCS2A03G1127900:TraesCS2A03G1127900.2:exon7:c.1777_1778insCTA:p.K593delinsTK
Chr2A	723549659	723549670	TGGCAGTGGCAA	-	nonframeshift deletion	TraesCS2A03G1131700:TraesCS2A03G1131700.1:exon2:c.399_410del:p.133_137del
Chr2A	724921373	724921376	GCCT	-	frameshift deletion	TraesCS2A03G1135000LC:TraesCS2A03G1135000LC.1:exon5:c.1357_1360del:p.R453fs
Chr2A	724963037	724963037	G	-	frameshift deletion	TraesCS2A03G1135200:TraesCS2A03G1135200.1:exon1:c.620delC:p.P207fs,TraesCS2A03G1135200:TraesCS2A03G1135200.2:exon1:c.503delC:p.P168fs
Chr2A	728362305	728362307	GCT	-	nonframeshift deletion	TraesCS2A03G1149400:TraesCS2A03G1149400.1:exon3:c.745_747del:p.249_249del
Chr2A	731193484	731193492	ACATAAAGG	-	nonframeshift deletion	TraesCS2A03G1157100LC:TraesCS2A03G1157100LC.1:exon1:c.95_103del:p.32_35del
Chr2A	733281947	733281949	CAG	-	nonframeshift deletion	TraesCS2A03G1166200:TraesCS2A03G1166200.1:exon4:c.2071_2073del:p.691_691del
Chr2A	736957584	736957584	-	CA	frameshift insertion	TraesCS2A03G1171500LC:TraesCS2A03G1171500LC.1:exon1:c.138_139insCA:p.G46fs
Chr2A	736957586	736957587	CG	-	frameshift deletion	TraesCS2A03G1171500LC:TraesCS2A03G1171500LC.1:exon1:c.140_141del:p.T47fs
Chr2A	736957599	736957599	-	AA	frameshift insertion	TraesCS2A03G1171500LC:TraesCS2A03G1171500LC.1:exon1:c.153_154insAA:p.E51fs
Chr2A	736957601	736957602	GC	-	frameshift deletion	TraesCS2A03G1171500LC:TraesCS2A03G1171500LC.1:exon1:c.155_156del:p.G52fs
Chr2A	737130914	737130914	-	GGCGGAGGCTGC	nonframeshift insertion	TraesCS2A03G1173300:TraesCS2A03G1173300.1:exon1:c.402_403insGGCGGAGGCTGC:p.G134delinsGGGGC
Chr2A	737186504	737186504	-	ACAGCAG	frameshift insertion	TraesCS2A03G1173500:TraesCS2A03G1173500.1:exon1:c.22_23insCTGCTGT:p.C8fs
Chr2A	738215110	738215128	ATAGCGACACCGTCTGCTA	-	frameshift deletion	TraesCS2A03G1177600:TraesCS2A03G1177600.1:exon1:c.104_122del:p.D35fs
Chr2A	738230542	738230543	CA	-	frameshift deletion	TraesCS2A03G1177700LC:TraesCS2A03G1177700LC.1:exon3:c.731_732del:p.V244fs
Chr2A	738847211	738847211	-	CAA	nonframeshift insertion	TraesCS2A03G1181400:TraesCS2A03G1181400.1:exon1:c.59_60insCAA:p.P20delinsPN,TraesCS2A03G1181400:TraesCS2A03G1181400.2:exon1:c.59_60insCAA:p.P20delinsPN
Chr2A	738847226	738847252	TGGTCAGGGCGCCCAAGGAGGCCGTGA	-	nonframeshift deletion	TraesCS2A03G1181400:TraesCS2A03G1181400.1:exon1:c.74_100del:p.25_34del,TraesCS2A03G1181400:TraesCS2A03G1181400.2:exon1:c.74_100del:p.25_34del
Chr2A	738847262	738847264	CGC	-	nonframeshift deletion	TraesCS2A03G1181400:TraesCS2A03G1181400.1:exon1:c.110_112del:p.37_38del,TraesCS2A03G1181400:TraesCS2A03G1181400.2:exon1:c.110_112del:p.37_38del
Chr2A	739036292	739036293	TT	-	frameshift deletion	TraesCS2A03G1182200LC:TraesCS2A03G1182200LC.1:exon16:c.2057_2058del:p.K686fs
Chr2A	739036296	739036297	CT	-	frameshift deletion	TraesCS2A03G1182200LC:TraesCS2A03G1182200LC.1:exon16:c.2053_2054del:p.R685fs
Chr2A	739069675	739069675	-	GAGAGA	nonframeshift insertion	TraesCS2A03G1182400:TraesCS2A03G1182400.1:exon19:c.2359_2360insGAGAGA:p.G787delinsGER
Chr2A	741480302	741480304	CCA	-	nonframeshift deletion	TraesCS2A03G1192100:TraesCS2A03G1192100.1:exon1:c.35_37del:p.12_13del
Chr2A	743497677	743497677	-	GTT	nonframeshift insertion	TraesCS2A03G1198500LC:TraesCS2A03G1198500LC.1:exon1:c.958_959insAAC:p.L320delinsQL
Chr2A	743497785	743497786	AT	-	frameshift deletion	TraesCS2A03G1198500LC:TraesCS2A03G1198500LC.1:exon1:c.850_851del:p.M284fs
Chr2A	743927345	743927351	GTGGTAG	-	frameshift deletion	TraesCS2A03G1200500LC:TraesCS2A03G1200500LC.1:exon2:c.1248_1254del:p.T416fs
Chr2A	743927391	743927391	-	C	frameshift insertion	TraesCS2A03G1200500LC:TraesCS2A03G1200500LC.1:exon2:c.1207dupG:p.A403fs
Chr2A	743928322	743928330	CGAATACAT	-	nonframeshift deletion	TraesCS2A03G1200500LC:TraesCS2A03G1200500LC.1:exon1:c.365_373del:p.122_125del
Chr2A	746016413	746016424	TCCTTAGCCTCG	-	nonframeshift deletion	TraesCS2A03G1204000:TraesCS2A03G1204000.1:exon2:c.711_722del:p.237_241del
Chr2A	746610050	746610052	GAG	-	nonframeshift deletion	TraesCS2A03G1206100:TraesCS2A03G1206100.1:exon2:c.231_233del:p.77_78del,TraesCS2A03G1206100:TraesCS2A03G1206100.2:exon2:c.195_197del:p.65_66del
Chr2A	746821840	746821840	T	-	frameshift deletion	TraesCS2A03G1207400LC:TraesCS2A03G1207400LC.1:exon3:c.752delA:p.K251fs
Chr2A	749045507	749045507	-	GG	frameshift insertion	TraesCS2A03G1215000:TraesCS2A03G1215000.1:exon1:c.52_53insCC:p.I18fs
Chr2A	749045558	749045558	-	GA	frameshift insertion	TraesCS2A03G1215000:TraesCS2A03G1215000.1:exon1:c.1_2insTC:p.R1fs
Chr2A	749045898	749045900	GCG	-	nonframeshift deletion	TraesCS2A03G1215100:TraesCS2A03G1215100.1:exon1:c.94_96del:p.32_32del
Chr2A	749048497	749048497	-	GTCCTTCAGACCGTATTATTGATCTCAATTTT	stopgain	TraesCS2A03G1215200LC:TraesCS2A03G1215200LC.1:exon1:c.147_148insAAAATTGAGATCAATAATACGGTCTGAAGGAC:p.E50_I51delinsKIEINNTVX
Chr2A	749784418	749784418	-	A	frameshift insertion	TraesCS2A03G1219500LC:TraesCS2A03G1219500LC.1:exon1:c.261_262insA:p.Q87fs
Chr2A	750916883	750916883	-	CG	frameshift insertion	TraesCS2A03G1222000:TraesCS2A03G1222000.1:exon1:c.655_656insCG:p.E219fs
Chr2A	751673203	751673203	-	CGA	nonframeshift insertion	TraesCS2A03G1225700LC:TraesCS2A03G1225700LC.1:exon1:c.66_67insTCG:p.P23delinsSP
Chr2A	752497697	752497698	TG	-	frameshift deletion	TraesCS2A03G1230900LC:TraesCS2A03G1230900LC.1:exon1:c.321_322del:p.A107fs
Chr2A	752497989	752497991	GAG	-	nonframeshift deletion	TraesCS2A03G1230900LC:TraesCS2A03G1230900LC.1:exon1:c.613_615del:p.205_205del
Chr2A	752541023	752541039	GCCAGGACGGCCGCGGG	-	frameshift deletion	TraesCS2A03G1231400:TraesCS2A03G1231400.1:exon1:c.1133_1149del:p.S378fs
Chr2A	752546361	752546369	ACGACGCCC	-	nonframeshift deletion	TraesCS2A03G1231700LC:TraesCS2A03G1231700LC.1:exon1:c.643_651del:p.215_217del
Chr2A	752546471	752546471	-	C	frameshift insertion	TraesCS2A03G1231700LC:TraesCS2A03G1231700LC.1:exon1:c.754dupC:p.A251fs
Chr2A	752691483	752691483	-	T	frameshift insertion	TraesCS2A03G1232200:TraesCS2A03G1232200.1:exon1:c.82dupT:p.L27fs
Chr2A	753443402	753443402	G	-	frameshift deletion	TraesCS2A03G1235200LC:TraesCS2A03G1235200LC.1:exon2:c.380delG:p.W127fs
Chr2A	754525800	754525801	CC	-	frameshift deletion	TraesCS2A03G1240000:TraesCS2A03G1240000.1:exon2:c.855_856del:p.M285fs
Chr2A	755180604	755180606	TTG	-	nonframeshift deletion	TraesCS2A03G1242300:TraesCS2A03G1242300.2:exon6:c.1879_1881del:p.627_627del
Chr2A	755203558	755203558	-	GGCG	frameshift insertion	TraesCS2A03G1242500:TraesCS2A03G1242500.1:exon1:c.1215_1216insGGCG:p.N405fs
Chr2A	755203560	755203560	-	AA	frameshift insertion	TraesCS2A03G1242500:TraesCS2A03G1242500.1:exon1:c.1217_1218insAA:p.S406fs
Chr2A	755203566	755203567	TG	-	frameshift deletion	TraesCS2A03G1242500:TraesCS2A03G1242500.1:exon1:c.1223_1224del:p.L408fs
Chr2A	755680846	755680890	CGGCCGGAACCGGAAGTGCGCGAGGACTCCGGCGGGTCGTTGCCG	-	nonframeshift deletion	TraesCS2A03G1244400LC:TraesCS2A03G1244400LC.1:exon1:c.254_298del:p.85_100del
Chr2A	755790674	755790688	AAGAAGGACGCCGCC	-	nonframeshift deletion	TraesCS2A03G1244900:TraesCS2A03G1244900.1:exon3:c.319_333del:p.107_111del
Chr2A	755790704	755790718	AAGAAGGAGGGCGAC	-	nonframeshift deletion	TraesCS2A03G1244900:TraesCS2A03G1244900.1:exon3:c.349_363del:p.117_121del
Chr2A	756018895	756018897	GCG	-	nonframeshift deletion	TraesCS2A03G1245300:TraesCS2A03G1245300.1:exon3:c.422_424del:p.141_142del
Chr2A	756215992	756215992	T	-	frameshift deletion	TraesCS2A03G1245700LC:TraesCS2A03G1245700LC.1:exon1:c.563delA:p.Y188fs
Chr2A	756215994	756216000	AGCTGTG	-	frameshift deletion	TraesCS2A03G1245700LC:TraesCS2A03G1245700LC.1:exon1:c.555_561del:p.D185fs
Chr2A	756216030	756216030	-	G	frameshift insertion	TraesCS2A03G1245700LC:TraesCS2A03G1245700LC.1:exon1:c.524_525insC:p.V175fs
Chr2A	756216040	756216042	CAT	-	nonframeshift deletion	TraesCS2A03G1245700LC:TraesCS2A03G1245700LC.1:exon1:c.513_515del:p.171_172del
Chr2A	756216045	756216050	AGAAAC	-	nonframeshift deletion	TraesCS2A03G1245700LC:TraesCS2A03G1245700LC.1:exon1:c.505_510del:p.169_170del
Chr2A	756227087	756227108	GCAAACGCATCAGGAATTGCAT	-	frameshift deletion	TraesCS2A03G1246100:TraesCS2A03G1246100.1:exon5:c.862_883del:p.M288fs
Chr2A	756227111	756227111	A	-	frameshift deletion	TraesCS2A03G1246100:TraesCS2A03G1246100.1:exon5:c.859delT:p.W287fs
Chr2A	756906937	756906939	GAG	-	nonframeshift deletion	TraesCS2A03G1248600:TraesCS2A03G1248600.1:exon1:c.839_841del:p.280_281del
Chr2A	756989799	756989801	CTT	-	nonframeshift deletion	TraesCS2A03G1249400:TraesCS2A03G1249400.1:exon2:c.275_277del:p.92_93del
Chr2A	756989872	756989886	CTCCTGCTGCTCCTT	-	nonframeshift deletion	TraesCS2A03G1249400:TraesCS2A03G1249400.1:exon2:c.190_204del:p.64_68del
Chr2A	760092635	760092635	C	-	frameshift deletion	TraesCS2A03G1264200:TraesCS2A03G1264200.1:exon1:c.110delC:p.A37fs
Chr2A	760092638	760092642	GGCGC	-	frameshift deletion	TraesCS2A03G1264200:TraesCS2A03G1264200.1:exon1:c.113_117del:p.G38fs
Chr2A	762054462	762054464	CGC	-	nonframeshift deletion	TraesCS2A03G1270800:TraesCS2A03G1270800.1:exon1:c.21_23del:p.7_8del
Chr2A	762085449	762085449	-	TA	frameshift insertion	TraesCS2A03G1271400:TraesCS2A03G1271400.1:exon1:c.454_455insTA:p.K152fs
Chr2A	762085716	762085716	-	ATAT	frameshift insertion	TraesCS2A03G1271400:TraesCS2A03G1271400.1:exon1:c.187_188insATAT:p.C63fs
Chr2A	762086028	762086028	-	G	stoploss	TraesCS2A03G1271500:TraesCS2A03G1271500.1:exon1:c.1647_1648insC:p.X550delinsL
Chr2A	762743311	762743333	CGATGCGATGGATGTAAAGCTCA	-	frameshift deletion	TraesCS2A03G1276800:TraesCS2A03G1276800.1:exon7:c.948_970del:p.R316fs
Chr2A	762777213	762777217	CGTGA	-	frameshift deletion	TraesCS2A03G1277300:TraesCS2A03G1277300.1:exon3:c.318_322del:p.P106fs
Chr2A	765434289	765434289	G	-	frameshift deletion	TraesCS2A03G1287100:TraesCS2A03G1287100.1:exon1:c.522delG:p.P174fs
Chr2A	765434555	765434557	GCC	-	nonframeshift deletion	TraesCS2A03G1287100:TraesCS2A03G1287100.1:exon1:c.788_790del:p.263_264del
Chr2A	766296012	766296012	-	CCGCTTGCCGTCCTGCGGCTGTTCCTCCGATGGCTTGATCG	frameshift insertion	TraesCS2A03G1288500:TraesCS2A03G1288500.1:exon1:c.237_238insCGATCAAGCCATCGGAGGAACAGCCGCAGGACGGCAAGCGG:p.A80fs
Chr2A	767295721	767295721	-	CGGCG	frameshift insertion	TraesCS2A03G1293200:TraesCS2A03G1293200.1:exon2:c.148_149insCGCCG:p.Q50fs
Chr2A	767344791	767344796	TGGCCG	-	nonframeshift deletion	TraesCS2A03G1293400:TraesCS2A03G1293400.1:exon1:c.240_245del:p.80_82del
Chr2A	767344827	767344828	CC	-	frameshift deletion	TraesCS2A03G1293400:TraesCS2A03G1293400.1:exon1:c.208_209del:p.G70fs
Chr2A	767344945	767344968	CGAAGGGGCGCTTGGCACCGGCGA	-	nonframeshift deletion	TraesCS2A03G1293400:TraesCS2A03G1293400.1:exon1:c.68_91del:p.23_31del
Chr2A	767748202	767748204	ATT	-	frameshift deletion	TraesCS2A03G1295800:TraesCS2A03G1295800.1:wholegene,
Chr2A	768355039	768355042	GGGC	-	frameshift deletion	TraesCS2A03G1298200:TraesCS2A03G1298200.1:exon4:c.1338_1341del:p.K446fs
Chr2A	768547935	768547935	G	-	frameshift deletion	TraesCS2A03G1298800:TraesCS2A03G1298800.1:exon4:c.1139delG:p.C380fs
Chr2A	769658344	769658351	CTTTCAAA	-	frameshift deletion	TraesCS2A03G1302600:TraesCS2A03G1302600.1:exon4:c.1359_1366del:p.I453fs,TraesCS2A03G1302600:TraesCS2A03G1302600.2:exon5:c.1338_1345del:p.I446fs,TraesCS2A03G1302600:TraesCS2A03G1302600.3:exon5:c.1353_1360del:p.I451fs
Chr2A	769659548	769659548	C	-	frameshift deletion	TraesCS2A03G1302600:TraesCS2A03G1302600.1:exon2:c.490delG:p.D164fs,TraesCS2A03G1302600:TraesCS2A03G1302600.2:exon3:c.511delG:p.D171fs,TraesCS2A03G1302600:TraesCS2A03G1302600.3:exon3:c.526delG:p.D176fs
Chr2A	769659575	769659575	-	GTCCGCAA	frameshift insertion	TraesCS2A03G1302600:TraesCS2A03G1302600.1:exon2:c.462_463insTTGCGGAC:p.D155fs,TraesCS2A03G1302600:TraesCS2A03G1302600.2:exon3:c.483_484insTTGCGGAC:p.D162fs,TraesCS2A03G1302600:TraesCS2A03G1302600.3:exon3:c.498_499insTTGCGGAC:p.D167fs
Chr2A	769659577	769659577	-	CCGCAAGA	frameshift insertion	TraesCS2A03G1302600:TraesCS2A03G1302600.1:exon2:c.460_461insTCTTGCGG:p.D154fs,TraesCS2A03G1302600:TraesCS2A03G1302600.2:exon3:c.481_482insTCTTGCGG:p.D161fs,TraesCS2A03G1302600:TraesCS2A03G1302600.3:exon3:c.496_497insTCTTGCGG:p.D166fs
Chr2A	769936463	769936463	-	CGGCAA	nonframeshift insertion	TraesCS2A03G1303200:TraesCS2A03G1303200.1:exon1:c.101_102insCGGCAA:p.S34delinsSGN
Chr2A	770114459	770114459	-	A	frameshift insertion	TraesCS2A03G1305000:TraesCS2A03G1305000.2:exon1:c.57_58insT:p.R20fs,TraesCS2A03G1305000:TraesCS2A03G1305000.3:exon1:c.57_58insT:p.R20fs,TraesCS2A03G1305000:TraesCS2A03G1305000.1:exon2:c.57_58insT:p.R20fs
Chr2A	771361241	771361241	-	CCGTCCCAGACG	nonframeshift insertion	TraesCS2A03G1307900:TraesCS2A03G1307900.1:exon1:c.771_772insCCGTCCCAGACG:p.S257delinsSPSQT
Chr2A	772088752	772088757	CCTCCT	-	nonframeshift deletion	TraesCS2A03G1311300:TraesCS2A03G1311300.1:exon2:c.253_258del:p.85_86del
Chr2A	773258472	773258474	GCA	-	nonframeshift deletion	TraesCS2A03G1314500LC:TraesCS2A03G1314500LC.1:exon1:c.159_161del:p.53_54del
Chr2A	773258512	773258513	TG	-	frameshift deletion	TraesCS2A03G1314500LC:TraesCS2A03G1314500LC.1:exon1:c.120_121del:p.S40fs
Chr2A	773258542	773258542	-	GA	frameshift insertion	TraesCS2A03G1314500LC:TraesCS2A03G1314500LC.1:exon1:c.90_91insTC:p.T31fs
Chr2A	773551029	773551035	ACCATGG	-	frameshift deletion	TraesCS2A03G1316200LC:TraesCS2A03G1316200LC.1:wholegene,
Chr2A	774752200	774752207	CGGCACAT	-	frameshift deletion	TraesCS2A03G1321100:TraesCS2A03G1321100.1:exon4:c.367_374del:p.M123fs
Chr2A	775580196	775580198	GCG	-	nonframeshift deletion	TraesCS2A03G1324300:TraesCS2A03G1324300.1:exon1:c.96_98del:p.32_33del
Chr2A	775580267	775580267	-	TCTGGGTT	frameshift insertion	TraesCS2A03G1324300:TraesCS2A03G1324300.1:exon1:c.26_27insAACCCAGA:p.K9fs
Chr2A	776377792	776377795	ATGG	-	frameshift deletion	TraesCS2A03G1326900LC:TraesCS2A03G1326900LC.1:exon1:c.44_47del:p.H15fs
Chr2A	776690340	776690340	-	TGCCCGTGCCCG	nonframeshift insertion	TraesCS2A03G1327600:TraesCS2A03G1327600.1:exon1:c.17_18insCGGGCACGGGCA:p.Q6delinsHGHGQ
Chr2A	777079625	777079627	TCC	-	nonframeshift deletion	TraesCS2A03G1330400:TraesCS2A03G1330400.1:exon1:c.228_230del:p.76_77del
Chr2A	777750204	777750207	GCAT	-	frameshift deletion	TraesCS2A03G1333400:TraesCS2A03G1333400.1:exon2:c.1670_1673del:p.S557fs
Chr2A	778816032	778816032	-	C	frameshift insertion	TraesCS2A03G1337300:TraesCS2A03G1337300.1:exon1:c.36dupC:p.S12fs
Chr2A	778816041	778816041	-	GCTAGCTTCAC	frameshift insertion	TraesCS2A03G1337300:TraesCS2A03G1337300.1:exon1:c.44_45insGCTAGCTTCAC:p.N15fs
Chr2A	778960298	778960298	G	-	frameshift deletion	TraesCS2A03G1338100:TraesCS2A03G1338100.1:exon7:c.1442delC:p.P481fs
Chr2A	778961083	778961083	C	-	frameshift deletion	TraesCS2A03G1338100:TraesCS2A03G1338100.1:exon5:c.847delG:p.V283fs
Chr2A	779096821	779096821	-	GCG	nonframeshift insertion	TraesCS2A03G1338900:TraesCS2A03G1338900.1:exon2:c.1035_1036insGCG:p.V345delinsVA
Chr2A	780076680	780076680	-	T	frameshift insertion	TraesCS2A03G1342600:TraesCS2A03G1342600.1:exon2:c.2645dupA:p.K882fs,TraesCS2A03G1342600:TraesCS2A03G1342600.2:exon2:c.2645dupA:p.K882fs
Chr2A	780913089	780913089	-	CCG	nonframeshift insertion	TraesCS2A03G1346600:TraesCS2A03G1346600.1:exon1:c.347_348insCCG:p.S116delinsSR
Chr2A	780913119	780913127	AGGTCGTCC	-	nonframeshift deletion	TraesCS2A03G1346600:TraesCS2A03G1346600.1:exon1:c.377_385del:p.126_129del
Chr2A	780913156	780913161	GGACAG	-	nonframeshift deletion	TraesCS2A03G1346600:TraesCS2A03G1346600.1:exon1:c.414_419del:p.138_140del
Chr2A	781067404	781067404	-	CGT	nonframeshift insertion	TraesCS2A03G1347200:TraesCS2A03G1347200.1:exon3:c.1061_1062insCGT:p.R354delinsRV
Chr2A	781067408	781067408	-	GT	frameshift insertion	TraesCS2A03G1347200:TraesCS2A03G1347200.1:exon3:c.1065_1066insGT:p.V355fs
Chr2A	781067409	781067409	-	G	frameshift insertion	TraesCS2A03G1347200:TraesCS2A03G1347200.1:exon3:c.1067dupG:p.R356fs
Chr2A	781625749	781625749	-	AG	frameshift insertion	TraesCS2A03G1349200:TraesCS2A03G1349200.1:exon3:c.201_202insAG:p.G67fs
Chr2A	781625754	781625755	GC	-	frameshift deletion	TraesCS2A03G1349200:TraesCS2A03G1349200.1:exon3:c.206_207del:p.S69fs
Chr2A	781674963	781674971	CGGCTTCCC	-	nonframeshift deletion	TraesCS2A03G1349600:TraesCS2A03G1349600.1:exon4:c.690_698del:p.230_233del
Chr2A	781693127	781693127	-	CGTTGTAGCCCCCGAGGCCCGGCGCGG	nonframeshift insertion	TraesCS2A03G1349700:TraesCS2A03G1349700.1:exon3:c.565_566insCCGCGCCGGGCCTCGGGGGCTACAACG:p.D189delinsAAPGLGGYND
Chr2A	781892758	781892758	-	GGGACA	nonframeshift insertion	TraesCS2A03G1350300:TraesCS2A03G1350300.2:exon2:c.707_708insGGGACA:p.P236delinsPGQ,TraesCS2A03G1350300:TraesCS2A03G1350300.3:exon2:c.665_666insGGGACA:p.P222delinsPGQ
Chr2A	782351777	782351779	TGG	-	nonframeshift deletion	TraesCS2A03G1352300:TraesCS2A03G1352300.1:exon2:c.930_932del:p.310_311del
Chr2A	782352439	782352439	G	-	frameshift deletion	TraesCS2A03G1352300:TraesCS2A03G1352300.1:exon1:c.366delC:p.A122fs
Chr2A	783234670	783234670	C	-	frameshift deletion	TraesCS2A03G1355400:TraesCS2A03G1355400.1:exon2:c.490delG:p.V164fs
Chr2A	783244689	783244689	-	A	frameshift insertion	TraesCS2A03G1355500:TraesCS2A03G1355500.1:exon1:c.660_661insA:p.I220fs
Chr2A	783245658	783245660	ATG	-	nonframeshift deletion	TraesCS2A03G1355500:TraesCS2A03G1355500.1:exon2:c.1516_1518del:p.506_506del
Chr2A	785372692	785372692	-	A	frameshift insertion	TraesCS2A03G1362700LC:TraesCS2A03G1362700LC.1:exon3:c.174dupA:p.T58fs
Chr2A	785502197	785502199	CTC	-	nonframeshift deletion	TraesCS2A03G1363900:TraesCS2A03G1363900.1:exon2:c.1033_1035del:p.345_345del
Chr2A	785763031	785763031	-	CTGCTG	nonframeshift insertion	TraesCS2A03G1364800LC:TraesCS2A03G1364800LC.1:exon1:c.289_290insCTGCTG:p.P97delinsPAA
Chr2A	786215651	786215651	-	A	frameshift insertion	TraesCS2A03G1367100:TraesCS2A03G1367100.1:exon2:c.407dupA:p.E136fs
Chr2A	786215675	786215676	AT	-	frameshift deletion	TraesCS2A03G1367100:TraesCS2A03G1367100.1:exon2:c.430_431del:p.M144fs
Chr2A	786215680	786215680	T	-	frameshift deletion	TraesCS2A03G1367100:TraesCS2A03G1367100.1:exon2:c.435delT:p.Y145fs
Chr2A	786215963	786215963	T	-	frameshift deletion	TraesCS2A03G1367100:TraesCS2A03G1367100.1:exon3:c.630delT:p.N210fs
Chr2A	786216329	786216344	CCAAACAACTATGCAT	-	frameshift deletion	TraesCS2A03G1367100:TraesCS2A03G1367100.1:exon4:c.882_897del:p.P294fs
Chr2A	786216739	786216739	-	AA	frameshift insertion	TraesCS2A03G1367100:TraesCS2A03G1367100.1:exon4:c.1292_1293insAA:p.L431fs
Chr2A	786216741	786216742	GT	-	frameshift deletion	TraesCS2A03G1367100:TraesCS2A03G1367100.1:exon4:c.1294_1295del:p.V432fs
Chr2B	107766	107766	-	TCA	nonframeshift insertion	TraesCS2B03G0000400:TraesCS2B03G0000400.1:exon2:c.582_583insTCA:p.S194delinsSS
Chr2B	107795	107806	AGCGAGAGCGAG	-	nonframeshift deletion	TraesCS2B03G0000400:TraesCS2B03G0000400.1:exon2:c.611_622del:p.204_208del
Chr2B	107818	107823	GAGCAG	-	nonframeshift deletion	TraesCS2B03G0000400:TraesCS2B03G0000400.1:exon2:c.634_639del:p.212_213del
Chr2B	1952599	1952599	-	CCA	nonframeshift insertion	TraesCS2B03G0008300:TraesCS2B03G0008300.1:exon1:c.302_303insTGG:p.G101delinsGG
Chr2B	1952792	1952794	GCG	-	nonframeshift deletion	TraesCS2B03G0008300:TraesCS2B03G0008300.1:exon1:c.108_110del:p.36_37del
Chr2B	1952866	1952871	GCCGTG	-	nonframeshift deletion	TraesCS2B03G0008300:TraesCS2B03G0008300.1:exon1:c.31_36del:p.11_12del
Chr2B	3212707	3212707	-	TG	frameshift insertion	TraesCS2B03G0011900:TraesCS2B03G0011900.1:exon2:c.4169_4170insCA:p.V1390fs
Chr2B	3212709	3212710	CG	-	frameshift deletion	TraesCS2B03G0011900:TraesCS2B03G0011900.1:exon2:c.4167_4168del:p.L1389fs
Chr2B	3212855	3212856	AA	-	frameshift deletion	TraesCS2B03G0011900:TraesCS2B03G0011900.1:exon2:c.4021_4022del:p.L1341fs
Chr2B	4031330	4031330	-	GGA	nonframeshift insertion	TraesCS2B03G0014300:TraesCS2B03G0014300.1:exon1:c.3948_3949insTCC:p.L1317delinsSL
Chr2B	4964927	4964951	TACTGACGGAGCTTCCGTCCCTTGG	-	frameshift deletion	TraesCS2B03G0015600LC:TraesCS2B03G0015600LC.1:exon11:c.4019_4040del:p.A1340fs
Chr2B	5031066	5031068	TCC	-	nonframeshift deletion	TraesCS2B03G0016100LC:TraesCS2B03G0016100LC.1:exon1:c.480_482del:p.160_161del
Chr2B	5031070	5031070	-	TT	frameshift insertion	TraesCS2B03G0016100LC:TraesCS2B03G0016100LC.1:exon1:c.484_485insTT:p.S162fs
Chr2B	7086499	7086499	-	T	frameshift insertion	TraesCS2B03G0025800LC:TraesCS2B03G0025800LC.1:exon5:c.1013dupT:p.V338fs
Chr2B	7092735	7092741	GCGACCG	-	frameshift deletion	TraesCS2B03G0025800LC:TraesCS2B03G0025800LC.1:exon15:c.2636_2642del:p.C879fs
Chr2B	7093035	7093035	-	GA	frameshift insertion	TraesCS2B03G0025800LC:TraesCS2B03G0025800LC.1:exon16:c.2825_2826insGA:p.P942fs
Chr2B	7342989	7343003	ACGGACTTGTTGAGG	-	nonframeshift deletion	TraesCS2B03G0026600:TraesCS2B03G0026600.1:exon1:c.524_538del:p.175_180del
Chr2B	7418806	7418806	-	TGCTGGCGGACC	nonframeshift insertion	TraesCS2B03G0027200:TraesCS2B03G0027200.1:exon1:c.7_8insTGCTGGCGGACC:p.V3delinsVLADL,TraesCS2B03G0027200:TraesCS2B03G0027200.2:exon1:c.7_8insTGCTGGCGGACC:p.V3delinsVLADL
Chr2B	7419169	7419171	CGT	-	nonframeshift deletion	TraesCS2B03G0027200:TraesCS2B03G0027200.1:exon2:c.261_263del:p.87_88del,TraesCS2B03G0027200:TraesCS2B03G0027200.2:exon2:c.261_263del:p.87_88del
Chr2B	8006437	8006437	-	GCGGCGGCA	nonframeshift insertion	TraesCS2B03G0030300:TraesCS2B03G0030300.1:exon1:c.139_140insGCGGCGGCA:p.G47delinsGGGS
Chr2B	8091236	8091241	GGGGAG	-	nonframeshift deletion	TraesCS2B03G0030900:TraesCS2B03G0030900.1:exon1:c.336_341del:p.112_114del
Chr2B	8091247	8091247	-	TCC	nonframeshift insertion	TraesCS2B03G0030900:TraesCS2B03G0030900.1:exon1:c.329_330insGGA:p.D110delinsED
Chr2B	8091322	8091322	G	-	frameshift deletion	TraesCS2B03G0030900:TraesCS2B03G0030900.1:exon1:c.255delC:p.A85fs
Chr2B	8702702	8702704	CCA	-	nonframeshift deletion	TraesCS2B03G0033400:TraesCS2B03G0033400.1:exon2:c.468_470del:p.156_157del,TraesCS2B03G0033400:TraesCS2B03G0033400.2:exon2:c.468_470del:p.156_157del
Chr2B	9233316	9233318	GAG	-	nonframeshift deletion	TraesCS2B03G0034800:TraesCS2B03G0034800.1:exon1:c.2271_2273del:p.757_758del
Chr2B	9795280	9795280	C	-	frameshift deletion	TraesCS2B03G0037300LC:TraesCS2B03G0037300LC.1:exon1:c.711delC:p.D237fs
Chr2B	10885744	10885744	C	-	frameshift deletion	TraesCS2B03G0040000:TraesCS2B03G0040000.1:exon7:c.1680delC:p.I560fs
Chr2B	11540095	11540101	TGTGAAT	-	frameshift deletion	TraesCS2B03G0043200:TraesCS2B03G0043200.1:exon3:c.1946_1952del:p.D649fs
Chr2B	11540349	11540349	-	T	frameshift insertion	TraesCS2B03G0043200:TraesCS2B03G0043200.1:exon3:c.1697dupA:p.H566fs
Chr2B	11711249	11711249	-	C	frameshift insertion	TraesCS2B03G0044200:TraesCS2B03G0044200.1:exon1:c.39_40insG:p.P14fs
Chr2B	12596468	12596468	-	G	frameshift insertion	TraesCS2B03G0047200:TraesCS2B03G0047200.1:exon3:c.974dupG:p.R325fs
Chr2B	12930435	12930437	CCG	-	nonframeshift deletion	TraesCS2B03G0048800:TraesCS2B03G0048800.1:exon1:c.315_317del:p.105_106del
Chr2B	12930480	12930485	GCCACC	-	nonframeshift deletion	TraesCS2B03G0048800:TraesCS2B03G0048800.1:exon1:c.267_272del:p.89_91del
Chr2B	14030384	14030384	-	CCTTGG	nonframeshift insertion	TraesCS2B03G0054400:TraesCS2B03G0054400.1:exon1:c.461_462insCCAAGG:p.G154delinsGQG
Chr2B	15734699	15734715	CCAAGGGAATTTACCCT	-	frameshift deletion	TraesCS2B03G0062000:TraesCS2B03G0062000.1:exon1:c.34_50del:p.P12fs
Chr2B	15760592	15760594	GGA	-	nonframeshift deletion	TraesCS2B03G0062100:TraesCS2B03G0062100.2:exon2:c.1456_1458del:p.486_486del,TraesCS2B03G0062100:TraesCS2B03G0062100.1:exon5:c.1594_1596del:p.532_532del
Chr2B	15760898	15760898	-	TCC	nonframeshift insertion	TraesCS2B03G0062100:TraesCS2B03G0062100.2:exon2:c.1762_1763insTCC:p.I588delinsIL,TraesCS2B03G0062100:TraesCS2B03G0062100.1:exon5:c.1900_1901insTCC:p.I634delinsIL
Chr2B	16027956	16027958	AGC	-	nonframeshift deletion	TraesCS2B03G0063100:TraesCS2B03G0063100.1:exon7:c.625_627del:p.209_209del,TraesCS2B03G0063100:TraesCS2B03G0063100.2:exon10:c.937_939del:p.313_313del
Chr2B	18855341	18855341	-	CCTCGTCGT	nonframeshift insertion	TraesCS2B03G0071500:TraesCS2B03G0071500.1:exon1:c.61_62insACGACGAGG:p.G21delinsDDEG
Chr2B	19509587	19509587	-	TA	frameshift insertion	TraesCS2B03G0076000LC:TraesCS2B03G0076000LC.1:exon1:c.216_217insTA:p.V72fs
Chr2B	19591473	19591473	-	CTG	nonframeshift insertion	TraesCS2B03G0077700:TraesCS2B03G0077700.1:exon1:c.45_46insCTG:p.L15delinsLL
Chr2B	19941642	19941642	G	-	frameshift deletion	TraesCS2B03G0080200:TraesCS2B03G0080200.1:exon1:c.86delC:p.T29fs
Chr2B	20076876	20076876	-	GCGAA	frameshift insertion	TraesCS2B03G0081200:TraesCS2B03G0081200.1:exon2:c.2534_2535insTTCGC:p.S845fs
Chr2B	20076880	20076884	AATAT	-	frameshift deletion	TraesCS2B03G0081200:TraesCS2B03G0081200.1:exon2:c.2527_2531del:p.I843fs
Chr2B	20076943	20076943	-	GT	frameshift insertion	TraesCS2B03G0081200:TraesCS2B03G0081200.1:exon2:c.2467_2468insAC:p.L823fs
Chr2B	21637397	21637397	-	G	frameshift insertion	TraesCS2B03G0086500:TraesCS2B03G0086500.1:exon1:c.363dupC:p.G122fs
Chr2B	25610457	25610458	CT	-	frameshift deletion	TraesCS2B03G0095500LC:TraesCS2B03G0095500LC.1:exon4:c.983_984del:p.P328fs
Chr2B	26585746	26585746	-	C	frameshift insertion	TraesCS2B03G0097900:TraesCS2B03G0097900.1:exon1:c.64_65insG:p.P22fs
Chr2B	26585747	26585747	-	GA	frameshift insertion	TraesCS2B03G0097900:TraesCS2B03G0097900.1:exon1:c.63_64insTC:p.P22fs
Chr2B	26585785	26585785	-	C	frameshift insertion	TraesCS2B03G0097900:TraesCS2B03G0097900.1:exon1:c.25_26insG:p.L9fs
Chr2B	26585786	26585786	-	GC	frameshift insertion	TraesCS2B03G0097900:TraesCS2B03G0097900.1:exon1:c.24_25insGC:p.L9fs
Chr2B	27718833	27718835	AGA	-	frameshift deletion	TraesCS2B03G0105000:TraesCS2B03G0105000.1:exon2:c.1422_1422del:p.*474fs
Chr2B	27958084	27958095	CCCTGACCCCGC	-	nonframeshift deletion	TraesCS2B03G0106700:TraesCS2B03G0106700.1:exon8:c.1145_1156del:p.382_386del,TraesCS2B03G0106700:TraesCS2B03G0106700.2:exon8:c.1142_1153del:p.381_385del
Chr2B	28469522	28469522	-	GTT	nonframeshift insertion	TraesCS2B03G0110800:TraesCS2B03G0110800.1:exon2:c.788_789insGTT:p.T263delinsTF
Chr2B	28469527	28469529	CGG	-	nonframeshift deletion	TraesCS2B03G0110800:TraesCS2B03G0110800.1:exon2:c.793_795del:p.265_265del
Chr2B	28469722	28469722	-	CAG	nonframeshift insertion	TraesCS2B03G0110800:TraesCS2B03G0110800.1:exon2:c.988_989insCAG:p.T330delinsTA
Chr2B	28469726	28469728	CGC	-	nonframeshift deletion	TraesCS2B03G0110800:TraesCS2B03G0110800.1:exon2:c.992_994del:p.331_332del
Chr2B	29307180	29307181	AC	-	frameshift deletion	TraesCS2B03G0115000:TraesCS2B03G0115000.1:exon1:c.652_653del:p.V218fs
Chr2B	29307184	29307184	-	GG	frameshift insertion	TraesCS2B03G0115000:TraesCS2B03G0115000.1:exon1:c.648_649insCC:p.T217fs
Chr2B	29324419	29324427	GAAGGGGAT	-	nonframeshift deletion	TraesCS2B03G0115200:TraesCS2B03G0115200.2:exon1:c.27_35del:p.9_12del
Chr2B	29914655	29914655	-	A	frameshift insertion	TraesCS2B03G0117500:TraesCS2B03G0117500.1:exon4:c.880dupT:p.Y294fs
Chr2B	29914715	29914715	T	-	frameshift deletion	TraesCS2B03G0117500:TraesCS2B03G0117500.1:exon4:c.821delA:p.Y274fs
Chr2B	29914716	29914716	-	CCGC	frameshift insertion	TraesCS2B03G0117500:TraesCS2B03G0117500.1:exon4:c.819_820insGCGG:p.Y274fs
Chr2B	29996482	29996482	C	-	frameshift deletion	TraesCS2B03G0117800:TraesCS2B03G0117800.1:exon1:c.179delC:p.S60fs
Chr2B	29996485	29996489	CTTGG	-	frameshift deletion	TraesCS2B03G0117800:TraesCS2B03G0117800.1:exon1:c.182_186del:p.P61fs
Chr2B	29996783	29996783	-	CAT	nonframeshift insertion	TraesCS2B03G0117800:TraesCS2B03G0117800.1:exon2:c.296_297insCAT:p.A99delinsAI
Chr2B	29996970	29996972	CAG	-	nonframeshift deletion	TraesCS2B03G0117800:TraesCS2B03G0117800.1:exon2:c.483_485del:p.161_162del
Chr2B	30001720	30001721	AC	-	frameshift deletion	TraesCS2B03G0117800:TraesCS2B03G0117800.1:exon3:c.2654_2655del:p.N885fs
Chr2B	30001723	30001723	-	GC	frameshift insertion	TraesCS2B03G0117800:TraesCS2B03G0117800.1:exon3:c.2657_2658insGC:p.V886fs
Chr2B	30008357	30008357	-	C	frameshift insertion	TraesCS2B03G0117900LC:TraesCS2B03G0117900LC.1:exon3:c.608dupG:p.G203fs
Chr2B	30008463	30008463	-	AATGG	frameshift insertion	TraesCS2B03G0117900LC:TraesCS2B03G0117900LC.1:exon3:c.502_503insCCATT:p.C168fs
Chr2B	30900858	30900860	CTG	-	nonframeshift deletion	TraesCS2B03G0121000:TraesCS2B03G0121000.1:exon2:c.1330_1332del:p.444_444del
Chr2B	32054929	32054929	G	-	frameshift deletion	TraesCS2B03G0125200LC:TraesCS2B03G0125200LC.2:exon1:c.192delG:p.L64fs
Chr2B	32072802	32072810	GAGTGCATC	-	nonframeshift deletion	TraesCS2B03G0125700:TraesCS2B03G0125700.1:exon3:c.487_495del:p.163_165del
Chr2B	32074486	32074486	-	A	frameshift insertion	TraesCS2B03G0125800LC:TraesCS2B03G0125800LC.1:exon2:c.180dupT:p.L61fs
Chr2B	32866125	32866125	T	-	frameshift deletion	TraesCS2B03G0129200LC:TraesCS2B03G0129200LC.1:exon1:c.1062delA:p.E354fs
Chr2B	33340075	33340077	GCA	-	nonframeshift deletion	TraesCS2B03G0133400:TraesCS2B03G0133400.1:exon1:c.130_132del:p.44_44del
Chr2B	33340082	33340082	-	CT	frameshift insertion	TraesCS2B03G0133400:TraesCS2B03G0133400.1:exon1:c.124_125insAG:p.G42fs
Chr2B	33456317	33456319	GCA	-	nonframeshift deletion	TraesCS2B03G0134100:TraesCS2B03G0134100.1:exon1:c.1113_1115del:p.371_372del
Chr2B	33456461	33456463	CAC	-	nonframeshift deletion	TraesCS2B03G0134100:TraesCS2B03G0134100.1:exon1:c.1257_1259del:p.419_420del
Chr2B	34045712	34045714	CCT	-	nonframeshift deletion	TraesCS2B03G0137100LC:TraesCS2B03G0137100LC.1:exon18:c.2494_2496del:p.832_832del
Chr2B	38005498	38005507	GACGTATGCA	-	frameshift deletion	TraesCS2B03G0143900LC:TraesCS2B03G0143900LC.1:exon1:c.251_260del:p.G84fs
Chr2B	38005511	38005511	-	G	frameshift insertion	TraesCS2B03G0143900LC:TraesCS2B03G0143900LC.1:exon1:c.265dupG:p.I88fs
Chr2B	38005685	38005685	-	A	frameshift insertion	TraesCS2B03G0143900LC:TraesCS2B03G0143900LC.1:exon1:c.439dupA:p.E146fs
Chr2B	38005921	38005921	-	AGACC	frameshift insertion	TraesCS2B03G0144000LC:TraesCS2B03G0144000LC.1:exon1:c.26_27insAGACC:p.I9fs
Chr2B	38007279	38007279	-	CTT	nonframeshift insertion	TraesCS2B03G0144200LC:TraesCS2B03G0144200LC.1:exon1:c.244_245insCTT:p.P82delinsPS
Chr2B	38007609	38007609	-	C	frameshift insertion	TraesCS2B03G0144200LC:TraesCS2B03G0144200LC.1:exon1:c.575dupC:p.S192fs
Chr2B	38628474	38628474	-	CGCCGCCAT	nonframeshift insertion	TraesCS2B03G0145800LC:TraesCS2B03G0145800LC.1:exon2:c.251_252insCGCCGCCAT:p.S84delinsSAAI
Chr2B	40149647	40149647	-	TTTTGAC	stopgain	TraesCS2B03G0150500:TraesCS2B03G0150500.1:exon1:c.1017_1018insTTTTGAC:p.V339_F340delinsVFX
Chr2B	44054607	44054608	GT	-	frameshift deletion	TraesCS2B03G0160500:TraesCS2B03G0160500.1:exon2:c.14_15del:p.S5fs
Chr2B	44054609	44054609	-	CA	frameshift insertion	TraesCS2B03G0160500:TraesCS2B03G0160500.1:exon2:c.16_17insCA:p.L6fs
Chr2B	44055525	44055526	AG	-	frameshift deletion	TraesCS2B03G0160500:TraesCS2B03G0160500.1:exon3:c.843_844del:p.A281fs
Chr2B	44055528	44055528	-	CA	frameshift insertion	TraesCS2B03G0160500:TraesCS2B03G0160500.1:exon3:c.846_847insCA:p.G282fs
Chr2B	44055675	44055676	CG	-	frameshift deletion	TraesCS2B03G0160500:TraesCS2B03G0160500.1:exon3:c.993_994del:p.P331fs
Chr2B	44055677	44055677	-	AC	frameshift insertion	TraesCS2B03G0160500:TraesCS2B03G0160500.1:exon3:c.995_996insAC:p.G332fs
Chr2B	44094578	44094578	G	-	frameshift deletion	TraesCS2B03G0160600LC:TraesCS2B03G0160600LC.1:exon2:c.405delG:p.K135fs
Chr2B	49911754	49911756	CCT	-	nonframeshift deletion	TraesCS2B03G0177700:TraesCS2B03G0177700.1:exon1:c.158_160del:p.53_54del
Chr2B	50637782	50637787	GAGCTG	-	nonframeshift deletion	TraesCS2B03G0179700:TraesCS2B03G0179700.1:exon5:c.820_825del:p.274_275del
Chr2B	51173079	51173080	TC	-	frameshift deletion	TraesCS2B03G0181400LC:TraesCS2B03G0181400LC.1:exon1:c.195_196del:p.F65fs
Chr2B	52797449	52797449	-	GCCTT	frameshift insertion	TraesCS2B03G0187800:TraesCS2B03G0187800.1:exon1:c.485_486insAAGGC:p.A162fs
Chr2B	52810705	52810705	-	TCCCG	frameshift insertion	TraesCS2B03G0188200LC:TraesCS2B03G0188200LC.1:exon2:c.100_101insTCCCG:p.I34fs
Chr2B	52810742	52810745	AGCT	-	frameshift deletion	TraesCS2B03G0188200LC:TraesCS2B03G0188200LC.1:exon2:c.137_138del:p.E46fs
Chr2B	52810809	52810820	TCCGCGACAGCG	-	nonframeshift deletion	TraesCS2B03G0188200LC:TraesCS2B03G0188200LC.1:exon3:c.200_211del:p.67_71del
Chr2B	54468202	54468202	-	G	frameshift insertion	TraesCS2B03G0192900:TraesCS2B03G0192900.2:exon3:c.2601dupC:p.S868fs
Chr2B	54555262	54555262	-	C	frameshift insertion	TraesCS2B03G0193300:TraesCS2B03G0193300.1:exon1:c.391_392insG:p.P131fs
Chr2B	54555280	54555280	C	-	frameshift deletion	TraesCS2B03G0193300:TraesCS2B03G0193300.1:exon1:c.374delG:p.G125fs
Chr2B	56489414	56489414	-	C	frameshift insertion	TraesCS2B03G0198200LC:TraesCS2B03G0198200LC.1:exon1:c.20dupG:p.G7fs
Chr2B	57824097	57824097	-	A	stopgain	TraesCS2B03G0204100LC:TraesCS2B03G0204100LC.1:exon1:c.423_424insT:p.D142_L143delinsX
Chr2B	57851461	57851462	GC	-	frameshift deletion	TraesCS2B03G0204200:TraesCS2B03G0204200.1:exon2:c.267_268del:p.A89fs
Chr2B	57851472	57851472	T	-	frameshift deletion	TraesCS2B03G0204200:TraesCS2B03G0204200.1:exon2:c.257delA:p.H86fs
Chr2B	57851475	57851478	TGTC	-	frameshift deletion	TraesCS2B03G0204200:TraesCS2B03G0204200.1:exon2:c.251_254del:p.G84fs
Chr2B	59005044	59005079	CTGAACTAATTGGTTCTTTGCCTTGCTTGGTAGTCC	-	nonframeshift deletion	TraesCS2B03G0206600:TraesCS2B03G0206600.1:exon8:c.875_910del:p.292_304del,TraesCS2B03G0206600:TraesCS2B03G0206600.2:exon9:c.1379_1414del:p.460_472del
Chr2B	59822393	59822393	-	AAG	nonframeshift insertion	TraesCS2B03G0210300:TraesCS2B03G0210300.1:exon1:c.93_94insAAG:p.S31delinsSK
Chr2B	60618722	60618722	-	GCC	nonframeshift insertion	TraesCS2B03G0213600:TraesCS2B03G0213600.1:exon2:c.898_899insGGC:p.L300delinsRL
Chr2B	60682719	60682719	G	-	frameshift deletion	TraesCS2B03G0213900LC:TraesCS2B03G0213900LC.1:exon1:c.163delC:p.H55fs,TraesCS2B03G0213800:TraesCS2B03G0213800.1:exon2:c.1220delG:p.W407fs
Chr2B	63028041	63028042	CC	-	frameshift deletion	TraesCS2B03G0221600:TraesCS2B03G0221600.1:exon1:c.45_46del:p.C15fs
Chr2B	63028044	63028044	C	-	frameshift deletion	TraesCS2B03G0221600:TraesCS2B03G0221600.1:exon1:c.48delC:p.L16fs
Chr2B	65452130	65452153	GATGAGGAGGATGATGCATCAAGT	-	nonframeshift deletion	TraesCS2B03G0227500LC:TraesCS2B03G0227500LC.1:exon2:c.412_435del:p.138_145del
Chr2B	66356423	66356424	GC	-	frameshift deletion	TraesCS2B03G0229900:TraesCS2B03G0229900.1:exon1:c.199_200del:p.A67fs
Chr2B	66356426	66356426	G	-	frameshift deletion	TraesCS2B03G0229900:TraesCS2B03G0229900.1:exon1:c.202delG:p.G68fs
Chr2B	68553328	68553328	-	G	frameshift insertion	TraesCS2B03G0233300LC:TraesCS2B03G0233300LC.1:exon4:c.1089dupC:p.L364fs
Chr2B	72654590	72654590	G	-	frameshift deletion	TraesCS2B03G0244200LC:TraesCS2B03G0244200LC.2:exon1:c.126delG:p.K42fs
Chr2B	74728078	74728079	CA	-	frameshift deletion	TraesCS2B03G0250400LC:TraesCS2B03G0250400LC.1:exon2:c.304_305del:p.*102fs
Chr2B	76553681	76553681	G	-	frameshift deletion	TraesCS2B03G0255300:TraesCS2B03G0255300.1:exon3:c.593delC:p.P198fs
Chr2B	76573982	76574000	CCACCAGCCTAGCCGTCGT	-	frameshift deletion	TraesCS2B03G0255600LC:TraesCS2B03G0255600LC.1:exon5:c.538_556del:p.T180fs
Chr2B	76886327	76886343	CCTCAATGTATAAAGGG	-	frameshift deletion	TraesCS2B03G0257000LC:TraesCS2B03G0257000LC.1:exon4:c.14_29del:p.A5fs
Chr2B	78357592	78357592	-	A	frameshift insertion	TraesCS2B03G0259200:TraesCS2B03G0259200.1:exon1:c.684dupT:p.V229fs
Chr2B	81550860	81550860	-	GCTCTCCGGATC	nonframeshift insertion	TraesCS2B03G0268000:TraesCS2B03G0268000.1:exon2:c.319_320insGATCCGGAGAGC:p.P107delinsRSGEP
Chr2B	84445953	84445955	TCG	-	nonframeshift deletion	TraesCS2B03G0272700:TraesCS2B03G0272700.1:exon8:c.1763_1765del:p.588_589del
Chr2B	85055593	85055595	AAG	-	nonframeshift deletion	TraesCS2B03G0274600LC:TraesCS2B03G0274600LC.1:exon1:c.613_615del:p.205_205del
Chr2B	87235022	87235022	-	CT	frameshift insertion	TraesCS2B03G0280000LC:TraesCS2B03G0280000LC.1:exon1:c.1876_1877insCT:p.T626fs
Chr2B	89880985	89880985	-	G	frameshift insertion	TraesCS2B03G0284700LC:TraesCS2B03G0284700LC.1:exon5:c.1153dupG:p.H384fs
Chr2B	89880992	89880992	C	-	frameshift deletion	TraesCS2B03G0284700LC:TraesCS2B03G0284700LC.1:exon5:c.1159delC:p.P387fs
Chr2B	96539171	96539173	GAG	-	frameshift deletion	TraesCS2B03G0296200:TraesCS2B03G0296200.2:exon3:c.1151_1153del:p.*384fs
Chr2B	99104764	99104764	T	-	frameshift deletion	TraesCS2B03G0302900LC:TraesCS2B03G0302900LC.1:exon1:c.256delT:p.S86fs
Chr2B	100091069	100091069	G	-	frameshift deletion	TraesCS2B03G0304800LC:TraesCS2B03G0304800LC.1:exon1:c.329delC:p.P110fs
Chr2B	100643184	100643184	T	-	frameshift deletion	TraesCS2B03G0305900LC:TraesCS2B03G0305900LC.1:exon3:c.382delA:p.T128fs
Chr2B	100643204	100643204	C	-	frameshift deletion	TraesCS2B03G0305900LC:TraesCS2B03G0305900LC.1:exon3:c.362delG:p.G121fs
Chr2B	100643208	100643208	-	C	frameshift insertion	TraesCS2B03G0305900LC:TraesCS2B03G0305900LC.1:exon3:c.357_358insG:p.L120fs
Chr2B	100651108	100651111	CAGC	-	frameshift deletion	TraesCS2B03G0306100LC:TraesCS2B03G0306100LC.1:exon1:c.78_81del:p.C26fs
Chr2B	100651112	100651112	-	GGGA	frameshift insertion	TraesCS2B03G0306100LC:TraesCS2B03G0306100LC.1:exon1:c.82_83insGGGA:p.S28fs
Chr2B	100651216	100651216	-	AA	frameshift insertion	TraesCS2B03G0306100LC:TraesCS2B03G0306100LC.1:exon1:c.186_187insAA:p.A62fs
Chr2B	100651219	100651220	GT	-	frameshift deletion	TraesCS2B03G0306100LC:TraesCS2B03G0306100LC.1:exon1:c.189_190del:p.P63fs
Chr2B	101242311	101242311	-	C	frameshift insertion	TraesCS2B03G0307300:TraesCS2B03G0307300.1:exon3:c.539_540insG:p.S180fs
Chr2B	101242815	101242816	TA	-	frameshift deletion	TraesCS2B03G0307300:TraesCS2B03G0307300.1:exon3:c.35_36del:p.I12fs
Chr2B	105697518	105697518	-	A	frameshift insertion	TraesCS2B03G0319500LC:TraesCS2B03G0319500LC.1:exon4:c.1116_1117insT:p.P373fs
Chr2B	105889284	105889284	-	TAT	nonframeshift insertion	TraesCS2B03G0320500:TraesCS2B03G0320500.1:exon1:c.448_449insATA:p.R150delinsNR
Chr2B	111673977	111673979	CTC	-	nonframeshift deletion	TraesCS2B03G0331600:TraesCS2B03G0331600.1:exon1:c.523_525del:p.175_175del
Chr2B	112201576	112201576	-	A	frameshift insertion	TraesCS2B03G0332900LC:TraesCS2B03G0332900LC.1:exon1:c.341dupA:p.Q114fs
Chr2B	112398544	112398544	-	GATATGTT	frameshift insertion	TraesCS2B03G0333100LC:TraesCS2B03G0333100LC.1:exon3:c.501_502insGATATGTT:p.K167fs
Chr2B	113157752	113157754	GGA	-	nonframeshift deletion	TraesCS2B03G0335000:TraesCS2B03G0335000.1:exon2:c.2871_2873del:p.957_958del
Chr2B	113744396	113744396	-	A	stopgain	TraesCS2B03G0337100LC:TraesCS2B03G0337100LC.1:exon1:c.477dupT:p.D160_D161delinsX
Chr2B	119427857	119427859	GAG	-	nonframeshift deletion	TraesCS2B03G0351400:TraesCS2B03G0351400.1:exon1:c.172_174del:p.58_58del
Chr2B	122003825	122003825	C	-	frameshift deletion	TraesCS2B03G0357000:TraesCS2B03G0357000.1:exon6:c.603delG:p.A201fs
Chr2B	122604005	122604005	-	C	frameshift insertion	TraesCS2B03G0358800LC:TraesCS2B03G0358800LC.2:exon2:c.1073_1074insC:p.R358fs
Chr2B	122611789	122611793	CTTCT	-	frameshift deletion	TraesCS2B03G0359000:TraesCS2B03G0359000.2:exon1:c.178_182del:p.R60fs
Chr2B	122684011	122684011	G	-	frameshift deletion	TraesCS2B03G0359100LC:TraesCS2B03G0359100LC.1:exon1:c.113delC:p.A38fs
Chr2B	123845777	123845777	-	C	frameshift insertion	TraesCS2B03G0361200:TraesCS2B03G0361200.1:exon1:c.378_379insC:p.E126fs
Chr2B	123860841	123860843	CGA	-	nonframeshift deletion	TraesCS2B03G0361800LC:TraesCS2B03G0361800LC.1:exon8:c.733_735del:p.245_245del
Chr2B	123863065	123863065	G	-	frameshift deletion	TraesCS2B03G0361800LC:TraesCS2B03G0361800LC.1:exon1:c.105delC:p.S35fs
Chr2B	124233988	124233988	A	-	frameshift deletion	TraesCS2B03G0362500:TraesCS2B03G0362500.1:exon1:c.1560delA:p.I520fs
Chr2B	124426254	124426254	-	GC	frameshift insertion	TraesCS2B03G0363700LC:TraesCS2B03G0363700LC.1:exon1:c.285_286insGC:p.L96fs
Chr2B	125936324	125936326	TCT	-	nonframeshift deletion	TraesCS2B03G0366200:TraesCS2B03G0366200.1:exon1:c.1152_1154del:p.384_385del
Chr2B	126228744	126228771	TGCGAGACCATATTAAAAGTAGGATTAA	-	frameshift deletion	TraesCS2B03G0366500LC:TraesCS2B03G0366500LC.1:exon2:c.437_464del:p.I146fs
Chr2B	126237627	126237627	-	A	frameshift insertion	TraesCS2B03G0366700LC:TraesCS2B03G0366700LC.1:exon1:c.392dupT:p.F131fs
Chr2B	126585555	126585555	G	-	frameshift deletion	TraesCS2B03G0367900LC:TraesCS2B03G0367900LC.1:exon1:c.212delG:p.R71fs
Chr2B	128948600	128948604	AAGTA	-	frameshift deletion	TraesCS2B03G0370400LC:TraesCS2B03G0370400LC.1:exon6:c.2061_2065del:p.F687fs
Chr2B	128949876	128949876	-	G	frameshift insertion	TraesCS2B03G0370400LC:TraesCS2B03G0370400LC.1:exon4:c.792_793insC:p.I265fs
Chr2B	130668629	130668629	-	TGT	nonframeshift insertion	TraesCS2B03G0373200:TraesCS2B03G0373200.1:exon1:c.58_59insACA:p.R20delinsHS
Chr2B	130668637	130668637	-	GAC	nonframeshift insertion	TraesCS2B03G0373200:TraesCS2B03G0373200.1:exon1:c.50_51insGTC:p.P17delinsPS
Chr2B	142393887	142393887	-	TT	frameshift insertion	TraesCS2B03G0392200:TraesCS2B03G0392200.1:exon1:c.460_461insAA:p.I154fs
Chr2B	142393934	142393934	C	-	frameshift deletion	TraesCS2B03G0392200:TraesCS2B03G0392200.1:exon1:c.414delG:p.R138fs
Chr2B	143568455	143568455	C	-	frameshift deletion	TraesCS2B03G0395600:TraesCS2B03G0395600.1:exon2:c.309delG:p.G103fs,TraesCS2B03G0395600:TraesCS2B03G0395600.2:exon2:c.315delG:p.G105fs,TraesCS2B03G0395600:TraesCS2B03G0395600.4:exon2:c.309delG:p.G103fs,TraesCS2B03G0395600:TraesCS2B03G0395600.5:exon2:c.309delG:p.G103fs,TraesCS2B03G0395600:TraesCS2B03G0395600.3:exon3:c.75delG:p.G25fs
Chr2B	145655814	145655814	A	-	stopgain	TraesCS2B03G0401200LC:TraesCS2B03G0401200LC.1:exon3:c.978delT:p.C326X
Chr2B	147414584	147414586	GCT	-	nonframeshift deletion	TraesCS2B03G0407200:TraesCS2B03G0407200.1:exon1:c.54_56del:p.18_19del
Chr2B	149034667	149034667	A	-	frameshift deletion	TraesCS2B03G0410400:TraesCS2B03G0410400.1:exon3:c.1086delT:p.N362fs
Chr2B	149089135	149089135	T	-	frameshift deletion	TraesCS2B03G0410600LC:TraesCS2B03G0410600LC.1:exon1:c.327delT:p.S109fs
Chr2B	149089257	149089260	ACTA	-	frameshift deletion	TraesCS2B03G0410600LC:TraesCS2B03G0410600LC.1:exon1:c.449_452del:p.H150fs
Chr2B	149089260	149089260	-	GTCG	stopgain	TraesCS2B03G0410600LC:TraesCS2B03G0410600LC.1:exon1:c.452_453insGTCG:p.Y151_G152delinsX
Chr2B	150495648	150495648	C	-	frameshift deletion	TraesCS2B03G0413400:TraesCS2B03G0413400.1:exon1:c.134delC:p.A45fs
Chr2B	161135675	161135675	C	-	frameshift deletion	TraesCS2B03G0433700:TraesCS2B03G0433700.1:exon2:c.200delG:p.G67fs
Chr2B	162235368	162235370	CGC	-	nonframeshift deletion	TraesCS2B03G0436400:TraesCS2B03G0436400.1:exon1:c.243_245del:p.81_82del
Chr2B	162907141	162907141	G	-	frameshift deletion	TraesCS2B03G0438100:TraesCS2B03G0438100.1:exon1:c.215delG:p.R72fs
Chr2B	164640320	164640352	AGGTAGGGTAATTTGCAGCCCCTGCACTTGTCC	-	nonframeshift deletion	TraesCS2B03G0441500LC:TraesCS2B03G0441500LC.1:exon1:c.475_507del:p.159_169del
Chr2B	166618646	166618648	GAG	-	nonframeshift deletion	TraesCS2B03G0444200:TraesCS2B03G0444200.1:exon3:c.571_573del:p.191_191del
Chr2B	173199967	173199967	-	CGCA	frameshift insertion	TraesCS2B03G0457300:TraesCS2B03G0457300.1:exon2:c.92_93insCGCA:p.G31fs
Chr2B	173895854	173895854	C	-	frameshift deletion	TraesCS2B03G0459000LC:TraesCS2B03G0459000LC.1:exon2:c.178delC:p.P60fs
Chr2B	173895901	173895903	CTT	-	nonframeshift deletion	TraesCS2B03G0459000LC:TraesCS2B03G0459000LC.1:exon2:c.225_227del:p.75_76del
Chr2B	173896030	173896030	-	CCC	nonframeshift insertion	TraesCS2B03G0459000LC:TraesCS2B03G0459000LC.1:exon2:c.354_355insCCC:p.P118delinsPP
Chr2B	174421114	174421114	-	CT	frameshift insertion	TraesCS2B03G0460300:TraesCS2B03G0460300.1:exon7:c.601_602insCT:p.A201fs
Chr2B	176728250	176728252	TCT	-	nonframeshift deletion	TraesCS2B03G0465100:TraesCS2B03G0465100.1:exon2:c.306_308del:p.102_103del
Chr2B	176748891	176748891	-	T	frameshift insertion	TraesCS2B03G0465600LC:TraesCS2B03G0465600LC.1:exon1:c.169_170insT:p.P57fs
Chr2B	179574198	179574198	-	TGTCCTTCACAGCATGCAGTA	nonframeshift insertion	TraesCS2B03G0469700LC:TraesCS2B03G0469700LC.1:exon1:c.8_9insTGTCCTTCACAGCATGCAGTA:p.C3delinsCVLHSMQY
Chr2B	180114909	180114909	T	-	frameshift deletion	TraesCS2B03G0470800LC:TraesCS2B03G0470800LC.1:exon1:c.92delT:p.I31fs
Chr2B	186810145	186810145	C	-	frameshift deletion	TraesCS2B03G0481700:TraesCS2B03G0481700.1:exon1:c.67delC:p.R23fs
Chr2B	192383425	192383425	G	-	frameshift deletion	TraesCS2B03G0492800:TraesCS2B03G0492800.1:exon1:c.88delG:p.G30fs,TraesCS2B03G0492800:TraesCS2B03G0492800.2:exon1:c.88delG:p.G30fs,TraesCS2B03G0492800:TraesCS2B03G0492800.3:exon1:c.3delG:p.M1fs
Chr2B	196956040	196956040	-	G	frameshift insertion	TraesCS2B03G0501900:TraesCS2B03G0501900.1:exon3:c.410dupG:p.W137fs
Chr2B	198368336	198368336	-	T	frameshift insertion	TraesCS2B03G0505100LC:TraesCS2B03G0505100LC.1:exon1:c.57dupA:p.Q20fs
Chr2B	200564143	200564145	GCC	-	nonframeshift deletion	TraesCS2B03G0506800:TraesCS2B03G0506800.1:exon1:c.153_155del:p.51_52del
Chr2B	203067140	203067140	T	-	frameshift deletion	TraesCS2B03G0509900LC:TraesCS2B03G0509900LC.1:exon1:c.450delA:p.K150fs
Chr2B	206253334	206253334	-	T	frameshift insertion	TraesCS2B03G0515400LC:TraesCS2B03G0515400LC.1:exon2:c.141_142insA:p.G48fs
Chr2B	209479027	209479027	G	-	frameshift deletion	TraesCS2B03G0521500LC:TraesCS2B03G0521500LC.1:exon1:c.132delC:p.R44fs
Chr2B	209481241	209481241	G	-	frameshift deletion	TraesCS2B03G0521800LC:TraesCS2B03G0521800LC.1:exon1:c.360delC:p.S120fs
Chr2B	210581516	210581547	TGCGATCTCCAGCAGCAAGGGTATCTTCCGGC	-	frameshift deletion	TraesCS2B03G0522900LC:TraesCS2B03G0522900LC.1:exon1:c.389_420del:p.M130fs
Chr2B	210581551	210581569	AGATCTCATGCCCGTTCGT	-	frameshift deletion	TraesCS2B03G0522900LC:TraesCS2B03G0522900LC.1:exon1:c.424_442del:p.R142fs
Chr2B	210584238	210584238	-	TGATTCTATGTATCTATGTACTTTACATA	stopgain	TraesCS2B03G0522800LC:TraesCS2B03G0522800LC.1:exon2:c.447_448insTGATTCTATGTATCTATGTACTTTACATA:p.V149_X150delinsVX
Chr2B	214806476	214806476	G	-	stopgain	TraesCS2B03G0527100:TraesCS2B03G0527100.1:exon4:c.977delG:p.W326X
Chr2B	218716860	218716862	GAG	-	nonframeshift deletion	TraesCS2B03G0533000:TraesCS2B03G0533000.1:exon2:c.6_8del:p.2_3del
Chr2B	225419915	225419920	TCCCTT	-	nonframeshift deletion	TraesCS2B03G0545600:TraesCS2B03G0545600.2:exon1:c.16_21del:p.6_7del,TraesCS2B03G0545600:TraesCS2B03G0545600.3:exon1:c.16_21del:p.6_7del,TraesCS2B03G0545600:TraesCS2B03G0545600.4:exon1:c.16_21del:p.6_7del
Chr2B	235271838	235271850	CCTTCAAAACTTG	-	frameshift deletion	TraesCS2B03G0555800:TraesCS2B03G0555800.1:exon1:c.235_247del:p.Q79fs,TraesCS2B03G0555800:TraesCS2B03G0555800.2:exon1:c.445_457del:p.Q149fs
Chr2B	240720141	240720143	GCG	-	nonframeshift deletion	TraesCS2B03G0562200:TraesCS2B03G0562200.1:exon1:c.165_167del:p.55_56del
Chr2B	244364482	244364484	CTT	-	nonframeshift deletion	TraesCS2B03G0568900:TraesCS2B03G0568900.2:exon1:c.2361_2363del:p.787_788del,TraesCS2B03G0568900:TraesCS2B03G0568900.1:exon2:c.2331_2333del:p.777_778del
Chr2B	250496352	250496352	-	GCCTG	frameshift insertion	TraesCS2B03G0579100LC:TraesCS2B03G0579100LC.1:exon1:c.121_122insCAGGC:p.L41fs
Chr2B	253590459	253590459	-	GGA	nonframeshift insertion	TraesCS2B03G0583400:TraesCS2B03G0583400.1:exon2:c.934_935insGGA:p.W312delinsWR
Chr2B	254187571	254187571	-	A	frameshift insertion	TraesCS2B03G0585600LC:TraesCS2B03G0585600LC.1:exon1:c.253dupA:p.L84fs
Chr2B	254282040	254282040	A	-	frameshift deletion	TraesCS2B03G0586000LC:TraesCS2B03G0586000LC.1:exon1:c.254delT:p.L85fs
Chr2B	257285241	257285241	-	TC	frameshift insertion	TraesCS2B03G0591100LC:TraesCS2B03G0591100LC.1:exon1:c.7_8insTC:p.I3fs
Chr2B	257285245	257285246	TG	-	frameshift deletion	TraesCS2B03G0591100LC:TraesCS2B03G0591100LC.1:exon1:c.11_12del:p.M4fs
Chr2B	258426115	258426115	T	-	frameshift deletion	TraesCS2B03G0594100LC:TraesCS2B03G0594100LC.1:exon1:c.146delA:p.N49fs
Chr2B	266749078	266749080	TCG	-	nonframeshift deletion	TraesCS2B03G0602100:TraesCS2B03G0602100.1:exon1:c.144_146del:p.48_49del,TraesCS2B03G0602100:TraesCS2B03G0602100.2:exon2:c.72_74del:p.24_25del
Chr2B	276795524	276795525	GA	-	frameshift deletion	TraesCS2B03G0611800LC:TraesCS2B03G0611800LC.1:exon3:c.381_382del:p.S127fs
Chr2B	295120095	295120096	GT	-	frameshift deletion	TraesCS2B03G0622400LC:TraesCS2B03G0622400LC.1:exon7:c.371_372del:p.H124fs,TraesCS2B03G0622400LC:TraesCS2B03G0622400LC.2:exon7:c.379_380del:p.T127fs
Chr2B	375753675	375753675	G	-	frameshift deletion	TraesCS2B03G0698300LC:TraesCS2B03G0698300LC.1:exon1:c.25delC:p.L9fs
Chr2B	398729980	398729985	TGCTCC	-	nonframeshift deletion	TraesCS2B03G0730000:TraesCS2B03G0730000.1:exon2:c.512_517del:p.171_173del
Chr2B	409041355	409041355	-	G	frameshift insertion	TraesCS2B03G0751100LC:TraesCS2B03G0751100LC.1:exon1:c.382_383insG:p.N128fs
Chr2B	416612282	416612282	-	C	frameshift insertion	TraesCS2B03G0763900LC:TraesCS2B03G0763900LC.1:exon1:c.240_241insG:p.L81fs
Chr2B	416612283	416612283	-	T	frameshift insertion	TraesCS2B03G0763900LC:TraesCS2B03G0763900LC.1:exon1:c.239_240insA:p.T80fs
Chr2B	416612380	416612381	AT	-	frameshift deletion	TraesCS2B03G0763900LC:TraesCS2B03G0763900LC.1:exon1:c.142_143del:p.M48fs
Chr2B	418339820	418339825	GAAGAC	-	nonframeshift deletion	TraesCS2B03G0766200:TraesCS2B03G0766200.1:exon1:c.1209_1214del:p.403_405del
Chr2B	420158907	420158909	GAG	-	nonframeshift deletion	TraesCS2B03G0768700:TraesCS2B03G0768700.1:exon1:c.385_387del:p.129_129del
Chr2B	425715059	425715087	AGGAACTTGCCAATGGCTTGGAGCTTGAG	-	nonframeshift deletion	TraesCS2B03G0779200LC:TraesCS2B03G0779200LC.1:exon12:c.1135_1161del:p.379_387del
Chr2B	427945147	427945147	-	TCC	nonframeshift insertion	TraesCS2B03G0782200:TraesCS2B03G0782200.1:exon1:c.317_318insGGA:p.D106delinsED
Chr2B	437998522	437998522	-	G	frameshift insertion	TraesCS2B03G0793400:TraesCS2B03G0793400.1:exon1:c.27dupC:p.A10fs
Chr2B	441515109	441515109	-	GAGGCGGAGGCG	nonframeshift insertion	TraesCS2B03G0796300:TraesCS2B03G0796300.1:exon1:c.72_73insGAGGCGGAGGCG:p.F24delinsFEAEA
Chr2B	443775515	443775539	TAGTTGTTCTTTGTATTACTTCATG	-	frameshift deletion	TraesCS2B03G0798300LC:TraesCS2B03G0798300LC.1:exon2:c.216_240del:p.Y72fs
Chr2B	443877503	443877523	GAAGCATGCAAGGGTCGAGGT	-	nonframeshift deletion	TraesCS2B03G0798500LC:TraesCS2B03G0798500LC.1:exon6:c.483_503del:p.161_168del
Chr2B	449335640	449335642	GGA	-	nonframeshift deletion	TraesCS2B03G0804900:TraesCS2B03G0804900.1:exon1:c.73_75del:p.25_25del,TraesCS2B03G0804900:TraesCS2B03G0804900.2:exon1:c.73_75del:p.25_25del,TraesCS2B03G0804900:TraesCS2B03G0804900.3:exon1:c.73_75del:p.25_25del
Chr2B	458311391	458311391	-	CTC	nonframeshift insertion	TraesCS2B03G0820100:TraesCS2B03G0820100.1:exon8:c.1834_1835insGAG:p.E612delinsGE
Chr2B	462273711	462273711	-	CCCACT	nonframeshift insertion	TraesCS2B03G0829200:TraesCS2B03G0829200.1:exon1:c.72_73insAGTGGG:p.W25delinsSGW
Chr2B	464433415	464433415	-	TCC	nonframeshift insertion	TraesCS2B03G0832500:TraesCS2B03G0832500.1:exon1:c.125_126insGGA:p.D42delinsED
Chr2B	467712016	467712016	A	-	frameshift deletion	TraesCS2B03G0838000:TraesCS2B03G0838000.1:exon1:c.171delT:p.F57fs
Chr2B	468030181	468030267	GAGTGCCAAGGACAAGGTCTCCGAAGCAGCCGGTGGAGCCAAGGAGAAGGCAGCACACATCAAGGATGGAGCGGCTGGAACCGTGAG	-	nonframeshift deletion	TraesCS2B03G0838400:TraesCS2B03G0838400.1:exon1:c.567_653del:p.189_218del
Chr2B	473842780	473842784	CTATT	-	frameshift deletion	TraesCS2B03G0847900:TraesCS2B03G0847900.1:exon1:c.865_869del:p.L289fs
Chr2B	476731679	476731682	CCGT	-	frameshift deletion	TraesCS2B03G0853800:TraesCS2B03G0853800.1:exon1:c.218_221del:p.D73fs
Chr2B	492755361	492755365	TCCGG	-	frameshift deletion	TraesCS2B03G0882600:TraesCS2B03G0882600.1:exon1:c.141_145del:p.D47fs
Chr2B	503230704	503230706	CGC	-	nonframeshift deletion	TraesCS2B03G0900500LC:TraesCS2B03G0900500LC.1:exon1:c.437_439del:p.146_147del
Chr2B	504201059	504201061	GCT	-	nonframeshift deletion	TraesCS2B03G0902500:TraesCS2B03G0902500.1:exon2:c.263_265del:p.88_89del
Chr2B	504201084	504201084	-	TCTTCCTTT	nonframeshift insertion	TraesCS2B03G0902500:TraesCS2B03G0902500.1:exon2:c.239_240insAAAGGAAGA:p.K80delinsKKEE
Chr2B	508698662	508698664	CGC	-	nonframeshift deletion	TraesCS2B03G0906500:TraesCS2B03G0906500.1:exon6:c.2146_2148del:p.716_716del
Chr2B	527425860	527425861	CA	-	frameshift deletion	TraesCS2B03G0938600LC:TraesCS2B03G0938600LC.1:wholegene,
Chr2B	527711855	527711855	G	-	frameshift deletion	TraesCS2B03G0938700LC:TraesCS2B03G0938700LC.2:exon2:c.458delG:p.R153fs
Chr2B	534775611	534775611	T	-	frameshift deletion	TraesCS2B03G0950300LC:TraesCS2B03G0950300LC.1:exon2:c.404delT:p.V135fs
Chr2B	534815954	534815954	-	C	frameshift insertion	TraesCS2B03G0950800LC:TraesCS2B03G0950800LC.1:exon1:c.637dupC:p.P212fs
Chr2B	535886316	535886316	-	GGA	nonframeshift insertion	TraesCS2B03G0952200:TraesCS2B03G0952200.1:exon1:c.93_94insGGA:p.I31delinsIG,TraesCS2B03G0952300LC:TraesCS2B03G0952300LC.1:exon1:c.1046_1047insTCC:p.P349delinsPP
Chr2B	538112313	538112315	GCG	-	nonframeshift deletion	TraesCS2B03G0956700:TraesCS2B03G0956700.1:exon1:c.96_98del:p.32_33del
Chr2B	548948675	548948677	CCG	-	nonframeshift deletion	TraesCS2B03G0970600:TraesCS2B03G0970600.1:exon1:c.80_82del:p.27_28del
Chr2B	551779424	551779424	-	C	frameshift insertion	TraesCS2B03G0975300LC:TraesCS2B03G0975300LC.1:exon1:c.620dupG:p.G207fs
Chr2B	553062461	553062461	-	GGCGCCTTC	nonframeshift insertion	TraesCS2B03G0977200:TraesCS2B03G0977200.1:exon1:c.693_694insGAAGGCGCC:p.T232delinsEGAT
Chr2B	553062464	553062464	-	GTGCGC	nonframeshift insertion	TraesCS2B03G0977200:TraesCS2B03G0977200.1:exon1:c.690_691insGCGCAC:p.S231delinsAHS
Chr2B	555439518	555439518	-	CACCCTGC	frameshift insertion	TraesCS2B03G0984500:TraesCS2B03G0984500.1:exon1:c.261_262insGCAGGGTG:p.L88fs
Chr2B	555843915	555843915	-	A	frameshift insertion	TraesCS2B03G0984800:TraesCS2B03G0984800.1:exon1:c.7dupA:p.A2fs
Chr2B	556456975	556456976	GT	-	frameshift deletion	TraesCS2B03G0986500:TraesCS2B03G0986500.1:exon1:c.109_110del:p.T37fs,TraesCS2B03G0986600LC:TraesCS2B03G0986600LC.1:exon2:c.266_267del:p.G89fs
Chr2B	557323975	557324006	TGCCGCTTTGCTCTGGACCCTAAGACCAGCTT	-	frameshift deletion	TraesCS2B03G0989900:TraesCS2B03G0989900.1:exon2:c.49_80del:p.K17fs
Chr2B	558786594	558786594	-	AT	frameshift insertion	TraesCS2B03G0992800:TraesCS2B03G0992800.1:exon3:c.764_765insAT:p.T255fs
Chr2B	558786596	558786596	-	GCATCTC	frameshift insertion	TraesCS2B03G0992800:TraesCS2B03G0992800.1:exon3:c.762_763insGAGATGC:p.T255fs
Chr2B	559325261	559325261	-	C	frameshift insertion	TraesCS2B03G0993700:TraesCS2B03G0993700.1:exon5:c.798_799insG:p.S267fs,TraesCS2B03G0993700:TraesCS2B03G0993700.2:exon5:c.777_778insG:p.S260fs
Chr2B	561569618	561569632	TCCTTCTCGTCGGCG	-	nonframeshift deletion	TraesCS2B03G0996400:TraesCS2B03G0996400.1:exon1:c.36_50del:p.12_17del
Chr2B	562203889	562203891	GCG	-	nonframeshift deletion	TraesCS2B03G0996900:TraesCS2B03G0996900.1:exon1:c.327_329del:p.109_110del
Chr2B	567454877	567454879	GCG	-	nonframeshift deletion	TraesCS2B03G1005100:TraesCS2B03G1005100.1:exon1:c.57_59del:p.19_20del
Chr2B	569247688	569247737	ATCATTTACAAGATGGTGAGAAATAAAGTCAGGGATGATAGCATCCCAGG	-	frameshift deletion	TraesCS2B03G1007200LC:TraesCS2B03G1007200LC.1:exon4:c.797_846del:p.S266fs
Chr2B	578062064	578062066	GCC	-	nonframeshift deletion	TraesCS2B03G1022500:TraesCS2B03G1022500.1:exon1:c.42_44del:p.14_15del
Chr2B	578849714	578849714	-	A	frameshift insertion	TraesCS2B03G1023600LC:TraesCS2B03G1023600LC.1:exon1:c.124_125insT:p.N42fs
Chr2B	579489138	579489140	GCC	-	nonframeshift deletion	TraesCS2B03G1026400:TraesCS2B03G1026400.1:exon7:c.798_800del:p.266_267del
Chr2B	581532985	581532985	-	A	frameshift insertion	TraesCS2B03G1030700:TraesCS2B03G1030700.1:exon1:c.108dupA:p.I36fs
Chr2B	581533136	581533136	C	-	frameshift deletion	TraesCS2B03G1030700:TraesCS2B03G1030700.1:exon1:c.258delC:p.F86fs
Chr2B	581533317	581533317	-	C	frameshift insertion	TraesCS2B03G1030700:TraesCS2B03G1030700.1:exon2:c.350dupC:p.T117fs
Chr2B	581533341	581533341	-	G	frameshift insertion	TraesCS2B03G1030700:TraesCS2B03G1030700.1:exon3:c.372_373insG:p.H124fs
Chr2B	581533364	581533364	-	C	frameshift insertion	TraesCS2B03G1030700:TraesCS2B03G1030700.1:exon3:c.396dupC:p.G132fs
Chr2B	583318378	583318378	-	A	frameshift insertion	TraesCS2B03G1032700LC:TraesCS2B03G1032700LC.1:exon2:c.530dupA:p.Q177fs
Chr2B	586515317	586515317	-	GACATG	nonframeshift insertion	TraesCS2B03G1037000:TraesCS2B03G1037000.1:exon1:c.105_106insGACATG:p.I35delinsIDM
Chr2B	587700732	587700734	GCT	-	nonframeshift deletion	TraesCS2B03G1038200:TraesCS2B03G1038200.1:exon1:c.623_625del:p.208_209del
Chr2B	587701306	587701306	-	GGCTGGTCCCGGTGAGGG	nonframeshift insertion	TraesCS2B03G1038200:TraesCS2B03G1038200.1:exon1:c.50_51insCCCTCACCGGGACCAGCC:p.P17delinsPPHRDQP
Chr2B	596532911	596532911	C	-	frameshift deletion	TraesCS2B03G1050100LC:TraesCS2B03G1050100LC.1:exon3:c.212delG:p.G71fs
Chr2B	601977405	601977434	AGGAGGGAGAGAGGGTGAGTGCGAATGGAA	-	nonframeshift deletion	TraesCS2B03G1058700:TraesCS2B03G1058700.1:exon1:c.42_71del:p.14_24del
Chr2B	603867551	603867561	AATCGTGAAGA	-	frameshift deletion	TraesCS2B03G1061200:TraesCS2B03G1061200.1:exon1:c.659_669del:p.L220fs
Chr2B	604207061	604207075	ACGGCTGCTGCTGGC	-	nonframeshift deletion	TraesCS2B03G1061700:TraesCS2B03G1061700.1:exon1:c.42_56del:p.14_19del
Chr2B	606262459	606262461	CTA	-	nonframeshift deletion	TraesCS2B03G1064200:TraesCS2B03G1064200.1:exon1:c.168_170del:p.56_57del
Chr2B	606262463	606262463	-	TGT	nonframeshift insertion	TraesCS2B03G1064200:TraesCS2B03G1064200.1:exon1:c.172_173insTGT:p.M58delinsML
Chr2B	614519851	614519851	G	-	frameshift deletion	TraesCS2B03G1074700LC:TraesCS2B03G1074700LC.1:exon11:c.1889delG:p.S630fs
Chr2B	617007797	617007797	C	-	frameshift deletion	TraesCS2B03G1079600LC:TraesCS2B03G1079600LC.1:exon7:c.487delG:p.V163fs
Chr2B	640369589	640369589	-	A	frameshift insertion	TraesCS2B03G1119700:TraesCS2B03G1119700.1:exon1:c.90_91insT:p.G31fs
Chr2B	640369591	640369594	CGCG	-	frameshift deletion	TraesCS2B03G1119700:TraesCS2B03G1119700.1:exon1:c.86_89del:p.A29fs
Chr2B	640841676	640841678	GGC	-	nonframeshift deletion	TraesCS2B03G1121100LC:TraesCS2B03G1121100LC.1:exon1:c.54_56del:p.18_19del,TraesCS2B03G1121200:TraesCS2B03G1121200.1:exon1:c.42_44del:p.14_15del
Chr2B	640841681	640841683	CTT	-	nonframeshift deletion	TraesCS2B03G1121100LC:TraesCS2B03G1121100LC.1:exon1:c.59_61del:p.20_21del,TraesCS2B03G1121200:TraesCS2B03G1121200.1:exon1:c.47_49del:p.16_17del
Chr2B	641427532	641427532	-	GAA	nonframeshift insertion	TraesCS2B03G1121600:TraesCS2B03G1121600.1:exon2:c.131_132insGAA:p.A44delinsAK
Chr2B	642926616	642926618	CTC	-	nonframeshift deletion	TraesCS2B03G1125700LC:TraesCS2B03G1125700LC.1:exon1:c.222_224del:p.74_75del
Chr2B	648807614	648807633	GGCCCCACCGCCGCATCTTC	-	frameshift deletion	TraesCS2B03G1139100LC:TraesCS2B03G1139100LC.1:exon1:c.324_343del:p.S108fs
Chr2B	650989969	650989969	-	C	frameshift insertion	TraesCS2B03G1142800:TraesCS2B03G1142800.1:exon1:c.70_71insC:p.C24fs
Chr2B	651272753	651272753	-	TGCGG	frameshift insertion	TraesCS2B03G1143900LC:TraesCS2B03G1143900LC.1:exon2:c.138_139insTGCGG:p.I46fs
Chr2B	656766421	656766422	AG	-	frameshift deletion	TraesCS2B03G1153100LC:TraesCS2B03G1153100LC.1:exon1:c.298_299del:p.L100fs
Chr2B	656766427	656766427	-	TG	frameshift insertion	TraesCS2B03G1153100LC:TraesCS2B03G1153100LC.1:exon1:c.292_293insCA:p.V98fs
Chr2B	660456942	660456942	-	TT	frameshift insertion	TraesCS2B03G1161200LC:TraesCS2B03G1161200LC.1:exon1:c.86_87insAA:p.N29fs
Chr2B	660855135	660855137	CAG	-	nonframeshift deletion	TraesCS2B03G1161900:TraesCS2B03G1161900.1:exon2:c.115_117del:p.39_39del
Chr2B	661428742	661428753	CCGCAGGCAATG	-	nonframeshift deletion	TraesCS2B03G1162600LC:TraesCS2B03G1162600LC.1:exon1:c.430_441del:p.144_147del
Chr2B	662277561	662277561	T	-	frameshift deletion	TraesCS2B03G1165900LC:TraesCS2B03G1165900LC.1:exon2:c.536delA:p.D179fs
Chr2B	666460092	666460092	-	ATC	nonframeshift insertion	TraesCS2B03G1176300:TraesCS2B03G1176300.1:exon2:c.362_363insATC:p.X121delinsX
Chr2B	666470884	666470884	-	CTC	nonframeshift insertion	TraesCS2B03G1176500:TraesCS2B03G1176500.1:exon5:c.963_964insGAG:p.Q322delinsEQ,TraesCS2B03G1176500:TraesCS2B03G1176500.2:exon7:c.1677_1678insGAG:p.Q560delinsEQ
Chr2B	666471124	666471138	TCCTCGCCGGAGCCC	-	nonframeshift deletion	TraesCS2B03G1176500:TraesCS2B03G1176500.1:exon4:c.791_805del:p.264_269del,TraesCS2B03G1176500:TraesCS2B03G1176500.2:exon6:c.1502_1516del:p.501_506del
Chr2B	670605595	670605595	-	GAG	nonframeshift insertion	TraesCS2B03G1181400LC:TraesCS2B03G1181400LC.1:exon3:c.552_553insGAG:p.D184delinsDE
Chr2B	675234822	675234822	G	-	frameshift deletion	TraesCS2B03G1190400LC:TraesCS2B03G1190400LC.1:exon1:c.340delG:p.G114fs
Chr2B	675274588	675274601	GTGCTTCTGTGGAA	-	frameshift deletion	TraesCS2B03G1191000LC:TraesCS2B03G1191000LC.1:exon1:c.3_16del:p.M1fs
Chr2B	675411192	675411209	AACATCTGCGCCGATGCT	-	nonframeshift deletion	TraesCS2B03G1191100:TraesCS2B03G1191100.1:exon5:c.987_1004del:p.329_335del
Chr2B	680646598	680646598	-	A	frameshift insertion	TraesCS2B03G1201300LC:TraesCS2B03G1201300LC.1:exon1:c.3_4insT:p.P2fs
Chr2B	680667333	680667335	AGA	-	nonframeshift deletion	TraesCS2B03G1201400:TraesCS2B03G1201400.1:exon1:c.236_238del:p.79_80del
Chr2B	681047454	681047454	A	-	frameshift deletion	TraesCS2B03G1202500:TraesCS2B03G1202500.1:exon1:c.225delA:p.R75fs
Chr2B	683330686	683330686	C	-	frameshift deletion	TraesCS2B03G1206600:TraesCS2B03G1206600.1:exon1:c.14delG:p.G5fs
Chr2B	684652626	684652637	CCTGCACCCGCA	-	nonframeshift deletion	TraesCS2B03G1210900LC:TraesCS2B03G1210900LC.1:exon1:c.100_111del:p.34_37del
Chr2B	684652705	684652706	CT	-	frameshift deletion	TraesCS2B03G1210900LC:TraesCS2B03G1210900LC.1:exon1:c.179_180del:p.A60fs
Chr2B	684653484	684653484	C	-	frameshift deletion	TraesCS2B03G1210900LC:TraesCS2B03G1210900LC.1:exon3:c.560delC:p.S187fs
Chr2B	684653955	684653959	AGAGA	-	frameshift deletion	TraesCS2B03G1210900LC:TraesCS2B03G1210900LC.1:exon5:c.885_889del:p.T295fs
Chr2B	684655948	684655948	-	AC	frameshift insertion	TraesCS2B03G1211000LC:TraesCS2B03G1211000LC.1:exon1:c.362_363insAC:p.G121fs
Chr2B	686000977	686000977	-	T	frameshift insertion	TraesCS2B03G1214100LC:TraesCS2B03G1214100LC.1:exon1:c.118dupT:p.R39fs
Chr2B	690802130	690802130	C	-	frameshift deletion	TraesCS2B03G1224600:TraesCS2B03G1224600.1:exon4:c.777delC:p.S259fs
Chr2B	691188971	691188971	-	CT	stopgain	TraesCS2B03G1226600LC:TraesCS2B03G1226600LC.1:exon1:c.244_245insAG:p.S82_N83delinsX
Chr2B	691188973	691188974	GG	-	frameshift deletion	TraesCS2B03G1226600LC:TraesCS2B03G1226600LC.1:exon1:c.242_243del:p.T81fs
Chr2B	691189130	691189130	G	-	frameshift deletion	TraesCS2B03G1226600LC:TraesCS2B03G1226600LC.1:exon1:c.86delC:p.T29fs
Chr2B	693787511	693787516	GAACGG	-	nonframeshift deletion	TraesCS2B03G1231200:TraesCS2B03G1231200.1:exon4:c.4765_4770del:p.1589_1590del
Chr2B	694085459	694085459	-	GAGGCC	nonframeshift insertion	TraesCS2B03G1231800:TraesCS2B03G1231800.1:exon1:c.3_4insGAGGCC:p.M1delinsMEA
Chr2B	694085794	694085799	AAGGAG	-	nonframeshift deletion	TraesCS2B03G1231800:TraesCS2B03G1231800.1:exon1:c.338_343del:p.113_115del
Chr2B	694089255	694089255	-	A	frameshift insertion	TraesCS2B03G1231900:TraesCS2B03G1231900.1:exon1:c.63_64insA:p.D21fs
Chr2B	694089259	694089259	G	-	frameshift deletion	TraesCS2B03G1231900:TraesCS2B03G1231900.1:exon1:c.67delG:p.E23fs
Chr2B	694089293	694089293	-	CTG	nonframeshift insertion	TraesCS2B03G1231900:TraesCS2B03G1231900.1:exon1:c.101_102insCTG:p.Y34delinsYC
Chr2B	694089647	694089647	C	-	frameshift deletion	TraesCS2B03G1231900:TraesCS2B03G1231900.1:exon1:c.455delC:p.S152fs
Chr2B	694090107	694090107	-	CA	frameshift insertion	TraesCS2B03G1231900:TraesCS2B03G1231900.1:exon1:c.915_916insCA:p.I305fs
Chr2B	697817990	697817990	-	AGGGTAG	frameshift insertion	TraesCS2B03G1238300:TraesCS2B03G1238300.1:exon2:c.1037_1038insCTACCCT:p.L346fs
Chr2B	701798826	701798826	-	A	frameshift insertion	TraesCS2B03G1250100:TraesCS2B03G1250100.1:exon1:c.809dupT:p.L270fs
Chr2B	701819712	701819713	AT	-	frameshift deletion	TraesCS2B03G1250500:TraesCS2B03G1250500.1:exon2:c.4203_4204del:p.T1401fs
Chr2B	701819715	701819715	-	AC	frameshift insertion	TraesCS2B03G1250500:TraesCS2B03G1250500.1:exon2:c.4206_4207insAC:p.S1402fs
Chr2B	701819883	701819884	GA	-	frameshift deletion	TraesCS2B03G1250500:TraesCS2B03G1250500.1:exon2:c.4374_4375del:p.W1458fs
Chr2B	701832780	701832781	GC	-	frameshift deletion	TraesCS2B03G1250800:TraesCS2B03G1250800.1:exon1:c.2312_2313del:p.G771fs
Chr2B	701834261	701834279	ACTTGGTTTTTTCTGCTGC	-	frameshift deletion	TraesCS2B03G1250900LC:TraesCS2B03G1250900LC.1:exon2:c.148_166del:p.T50fs,TraesCS2B03G1250900LC:TraesCS2B03G1250900LC.2:exon3:c.190_208del:p.T64fs
Chr2B	701840503	701840503	A	-	frameshift deletion	TraesCS2B03G1251000:TraesCS2B03G1251000.1:exon1:c.329delA:p.D110fs
Chr2B	701840547	701840547	-	AA	frameshift insertion	TraesCS2B03G1251000:TraesCS2B03G1251000.1:exon1:c.373_374insAA:p.L125fs
Chr2B	701840549	701840549	-	TT	frameshift insertion	TraesCS2B03G1251000:TraesCS2B03G1251000.1:exon1:c.375_376insTT:p.L125fs
Chr2B	701858425	701858425	-	AC	frameshift insertion	TraesCS2B03G1251100LC:TraesCS2B03G1251100LC.1:exon1:c.178_179insAC:p.G60fs
Chr2B	701858429	701858430	GC	-	frameshift deletion	TraesCS2B03G1251100LC:TraesCS2B03G1251100LC.1:exon1:c.182_183del:p.G61fs
Chr2B	701859158	701859158	-	TG	frameshift insertion	TraesCS2B03G1251100LC:TraesCS2B03G1251100LC.1:exon2:c.833_834insTG:p.T278fs
Chr2B	702206431	702206431	-	G	frameshift insertion	TraesCS2B03G1251800LC:TraesCS2B03G1251800LC.1:exon2:c.326dupC:p.S109fs
Chr2B	702206812	702206812	-	AAA	nonframeshift insertion	TraesCS2B03G1251800LC:TraesCS2B03G1251800LC.1:exon1:c.35_36insTTT:p.L12delinsFL
Chr2B	705902979	705902987	TCTCCACCA	-	nonframeshift deletion	TraesCS2B03G1264100:TraesCS2B03G1264100.1:exon6:c.1016_1024del:p.339_342del,TraesCS2B03G1264100:TraesCS2B03G1264100.2:exon6:c.581_589del:p.194_197del
Chr2B	706447366	706447366	A	-	frameshift deletion	TraesCS2B03G1266400:TraesCS2B03G1266400.1:exon2:c.391delA:p.K131fs
Chr2B	706667781	706667783	CCA	-	nonframeshift deletion	TraesCS2B03G1267000LC:TraesCS2B03G1267000LC.1:exon1:c.614_616del:p.205_206del,TraesCS2B03G1266900:TraesCS2B03G1266900.1:exon3:c.2337_2339del:p.779_780del
Chr2B	706668245	706668245	-	TG	frameshift insertion	TraesCS2B03G1267000LC:TraesCS2B03G1267000LC.1:exon1:c.151_152insCA:p.K51fs
Chr2B	706752068	706752095	GCGGCGACCACGCCGTACACATCCAGCG	-	frameshift deletion	TraesCS2B03G1267600:TraesCS2B03G1267600.1:exon2:c.347_374del:p.P116fs
Chr2B	707046945	707046945	G	-	frameshift deletion	TraesCS2B03G1268000LC:TraesCS2B03G1268000LC.1:exon1:c.304delC:p.Q102fs
Chr2B	707046972	707046974	CGC	-	nonframeshift deletion	TraesCS2B03G1268000LC:TraesCS2B03G1268000LC.1:exon1:c.275_277del:p.92_93del
Chr2B	712140122	712140220	GGCTCGCAATAAGCAGAAACAGCATTTCTTTTTGGTGTGTGTTAGACGGGTGGCTCGCAATAAGCAGAAACAGCATTTCTTTTTGGTGTGTGTTAGACG	-	frameshift deletion	TraesCS2B03G1275000LC:TraesCS2B03G1275000LC.1:exon2:c.91_91del:p.G31fs
Chr2B	712630094	712630094	-	A	frameshift insertion	TraesCS2B03G1277100:TraesCS2B03G1277100.1:exon4:c.546_547insA:p.T182fs
Chr2B	712630097	712630097	C	-	frameshift deletion	TraesCS2B03G1277100:TraesCS2B03G1277100.1:exon4:c.549delC:p.C183fs
Chr2B	712630105	712630105	-	GGA	nonframeshift insertion	TraesCS2B03G1277100:TraesCS2B03G1277100.1:exon4:c.557_558insGGA:p.A186delinsAE
Chr2B	712630109	712630109	-	GAC	nonframeshift insertion	TraesCS2B03G1277100:TraesCS2B03G1277100.1:exon4:c.561_562insGAC:p.E187delinsED
Chr2B	713079037	713079037	C	-	frameshift deletion	TraesCS2B03G1278100:TraesCS2B03G1278100.1:exon4:c.601delC:p.P201fs
Chr2B	713220726	713220729	TCCT	-	frameshift deletion	TraesCS2B03G1278200:TraesCS2B03G1278200.1:exon6:c.1004_1007del:p.I335fs
Chr2B	713234465	713234465	A	-	frameshift deletion	TraesCS2B03G1278500LC:TraesCS2B03G1278500LC.1:exon1:c.1delA:p.M1fs
Chr2B	713820391	713820393	GTG	-	nonframeshift deletion	TraesCS2B03G1279700:TraesCS2B03G1279700.1:exon1:c.636_638del:p.212_213del
Chr2B	715271737	715271739	ACC	-	nonframeshift deletion	TraesCS2B03G1284000:TraesCS2B03G1284000.1:exon2:c.91_93del:p.31_31del
Chr2B	715854963	715854963	G	-	frameshift deletion	TraesCS2B03G1285000:TraesCS2B03G1285000.1:exon1:c.25delG:p.G9fs
Chr2B	715894507	715894513	AGTTGGG	-	frameshift deletion	TraesCS2B03G1285300:TraesCS2B03G1285300.1:exon1:c.154_160del:p.P52fs
Chr2B	718286847	718286847	-	CGCT	frameshift insertion	TraesCS2B03G1293100:TraesCS2B03G1293100.1:exon1:c.220_221insCGCT:p.P74fs
Chr2B	724156268	724156268	T	-	frameshift deletion	TraesCS2B03G1306800LC:TraesCS2B03G1306800LC.1:exon1:c.279delA:p.K93fs
Chr2B	725250931	725250931	T	-	frameshift deletion	TraesCS2B03G1308600LC:TraesCS2B03G1308600LC.1:exon3:c.688delT:p.F230fs
Chr2B	725251296	725251296	-	A	frameshift insertion	TraesCS2B03G1308600LC:TraesCS2B03G1308600LC.1:exon3:c.1054dupA:p.N351fs
Chr2B	727029851	727029851	-	T	frameshift insertion	TraesCS2B03G1313600:TraesCS2B03G1313600.1:exon3:c.1169_1170insA:p.T390fs
Chr2B	727031350	727031352	ATT	-	nonframeshift deletion	TraesCS2B03G1313600:TraesCS2B03G1313600.1:exon2:c.445_447del:p.149_149del
Chr2B	727031717	727031749	AGCATGGCCACCTCTTCTCTAGCCATGTCGGCG	-	nonframeshift deletion	TraesCS2B03G1313600:TraesCS2B03G1313600.1:exon2:c.48_80del:p.16_27del
Chr2B	727037380	727037380	-	CAT	nonframeshift insertion	TraesCS2B03G1313700:TraesCS2B03G1313700.1:exon1:c.3_4insATG:p.A2delinsMA
Chr2B	728232870	728232881	CCGTCTCCGTCG	-	nonframeshift deletion	TraesCS2B03G1316700LC:TraesCS2B03G1316700LC.1:exon1:c.180_191del:p.60_64del
Chr2B	731490872	731490872	-	G	frameshift insertion	TraesCS2B03G1323300LC:TraesCS2B03G1323300LC.1:exon1:c.462dupG:p.E154fs
Chr2B	733942109	733942109	-	TGA	nonframeshift insertion	TraesCS2B03G1327600:TraesCS2B03G1327600.1:exon2:c.819_820insTCA:p.S274delinsSS
Chr2B	736037834	736037834	A	-	frameshift deletion	TraesCS2B03G1332100:TraesCS2B03G1332100.1:exon3:c.1366delT:p.C456fs
Chr2B	736037856	736037874	ATCAGTGGACTTGACACCT	-	frameshift deletion	TraesCS2B03G1332100:TraesCS2B03G1332100.1:exon3:c.1326_1344del:p.I442fs
Chr2B	736047819	736047819	-	T	frameshift insertion	TraesCS2B03G1332300LC:TraesCS2B03G1332300LC.1:exon5:c.735dupA:p.L246fs
Chr2B	738158804	738158804	-	A	stopgain	TraesCS2B03G1337100LC:TraesCS2B03G1337100LC.1:exon1:c.27dupT:p.K10_T11delinsX
Chr2B	738158829	738158829	-	ATA	nonframeshift insertion	TraesCS2B03G1337100LC:TraesCS2B03G1337100LC.1:exon1:c.2_3insTAT:p.M1delinsIM
Chr2B	738683465	738683488	GTCGACGCGCCGAACCCCATGGAG	-	nonframeshift deletion	TraesCS2B03G1339000:TraesCS2B03G1339000.1:exon9:c.1314_1337del:p.438_446del
Chr2B	738683500	738683500	-	TGC	nonframeshift insertion	TraesCS2B03G1339000:TraesCS2B03G1339000.1:exon9:c.1301_1302insGCA:p.H434delinsQH
Chr2B	738683528	738683530	TGC	-	nonframeshift deletion	TraesCS2B03G1339000:TraesCS2B03G1339000.1:exon9:c.1272_1274del:p.424_425del
Chr2B	738683537	738683538	TG	-	frameshift deletion	TraesCS2B03G1339000:TraesCS2B03G1339000.1:exon9:c.1264_1265del:p.Q422fs
Chr2B	738683540	738683540	T	-	frameshift deletion	TraesCS2B03G1339000:TraesCS2B03G1339000.1:exon9:c.1262delA:p.Q421fs
Chr2B	739916139	739916139	-	CA	frameshift insertion	TraesCS2B03G1342200:TraesCS2B03G1342200.1:exon1:c.433_434insTG:p.N145fs
Chr2B	739916143	739916144	TG	-	frameshift deletion	TraesCS2B03G1342200:TraesCS2B03G1342200.1:exon1:c.429_430del:p.N143fs
Chr2B	740266196	740266196	-	CAG	nonframeshift insertion	TraesCS2B03G1343300:TraesCS2B03G1343300.1:exon2:c.86_87insCAG:p.P29delinsPS
Chr2B	740266227	740266227	-	GGGC	frameshift insertion	TraesCS2B03G1343300:TraesCS2B03G1343300.1:exon2:c.117_118insGGGC:p.P39fs
Chr2B	740266228	740266228	-	GC	frameshift insertion	TraesCS2B03G1343300:TraesCS2B03G1343300.1:exon2:c.118_119insGC:p.S40fs
Chr2B	741528129	741528129	C	-	frameshift deletion	TraesCS2B03G1348200LC:TraesCS2B03G1348200LC.1:exon1:c.84delC:p.G28fs
Chr2B	741528130	741528130	-	GG	frameshift insertion	TraesCS2B03G1348200LC:TraesCS2B03G1348200LC.1:exon1:c.85_86insGG:p.S29fs
Chr2B	741528133	741528134	AG	-	frameshift deletion	TraesCS2B03G1348200LC:TraesCS2B03G1348200LC.1:exon1:c.88_89del:p.S30fs
Chr2B	741529261	741529262	AG	-	frameshift deletion	TraesCS2B03G1348200LC:TraesCS2B03G1348200LC.1:exon3:c.361_362del:p.R121fs
Chr2B	742078340	742078340	T	-	frameshift deletion	TraesCS2B03G1349200:TraesCS2B03G1349200.1:exon2:c.1168delA:p.T390fs
Chr2B	742201411	742201411	A	-	frameshift deletion	TraesCS2B03G1350100LC:TraesCS2B03G1350100LC.1:exon1:c.453delT:p.F151fs
Chr2B	742201422	742201422	C	-	frameshift deletion	TraesCS2B03G1350100LC:TraesCS2B03G1350100LC.1:exon1:c.442delG:p.E148fs
Chr2B	742225277	742225277	-	GAGCT	frameshift insertion	TraesCS2B03G1350600LC:TraesCS2B03G1350600LC.1:exon2:c.411_412insAGCTC:p.L138fs
Chr2B	742578163	742578166	TAGC	-	frameshift deletion	TraesCS2B03G1351700:TraesCS2B03G1351700.1:exon1:c.55_58del:p.A19fs
Chr2B	742774905	742774912	CAAACCGC	-	frameshift deletion	TraesCS2B03G1352100:TraesCS2B03G1352100.1:exon1:c.854_861del:p.T285fs
Chr2B	742774922	742774923	AA	-	frameshift deletion	TraesCS2B03G1352100:TraesCS2B03G1352100.1:exon1:c.871_872del:p.N291fs
Chr2B	742774930	742774930	-	GG	frameshift insertion	TraesCS2B03G1352100:TraesCS2B03G1352100.1:exon1:c.879_880insGG:p.K293fs
Chr2B	744766107	744766107	-	C	frameshift insertion	TraesCS2B03G1356200LC:TraesCS2B03G1356200LC.1:exon1:c.324_325insC:p.L108fs
Chr2B	744769384	744769384	G	-	frameshift deletion	TraesCS2B03G1356300:TraesCS2B03G1356300.1:exon3:c.804delC:p.A268fs
Chr2B	745628594	745628608	CATCGTGAATTTGTT	-	nonframeshift deletion	TraesCS2B03G1359200:TraesCS2B03G1359200.1:exon1:c.4_18del:p.2_6del
Chr2B	746524483	746524483	T	-	frameshift deletion	TraesCS2B03G1361800LC:TraesCS2B03G1361800LC.1:exon1:c.523delA:p.I175fs
Chr2B	746524486	746524488	AAT	-	nonframeshift deletion	TraesCS2B03G1361800LC:TraesCS2B03G1361800LC.1:exon1:c.518_520del:p.173_174del
Chr2B	746524543	746524543	-	CCACG	frameshift insertion	TraesCS2B03G1361800LC:TraesCS2B03G1361800LC.1:exon1:c.462_463insCGTGG:p.W155fs
Chr2B	746524644	746524651	TCGGGCAC	-	frameshift deletion	TraesCS2B03G1361800LC:TraesCS2B03G1361800LC.1:exon1:c.355_362del:p.V119fs
Chr2B	746681962	746681962	T	-	frameshift deletion	TraesCS2B03G1362300:TraesCS2B03G1362300.1:exon2:c.189delT:p.G63fs
Chr2B	748542031	748542031	-	A	frameshift insertion	TraesCS2B03G1363800:TraesCS2B03G1363800.2:exon9:c.1082_1083insA:p.G361fs,TraesCS2B03G1363800:TraesCS2B03G1363800.1:exon10:c.1166_1167insA:p.G389fs
Chr2B	748542032	748542032	-	GCGGA	frameshift insertion	TraesCS2B03G1363800:TraesCS2B03G1363800.2:exon9:c.1083_1084insGCGGA:p.G361fs,TraesCS2B03G1363800:TraesCS2B03G1363800.1:exon10:c.1167_1168insGCGGA:p.G389fs
Chr2B	748642768	748642768	-	GGG	nonframeshift insertion	TraesCS2B03G1364100:TraesCS2B03G1364100.1:exon3:c.648_649insCCC:p.D217delinsPD
Chr2B	749118594	749118597	GCCA	-	frameshift deletion	TraesCS2B03G1364800:TraesCS2B03G1364800.1:exon1:c.229_232del:p.A77fs
Chr2B	749118601	749118602	CC	-	frameshift deletion	TraesCS2B03G1364800:TraesCS2B03G1364800.1:exon1:c.236_237del:p.A79fs
Chr2B	749118634	749118641	CGGCGGCG	-	frameshift deletion	TraesCS2B03G1364800:TraesCS2B03G1364800.1:exon1:c.269_276del:p.S90fs
Chr2B	749700400	749700400	-	CGA	nonframeshift insertion	TraesCS2B03G1367200:TraesCS2B03G1367200.1:exon5:c.2851_2852insTCG:p.D951delinsVD
Chr2B	749702209	749702209	-	GT	frameshift insertion	TraesCS2B03G1367200:TraesCS2B03G1367200.1:exon5:c.1042_1043insAC:p.R348fs
Chr2B	749703137	749703137	C	-	frameshift deletion	TraesCS2B03G1367200:TraesCS2B03G1367200.1:exon2:c.458delG:p.R153fs
Chr2B	751106066	751106066	-	AGG	nonframeshift insertion	TraesCS2B03G1372500LC:TraesCS2B03G1372500LC.1:exon1:c.461_462insAGG:p.I154delinsIG
Chr2B	751656143	751656143	-	CTC	nonframeshift insertion	TraesCS2B03G1373400:TraesCS2B03G1373400.1:exon1:c.14_15insCTC:p.N5delinsNS
Chr2B	751656284	751656286	CGT	-	nonframeshift deletion	TraesCS2B03G1373400:TraesCS2B03G1373400.1:exon1:c.155_157del:p.52_53del
Chr2B	751666114	751666114	-	C	frameshift insertion	TraesCS2B03G1373400:TraesCS2B03G1373400.1:exon2:c.231dupC:p.V77fs
Chr2B	752407514	752407516	GAT	-	nonframeshift deletion	TraesCS2B03G1375100LC:TraesCS2B03G1375100LC.1:exon1:c.649_651del:p.217_217del
Chr2B	752407531	752407531	-	CATTAT	nonframeshift insertion	TraesCS2B03G1375100LC:TraesCS2B03G1375100LC.1:exon1:c.666_667insCATTAT:p.Y222delinsYHY
Chr2B	752497399	752497399	-	TGA	stopgain	TraesCS2B03G1375700:TraesCS2B03G1375700.1:exon1:c.39_40insTGA:p.R13delinsRX
Chr2B	752497403	752497407	GGCAA	-	frameshift deletion	TraesCS2B03G1375700:TraesCS2B03G1375700.1:exon1:c.43_47del:p.G15fs
Chr2B	752497457	752497458	GT	-	frameshift deletion	TraesCS2B03G1375700:TraesCS2B03G1375700.1:exon1:c.97_98del:p.V33fs
Chr2B	752497464	752497464	-	GA	frameshift insertion	TraesCS2B03G1375700:TraesCS2B03G1375700.1:exon1:c.104_105insGA:p.R35fs
Chr2B	752497561	752497563	CCT	-	nonframeshift deletion	TraesCS2B03G1375700:TraesCS2B03G1375700.1:exon1:c.201_203del:p.67_68del
Chr2B	752497899	752497906	CTGTACGG	-	frameshift deletion	TraesCS2B03G1375700:TraesCS2B03G1375700.1:exon2:c.329_336del:p.P110fs
Chr2B	753339485	753339486	GC	-	frameshift deletion	TraesCS2B03G1378000:TraesCS2B03G1378000.1:exon1:c.109_110del:p.A37fs
Chr2B	753339506	753339506	-	CAA	nonframeshift insertion	TraesCS2B03G1378000:TraesCS2B03G1378000.1:exon1:c.130_131insCAA:p.A44delinsAT
Chr2B	754380416	754380416	-	CC	frameshift insertion	TraesCS2B03G1380600:TraesCS2B03G1380600.1:exon3:c.721_722insCC:p.C241fs
Chr2B	754380417	754380417	-	ACTC	stopgain	TraesCS2B03G1380600:TraesCS2B03G1380600.1:exon3:c.722_723insACTC:p.C241_D242delinsX
Chr2B	754380506	754380508	GAG	-	nonframeshift deletion	TraesCS2B03G1380600:TraesCS2B03G1380600.1:exon3:c.811_813del:p.271_271del
Chr2B	754473401	754473409	CGACTGCGG	-	nonframeshift deletion	TraesCS2B03G1381400:TraesCS2B03G1381400.1:exon3:c.494_502del:p.165_168del
Chr2B	754561969	754561971	CGC	-	nonframeshift deletion	TraesCS2B03G1381500:TraesCS2B03G1381500.1:exon1:c.13_15del:p.5_5del,TraesCS2B03G1381500:TraesCS2B03G1381500.2:exon1:c.13_15del:p.5_5del,TraesCS2B03G1381500:TraesCS2B03G1381500.3:exon1:c.13_15del:p.5_5del
Chr2B	756572792	756572794	CGT	-	nonframeshift deletion	TraesCS2B03G1386700LC:TraesCS2B03G1386700LC.1:exon2:c.461_463del:p.154_155del
Chr2B	756572804	756572804	C	-	frameshift deletion	TraesCS2B03G1386700LC:TraesCS2B03G1386700LC.1:exon2:c.451delG:p.D151fs
Chr2B	756572937	756572937	-	CTC	nonframeshift insertion	TraesCS2B03G1386700LC:TraesCS2B03G1386700LC.1:exon2:c.317_318insGAG:p.R106delinsRR
Chr2B	756782583	756782583	G	-	frameshift deletion	TraesCS2B03G1387600:TraesCS2B03G1387600.1:exon1:c.1063delG:p.V355fs
Chr2B	756782587	756782598	TTACGGATGGAC	-	nonframeshift deletion	TraesCS2B03G1387600:TraesCS2B03G1387600.1:exon1:c.1067_1078del:p.356_360del
Chr2B	756782830	756782830	-	AG	frameshift insertion	TraesCS2B03G1387600:TraesCS2B03G1387600.1:exon1:c.1310_1311insAG:p.A437fs
Chr2B	756782864	756782864	G	-	frameshift deletion	TraesCS2B03G1387600:TraesCS2B03G1387600.1:exon1:c.1344delG:p.E448fs
Chr2B	757038924	757038940	AACGGCAGAGCCTGATG	-	frameshift deletion	TraesCS2B03G1388000:TraesCS2B03G1388000.1:exon1:c.498_514del:p.T166fs
Chr2B	757039981	757039981	-	T	frameshift insertion	TraesCS2B03G1388000:TraesCS2B03G1388000.1:exon1:c.1555_1556insT:p.T519fs
Chr2B	757039982	757039982	-	AT	frameshift insertion	TraesCS2B03G1388000:TraesCS2B03G1388000.1:exon1:c.1556_1557insAT:p.T519fs
Chr2B	757058207	757058208	GG	-	frameshift deletion	TraesCS2B03G1388400:TraesCS2B03G1388400.1:exon1:c.48_49del:p.V16fs
Chr2B	757058212	757058212	-	GT	frameshift insertion	TraesCS2B03G1388400:TraesCS2B03G1388400.1:exon1:c.53_54insGT:p.T18fs
Chr2B	760702276	760702278	GAT	-	nonframeshift deletion	TraesCS2B03G1399000:TraesCS2B03G1399000.1:exon1:c.271_273del:p.91_91del
Chr2B	761133442	761133443	CC	-	frameshift deletion	TraesCS2B03G1400700:TraesCS2B03G1400700.1:exon3:c.1069_1070del:p.G357fs
Chr2B	762089763	762089763	-	T	frameshift insertion	TraesCS2B03G1403600:TraesCS2B03G1403600.1:exon1:c.418dupT:p.R139fs
Chr2B	762244437	762244437	-	GCCAAG	nonframeshift insertion	TraesCS2B03G1405500:TraesCS2B03G1405500.1:exon1:c.120_121insGCCAAG:p.A40delinsAAK
Chr2B	765140305	765140305	-	G	frameshift insertion	TraesCS2B03G1416100:TraesCS2B03G1416100.1:exon4:c.352_353insC:p.F118fs
Chr2B	768715276	768715276	-	AGG	nonframeshift insertion	TraesCS2B03G1425500:TraesCS2B03G1425500.1:exon3:c.205_206insAGG:p.K69delinsKE
Chr2B	769923649	769923649	T	-	frameshift deletion	TraesCS2B03G1428200:TraesCS2B03G1428200.1:exon5:c.441delT:p.Y147fs
Chr2B	770317062	770317062	-	CATACAACAGTGCTA	nonframeshift insertion	TraesCS2B03G1429100LC:TraesCS2B03G1429100LC.1:exon1:c.450_451insCATACAACAGTGCTA:p.I150delinsIHTTVL
Chr2B	770835314	770835314	-	TTGATCATGATGACTCGTGGGCTA	nonframeshift insertion	TraesCS2B03G1429700:TraesCS2B03G1429700.1:exon1:c.541_542insTTGATCATGATGACTCGTGGGCTA:p.L181delinsLDHDDSWAI
Chr2B	770948110	770948113	GGGG	-	frameshift deletion	TraesCS2B03G1430000:TraesCS2B03G1430000.1:exon1:c.36_39del:p.A12fs
Chr2B	770948113	770948113	-	AATA	frameshift insertion	TraesCS2B03G1430000:TraesCS2B03G1430000.1:exon1:c.39_40insAATA:p.G13fs
Chr2B	770948225	770948225	-	GATCGACAATGG	nonframeshift insertion	TraesCS2B03G1430000:TraesCS2B03G1430000.1:exon1:c.151_152insGATCGACAATGG:p.R51delinsRSTMG
Chr2B	770948228	770948228	-	CGACCATGAGAC	nonframeshift insertion	TraesCS2B03G1430000:TraesCS2B03G1430000.1:exon1:c.154_155insCGACCATGAGAC:p.S52delinsSTMRP
Chr2B	770948443	770948443	C	-	frameshift deletion	TraesCS2B03G1430000:TraesCS2B03G1430000.1:exon1:c.369delC:p.F123fs
Chr2B	770948450	770948450	G	-	frameshift deletion	TraesCS2B03G1430000:TraesCS2B03G1430000.1:exon1:c.376delG:p.G126fs
Chr2B	770980765	770980767	GCG	-	nonframeshift deletion	TraesCS2B03G1430400:TraesCS2B03G1430400.1:exon5:c.654_656del:p.218_219del
Chr2B	772214348	772214348	A	-	frameshift deletion	TraesCS2B03G1433500LC:TraesCS2B03G1433500LC.1:exon2:c.256delT:p.S86fs
Chr2B	772234409	772234409	-	G	frameshift insertion	TraesCS2B03G1433900:TraesCS2B03G1433900.1:exon1:c.105dupC:p.G36fs
Chr2B	774693857	774693858	TG	-	frameshift deletion	TraesCS2B03G1441800:TraesCS2B03G1441800.1:exon2:c.1224_1225del:p.T408fs
Chr2B	774693860	774693860	-	AG	frameshift insertion	TraesCS2B03G1441800:TraesCS2B03G1441800.1:exon2:c.1227_1228insAG:p.E409fs
Chr2B	775725112	775725114	GCC	-	nonframeshift deletion	TraesCS2B03G1444700:TraesCS2B03G1444700.1:exon2:c.36_38del:p.12_13del
Chr2B	776833062	776833062	-	A	frameshift insertion	TraesCS2B03G1447300LC:TraesCS2B03G1447300LC.1:exon3:c.1202dupT:p.L401fs
Chr2B	776833087	776833088	AT	-	frameshift deletion	TraesCS2B03G1447300LC:TraesCS2B03G1447300LC.1:exon3:c.1177_1178del:p.M393fs
Chr2B	776833102	776833102	T	-	frameshift deletion	TraesCS2B03G1447300LC:TraesCS2B03G1447300LC.1:exon3:c.1163delA:p.N388fs
Chr2B	776833233	776833253	CCACAGCATCTCGGGCAGCAA	-	nonframeshift deletion	TraesCS2B03G1447300LC:TraesCS2B03G1447300LC.1:exon2:c.1070_1090del:p.357_364del
Chr2B	777458856	777458856	-	ATT	nonframeshift insertion	TraesCS2B03G1450200:TraesCS2B03G1450200.1:exon1:c.3102_3103insATT:p.D1034delinsDI
Chr2B	779605988	779605988	C	-	frameshift deletion	TraesCS2B03G1457100LC:TraesCS2B03G1457100LC.1:exon2:c.80delC:p.S27fs
Chr2B	779884701	779884701	C	-	frameshift deletion	TraesCS2B03G1458400LC:TraesCS2B03G1458400LC.1:exon3:c.186delG:p.K62fs,TraesCS2B03G1458400LC:TraesCS2B03G1458400LC.2:exon3:c.186delG:p.K62fs,TraesCS2B03G1458400LC:TraesCS2B03G1458400LC.3:exon3:c.186delG:p.K62fs
Chr2B	779930034	779930034	-	CCT	nonframeshift insertion	TraesCS2B03G1459000:TraesCS2B03G1459000.1:exon2:c.1414_1415insCCT:p.P472delinsPS
Chr2B	780213276	780213278	CGC	-	nonframeshift deletion	TraesCS2B03G1460600:TraesCS2B03G1460600.2:exon1:c.264_266del:p.88_89del,TraesCS2B03G1460600:TraesCS2B03G1460600.1:exon4:c.618_620del:p.206_207del
Chr2B	780658150	780658150	-	CCCTTT	nonframeshift insertion	TraesCS2B03G1462400:TraesCS2B03G1462400.1:exon1:c.470_471insCCCTTT:p.D157delinsDPF
Chr2B	783919226	783919226	-	AA	frameshift insertion	TraesCS2B03G1472300:TraesCS2B03G1472300.1:exon2:c.1215_1216insTT:p.A406fs
Chr2B	783919309	783919309	-	G	frameshift insertion	TraesCS2B03G1472300:TraesCS2B03G1472300.1:exon2:c.1132_1133insC:p.F378fs
Chr2B	783919447	783919447	-	AA	frameshift insertion	TraesCS2B03G1472300:TraesCS2B03G1472300.1:exon2:c.994_995insTT:p.C332fs
Chr2B	785976789	785976797	CGCGGCTCA	-	nonframeshift deletion	TraesCS2B03G1480900:TraesCS2B03G1480900.1:exon1:c.383_391del:p.128_131del
Chr2B	786909005	786909007	AGG	-	nonframeshift deletion	TraesCS2B03G1484900LC:TraesCS2B03G1484900LC.1:exon6:c.555_557del:p.185_186del
Chr2B	786909009	786909010	GG	-	frameshift deletion	TraesCS2B03G1484900LC:TraesCS2B03G1484900LC.1:exon6:c.552_553del:p.L184fs
Chr2B	786909012	786909012	G	-	frameshift deletion	TraesCS2B03G1484900LC:TraesCS2B03G1484900LC.1:exon6:c.550delC:p.L184fs
Chr2B	786909084	786909085	GC	-	frameshift deletion	TraesCS2B03G1484900LC:TraesCS2B03G1484900LC.1:exon6:c.477_478del:p.A159fs
Chr2B	789249101	789249101	A	-	frameshift deletion	TraesCS2B03G1491500LC:TraesCS2B03G1491500LC.1:exon1:c.173delT:p.F58fs
Chr2B	790538020	790538020	-	C	frameshift insertion	TraesCS2B03G1494500LC:TraesCS2B03G1494500LC.1:exon1:c.396_397insC:p.P132fs
Chr2B	790538024	790538024	A	-	frameshift deletion	TraesCS2B03G1494500LC:TraesCS2B03G1494500LC.1:exon1:c.400delA:p.I134fs
Chr2B	790538072	790538072	-	TTGCGGTC	frameshift insertion	TraesCS2B03G1494500LC:TraesCS2B03G1494500LC.1:exon1:c.448_449insTTGCGGTC:p.I150fs
Chr2B	790539973	790539973	-	TCG	nonframeshift insertion	TraesCS2B03G1494600:TraesCS2B03G1494600.1:exon3:c.654_655insTCG:p.G218delinsGS
Chr2B	791856449	791856453	TTTCG	-	frameshift deletion	TraesCS2B03G1498100:TraesCS2B03G1498100.1:exon3:c.972_976del:p.L324fs
Chr2B	791864879	791864881	CTT	-	nonframeshift deletion	TraesCS2B03G1498200:TraesCS2B03G1498200.1:exon2:c.2101_2103del:p.701_701del
Chr2B	792238243	792238243	C	-	frameshift deletion	TraesCS2B03G1499600LC:TraesCS2B03G1499600LC.1:exon2:c.44delG:p.R15fs
Chr2B	794220703	794220703	-	C	frameshift insertion	TraesCS2B03G1502900:TraesCS2B03G1502900.1:exon1:c.2274dupC:p.S758fs
Chr2B	794220704	794220704	-	A	frameshift insertion	TraesCS2B03G1502900:TraesCS2B03G1502900.1:exon1:c.2274_2275insA:p.S758fs
Chr2B	795896484	795896484	-	CGGGAGCTG	nonframeshift insertion	TraesCS2B03G1510800LC:TraesCS2B03G1510800LC.1:exon6:c.1567_1568insCGGGAGCTG:p.P523delinsPGAA
Chr2B	795896609	795896609	-	C	frameshift insertion	TraesCS2B03G1510800LC:TraesCS2B03G1510800LC.1:exon6:c.1693dupC:p.A564fs
Chr2B	795959263	795959268	GCAGCC	-	nonframeshift deletion	TraesCS2B03G1511400:TraesCS2B03G1511400.1:exon1:c.84_89del:p.28_30del
Chr2B	798701476	798701477	GG	-	frameshift deletion	TraesCS2B03G1522400:TraesCS2B03G1522400.1:exon1:c.99_100del:p.A33fs
Chr2B	798701479	798701479	-	CA	frameshift insertion	TraesCS2B03G1522400:TraesCS2B03G1522400.1:exon1:c.102_103insCA:p.E34fs
Chr2B	798701488	798701490	GGC	-	nonframeshift deletion	TraesCS2B03G1522400:TraesCS2B03G1522400.1:exon1:c.111_113del:p.37_38del
Chr2B	798911905	798911922	AGATGGAGGAGGCGGCCA	-	nonframeshift deletion	TraesCS2B03G1523000LC:TraesCS2B03G1523000LC.1:exon6:c.1352_1369del:p.451_457del
Chr2B	799991571	799991571	C	-	frameshift deletion	TraesCS2B03G1527500LC:TraesCS2B03G1527500LC.1:exon1:c.245delG:p.G82fs
Chr2B	800879667	800879667	-	A	frameshift insertion	TraesCS2B03G1531600:TraesCS2B03G1531600.1:exon2:c.258_259insA:p.M86fs,TraesCS2B03G1531600:TraesCS2B03G1531600.2:exon2:c.357_358insA:p.M119fs
Chr2B	803254325	803254325	A	-	frameshift deletion	TraesCS2B03G1538900LC:TraesCS2B03G1538900LC.1:exon2:c.150delA:p.T50fs
Chr2B	803281772	803281777	ACGCCG	-	nonframeshift deletion	TraesCS2B03G1539300:TraesCS2B03G1539300.1:exon1:c.80_85del:p.27_29del
Chr2B	803471070	803471070	-	TGT	nonframeshift insertion	TraesCS2B03G1540500:TraesCS2B03G1540500.1:exon1:c.1_2insACA:p.M1delinsNM
Chr2B	804319218	804319220	AGA	-	nonframeshift deletion	TraesCS2B03G1543100:TraesCS2B03G1543100.1:exon2:c.1356_1358del:p.452_453del
Chr2B	804319224	804319229	GGAAGC	-	nonframeshift deletion	TraesCS2B03G1543100:TraesCS2B03G1543100.1:exon2:c.1362_1367del:p.454_456del
Chr2B	805030865	805030865	-	C	frameshift insertion	TraesCS2B03G1546000LC:TraesCS2B03G1546000LC.1:exon1:c.51dupC:p.L17fs
Chr2B	805031880	805031885	GCATCC	-	nonframeshift deletion	TraesCS2B03G1546100:TraesCS2B03G1546100.1:exon2:c.577_582del:p.193_194del
Chr2B	807478641	807478641	-	GTC	nonframeshift insertion	TraesCS2B03G1553600:TraesCS2B03G1553600.1:exon2:c.414_415insGTC:p.S138delinsSV
Chr2B	807478658	807478658	G	-	frameshift deletion	TraesCS2B03G1553600:TraesCS2B03G1553600.1:exon2:c.431delG:p.R144fs
Chr2B	807479411	807479421	TGTGATCATGA	-	frameshift deletion	TraesCS2B03G1553600:TraesCS2B03G1553600.1:exon3:c.1111_1121del:p.C371fs
Chr2B	808731823	808731823	A	-	frameshift deletion	TraesCS2B03G1559800:TraesCS2B03G1559800.1:exon6:c.1742delA:p.E581fs,TraesCS2B03G1559800:TraesCS2B03G1559800.2:exon6:c.1742delA:p.E581fs
Chr2B	808903543	808903543	C	-	frameshift deletion	TraesCS2B03G1560500LC:TraesCS2B03G1560500LC.1:exon2:c.1962delC:p.N654fs
Chr2B	810119769	810119769	-	G	frameshift insertion	TraesCS2B03G1565200:TraesCS2B03G1565200.1:exon2:c.652_653insG:p.T218fs
Chr2B	810119776	810119778	CCC	-	nonframeshift deletion	TraesCS2B03G1565200:TraesCS2B03G1565200.1:exon2:c.659_661del:p.220_221del
Chr2B	810119779	810119779	-	GA	frameshift insertion	TraesCS2B03G1565200:TraesCS2B03G1565200.1:exon2:c.662_663insGA:p.R221fs
Chr2B	811040135	811040137	TCA	-	nonframeshift deletion	TraesCS2B03G1568700:TraesCS2B03G1568700.1:exon8:c.711_713del:p.237_238del
Chr2B	811199384	811199389	TGGCGA	-	nonframeshift deletion	TraesCS2B03G1569700:TraesCS2B03G1569700.1:exon2:c.530_535del:p.177_179del,TraesCS2B03G1569700:TraesCS2B03G1569700.2:exon3:c.65_70del:p.22_24del,TraesCS2B03G1569700:TraesCS2B03G1569700.3:exon3:c.65_70del:p.22_24del
Chr2B	811199426	811199426	G	-	frameshift deletion	TraesCS2B03G1569700:TraesCS2B03G1569700.1:exon2:c.493delC:p.Q165fs,TraesCS2B03G1569700:TraesCS2B03G1569700.2:exon3:c.28delC:p.Q10fs,TraesCS2B03G1569700:TraesCS2B03G1569700.3:exon3:c.28delC:p.Q10fs
Chr2B	811199428	811199435	ACGTCTTG	-	frameshift deletion	TraesCS2B03G1569700:TraesCS2B03G1569700.1:exon2:c.484_491del:p.Q162fs,TraesCS2B03G1569700:TraesCS2B03G1569700.2:exon3:c.19_26del:p.Q7fs,TraesCS2B03G1569700:TraesCS2B03G1569700.3:exon3:c.19_26del:p.Q7fs
Chr2B	811200076	811200078	CCC	-	nonframeshift deletion	TraesCS2B03G1569700:TraesCS2B03G1569700.1:exon1:c.397_399del:p.133_133del
Chr2B	811200084	811200085	GC	-	frameshift deletion	TraesCS2B03G1569700:TraesCS2B03G1569700.1:exon1:c.390_391del:p.A130fs
Chr2B	811200151	811200153	GCG	-	nonframeshift deletion	TraesCS2B03G1569700:TraesCS2B03G1569700.1:exon1:c.322_324del:p.108_108del
Chr2D	1734789	1734789	-	GGAGCCTGA	nonframeshift insertion	TraesCS2D03G0002700:TraesCS2D03G0002700.1:exon2:c.2401_2402insGGAGCCTGA:p.G801delinsGSLR,TraesCS2D03G0002700:TraesCS2D03G0002700.2:exon2:c.1528_1529insGGAGCCTGA:p.G510delinsGSLR
Chr2D	5307607	5307609	ATA	-	nonframeshift deletion	TraesCS2D03G0016800:TraesCS2D03G0016800.1:exon4:c.726_728del:p.242_243del,TraesCS2D03G0016800:TraesCS2D03G0016800.2:exon5:c.726_728del:p.242_243del
Chr2D	8566782	8566782	-	TCAACG	nonframeshift insertion	TraesCS2D03G0032600:TraesCS2D03G0032600.1:exon1:c.43_44insCGTTGA:p.M15delinsTLM
Chr2D	9515001	9515002	CA	-	frameshift deletion	TraesCS2D03G0037600LC:TraesCS2D03G0037600LC.1:exon5:c.812_813del:p.P271fs
Chr2D	9515008	9515008	-	CA	frameshift insertion	TraesCS2D03G0037600LC:TraesCS2D03G0037600LC.1:exon5:c.819_820insCA:p.V273fs
Chr2D	9516326	9516326	-	A	frameshift insertion	TraesCS2D03G0037600LC:TraesCS2D03G0037600LC.1:exon7:c.1995dupA:p.P665fs
Chr2D	9669523	9669523	A	-	frameshift deletion	TraesCS2D03G0038600LC:TraesCS2D03G0038600LC.1:exon1:c.447delA:p.L149fs
Chr2D	9691056	9691056	-	C	frameshift insertion	TraesCS2D03G0038800LC:TraesCS2D03G0038800LC.1:exon1:c.232dupC:p.I77fs
Chr2D	9790270	9790282	GACGTGCCCTACA	-	frameshift deletion	TraesCS2D03G0039400LC:TraesCS2D03G0039400LC.1:exon10:c.1300_1312del:p.D434fs
Chr2D	10335485	10335512	GTCGGTCTGCGCCATCGCCATGGGAGAG	-	frameshift deletion	TraesCS2D03G0044100LC:TraesCS2D03G0044100LC.1:wholegene,
Chr2D	11057842	11057842	-	GC	frameshift insertion	TraesCS2D03G0047500:TraesCS2D03G0047500.1:exon1:c.2057_2058insGC:p.L686fs
Chr2D	11057843	11057843	-	TC	stopgain	TraesCS2D03G0047500:TraesCS2D03G0047500.1:exon1:c.2056_2057insGA:p.L686_X687delinsX
Chr2D	11057955	11057955	-	GCC	nonframeshift insertion	TraesCS2D03G0047500:TraesCS2D03G0047500.1:exon1:c.1944_1945insGGC:p.M649delinsGM
Chr2D	11058010	11058011	GA	-	frameshift deletion	TraesCS2D03G0047500:TraesCS2D03G0047500.1:exon1:c.1889_1890del:p.V630fs
Chr2D	11058012	11058012	-	GT	frameshift insertion	TraesCS2D03G0047500:TraesCS2D03G0047500.1:exon1:c.1887_1888insAC:p.V630fs
Chr2D	11385202	11385207	GCTAGA	-	nonframeshift deletion	TraesCS2D03G0050300:TraesCS2D03G0050300.1:exon3:c.1420_1425del:p.474_475del
Chr2D	11426000	11426001	AA	-	frameshift deletion	TraesCS2D03G0050600LC:TraesCS2D03G0050600LC.1:exon4:c.246_247del:p.S82fs
Chr2D	11457082	11457102	TCAGGAGTCTACAGAGCTTGC	-	frameshift deletion	TraesCS2D03G0051000:TraesCS2D03G0051000.1:exon3:c.472_488del:p.E158fs
Chr2D	11457286	11457286	-	GAG	nonframeshift insertion	TraesCS2D03G0051000:TraesCS2D03G0051000.1:exon3:c.672_673insGAG:p.L224delinsLE
Chr2D	11457680	11457680	-	T	frameshift insertion	TraesCS2D03G0051000:TraesCS2D03G0051000.1:exon3:c.1067dupT:p.L356fs
Chr2D	11783972	11783974	GAT	-	nonframeshift deletion	TraesCS2D03G0054100:TraesCS2D03G0054100.1:exon2:c.2219_2221del:p.740_741del,TraesCS2D03G0054100:TraesCS2D03G0054100.3:exon2:c.1439_1441del:p.480_481del,TraesCS2D03G0054100:TraesCS2D03G0054100.2:exon3:c.2135_2137del:p.712_713del
Chr2D	11784214	11784214	-	TT	frameshift insertion	TraesCS2D03G0054100:TraesCS2D03G0054100.1:exon2:c.1978_1979insAA:p.S660fs,TraesCS2D03G0054100:TraesCS2D03G0054100.3:exon2:c.1198_1199insAA:p.S400fs,TraesCS2D03G0054100:TraesCS2D03G0054100.2:exon3:c.1894_1895insAA:p.S632fs
Chr2D	11784217	11784217	C	-	frameshift deletion	TraesCS2D03G0054100:TraesCS2D03G0054100.1:exon2:c.1976delG:p.R659fs,TraesCS2D03G0054100:TraesCS2D03G0054100.3:exon2:c.1196delG:p.R399fs,TraesCS2D03G0054100:TraesCS2D03G0054100.2:exon3:c.1892delG:p.R631fs
Chr2D	11784221	11784221	-	C	frameshift insertion	TraesCS2D03G0054100:TraesCS2D03G0054100.1:exon2:c.1971_1972insG:p.S658fs,TraesCS2D03G0054100:TraesCS2D03G0054100.3:exon2:c.1191_1192insG:p.S398fs,TraesCS2D03G0054100:TraesCS2D03G0054100.2:exon3:c.1887_1888insG:p.S630fs
Chr2D	11784279	11784281	ATC	-	nonframeshift deletion	TraesCS2D03G0054100:TraesCS2D03G0054100.1:exon2:c.1912_1914del:p.638_638del,TraesCS2D03G0054100:TraesCS2D03G0054100.3:exon2:c.1132_1134del:p.378_378del,TraesCS2D03G0054100:TraesCS2D03G0054100.2:exon3:c.1828_1830del:p.610_610del
Chr2D	11784315	11784315	C	-	frameshift deletion	TraesCS2D03G0054100:TraesCS2D03G0054100.1:exon2:c.1878delG:p.Q626fs,TraesCS2D03G0054100:TraesCS2D03G0054100.3:exon2:c.1098delG:p.Q366fs,TraesCS2D03G0054100:TraesCS2D03G0054100.2:exon3:c.1794delG:p.Q598fs
Chr2D	11787726	11787726	-	CCTC	frameshift insertion	TraesCS2D03G0054100:TraesCS2D03G0054100.1:exon1:c.299_300insGAGG:p.L100fs,TraesCS2D03G0054100:TraesCS2D03G0054100.2:exon1:c.299_300insGAGG:p.L100fs
Chr2D	11809504	11809504	-	CAG	nonframeshift insertion	TraesCS2D03G0054400:TraesCS2D03G0054400.1:exon2:c.1921_1922insCTG:p.G641delinsAG
Chr2D	12921873	12921873	-	TCC	nonframeshift insertion	TraesCS2D03G0059500:TraesCS2D03G0059500.1:exon1:c.143_144insGGA:p.D48delinsED
Chr2D	13537238	13537240	GGC	-	nonframeshift deletion	TraesCS2D03G0064100LC:TraesCS2D03G0064100LC.1:exon2:c.507_509del:p.169_170del
Chr2D	13656595	13656597	CCG	-	nonframeshift deletion	TraesCS2D03G0064900:TraesCS2D03G0064900.1:exon1:c.23_25del:p.8_9del,TraesCS2D03G0064900:TraesCS2D03G0064900.2:exon3:c.398_400del:p.133_134del
Chr2D	13656609	13656609	-	CGC	nonframeshift insertion	TraesCS2D03G0064900:TraesCS2D03G0064900.1:exon1:c.10_11insGCG:p.A4delinsGA,TraesCS2D03G0064900:TraesCS2D03G0064900.2:exon3:c.385_386insGCG:p.A129delinsGA
Chr2D	13656650	13656653	GGGG	-	frameshift deletion	TraesCS2D03G0064900:TraesCS2D03G0064900.2:exon3:c.342_345del:p.L114fs
Chr2D	13656658	13656664	GGACTGG	-	frameshift deletion	TraesCS2D03G0064900:TraesCS2D03G0064900.2:exon3:c.331_337del:p.P111fs
Chr2D	13656709	13656709	-	CTGCGGG	frameshift insertion	TraesCS2D03G0064900:TraesCS2D03G0064900.2:exon3:c.285_286insCCCGCAG:p.A96fs
Chr2D	13898665	13898669	AAGGG	-	frameshift deletion	TraesCS2D03G0067100LC:TraesCS2D03G0067100LC.1:exon1:c.427_431del:p.K143fs
Chr2D	13898697	13898697	-	CAGC	frameshift insertion	TraesCS2D03G0067100LC:TraesCS2D03G0067100LC.1:exon1:c.459_460insCAGC:p.L153fs
Chr2D	14072984	14072984	C	-	frameshift deletion	TraesCS2D03G0069000:TraesCS2D03G0069000.1:exon2:c.396delC:p.C132fs
Chr2D	14072987	14072987	C	-	frameshift deletion	TraesCS2D03G0069000:TraesCS2D03G0069000.1:exon2:c.399delC:p.G133fs
Chr2D	14121845	14121845	-	T	frameshift insertion	TraesCS2D03G0069600LC:TraesCS2D03G0069600LC.1:exon1:c.237dupT:p.N79fs
Chr2D	14128308	14128322	GCTGTGGCGGCGGCG	-	nonframeshift deletion	TraesCS2D03G0069500:TraesCS2D03G0069500.2:exon1:c.86_100del:p.29_34del
Chr2D	14128405	14128405	-	TGAG	frameshift insertion	TraesCS2D03G0069500:TraesCS2D03G0069500.2:exon1:c.2_3insCTCA:p.M1fs
Chr2D	14298538	14298540	TCC	-	nonframeshift deletion	TraesCS2D03G0070000:TraesCS2D03G0070000.1:exon1:c.33_35del:p.11_12del
Chr2D	14565543	14565554	CGAGGAAGCTCG	-	nonframeshift deletion	TraesCS2D03G0071700:TraesCS2D03G0071700.1:exon1:c.866_877del:p.289_293del
Chr2D	14619700	14619705	GGGGAA	-	nonframeshift deletion	TraesCS2D03G0072700:TraesCS2D03G0072700.1:exon1:c.24_29del:p.8_10del,TraesCS2D03G0072700:TraesCS2D03G0072700.3:exon1:c.24_29del:p.8_10del
Chr2D	15803163	15803165	CAG	-	nonframeshift deletion	TraesCS2D03G0078100:TraesCS2D03G0078100.1:exon3:c.2229_2231del:p.743_744del
Chr2D	16260382	16260382	-	GC	frameshift insertion	TraesCS2D03G0080200:TraesCS2D03G0080200.1:exon2:c.1787_1788insGC:p.A596fs
Chr2D	16384788	16384815	CCGGCGGCGTACGGGTTCCGGATGGCCA	-	frameshift deletion	TraesCS2D03G0080800:TraesCS2D03G0080800.1:exon4:c.862_889del:p.P288fs
Chr2D	16384909	16384909	G	-	frameshift deletion	TraesCS2D03G0080800:TraesCS2D03G0080800.1:exon4:c.983delG:p.W328fs
Chr2D	17378959	17378959	-	CC	frameshift insertion	TraesCS2D03G0084300:TraesCS2D03G0084300.1:exon1:c.209_210insGG:p.P70fs
Chr2D	17378963	17378965	AAA	-	nonframeshift deletion	TraesCS2D03G0084300:TraesCS2D03G0084300.1:exon1:c.204_206del:p.68_69del
Chr2D	17378968	17378968	-	C	frameshift insertion	TraesCS2D03G0084300:TraesCS2D03G0084300.1:exon1:c.200_201insG:p.P67fs
Chr2D	19376874	19376874	-	GGG	nonframeshift insertion	TraesCS2D03G0094900:TraesCS2D03G0094900.1:exon2:c.425_426insGGG:p.L142delinsLG,TraesCS2D03G0095000:TraesCS2D03G0095000.1:exon2:c.425_426insGGG:p.L142delinsLG
Chr2D	19376884	19376884	-	CT	frameshift insertion	TraesCS2D03G0094900:TraesCS2D03G0094900.1:exon2:c.435_436insCT:p.G145fs,TraesCS2D03G0095000:TraesCS2D03G0095000.1:exon2:c.435_436insCT:p.G145fs
Chr2D	19377173	19377178	GCGCGG	-	nonframeshift deletion	TraesCS2D03G0094900:TraesCS2D03G0094900.1:exon2:c.724_729del:p.242_243del,TraesCS2D03G0095000:TraesCS2D03G0095000.1:exon2:c.724_729del:p.242_243del
Chr2D	19377180	19377181	CG	-	frameshift deletion	TraesCS2D03G0094900:TraesCS2D03G0094900.1:exon2:c.731_732del:p.T244fs,TraesCS2D03G0095000:TraesCS2D03G0095000.1:exon2:c.731_732del:p.T244fs
Chr2D	19377289	19377290	GA	-	frameshift deletion	TraesCS2D03G0094900:TraesCS2D03G0094900.1:exon2:c.840_841del:p.V280fs,TraesCS2D03G0095000:TraesCS2D03G0095000.1:exon2:c.840_841del:p.V280fs
Chr2D	19390100	19390100	-	CCG	nonframeshift insertion	TraesCS2D03G0095200:TraesCS2D03G0095200.1:exon1:c.1262_1263insCGG:p.G421delinsGG
Chr2D	19390930	19390930	A	-	frameshift deletion	TraesCS2D03G0095200:TraesCS2D03G0095200.1:exon1:c.433delT:p.S145fs
Chr2D	19390933	19390934	GC	-	frameshift deletion	TraesCS2D03G0095200:TraesCS2D03G0095200.1:exon1:c.429_430del:p.A143fs
Chr2D	19391252	19391266	CACGGACAGAGTAGC	-	nonframeshift deletion	TraesCS2D03G0095200:TraesCS2D03G0095200.1:exon1:c.97_111del:p.33_37del
Chr2D	19391297	19391313	CCAGCTGAATGCGGAGA	-	frameshift deletion	TraesCS2D03G0095200:TraesCS2D03G0095200.1:exon1:c.50_66del:p.V17fs
Chr2D	21123035	21123035	G	-	frameshift deletion	TraesCS2D03G0099700:TraesCS2D03G0099700.1:exon1:c.531delG:p.V177fs
Chr2D	21615456	21615456	T	-	frameshift deletion	TraesCS2D03G0101700:TraesCS2D03G0101700.1:exon16:c.1804delA:p.T602fs
Chr2D	22473379	22473379	-	C	frameshift insertion	TraesCS2D03G0102700LC:TraesCS2D03G0102700LC.1:exon1:c.403dupG:p.D135fs
Chr2D	22473542	22473542	-	A	stopgain	TraesCS2D03G0102700LC:TraesCS2D03G0102700LC.1:exon1:c.240dupT:p.E81_K82delinsX
Chr2D	23792023	23792023	-	GGGCCTCGGCCG	nonframeshift insertion	TraesCS2D03G0106900:TraesCS2D03G0106900.1:exon1:c.298_299insCGGCCGAGGCCC:p.R100delinsPAEAR
Chr2D	24152527	24152527	-	GCC	nonframeshift insertion	TraesCS2D03G0109300LC:TraesCS2D03G0109300LC.1:exon1:c.293_294insGGC:p.T98delinsTA
Chr2D	24152535	24152537	CTT	-	nonframeshift deletion	TraesCS2D03G0109300LC:TraesCS2D03G0109300LC.1:exon1:c.284_286del:p.95_96del
Chr2D	24155716	24155716	C	-	frameshift deletion	TraesCS2D03G0109600LC:TraesCS2D03G0109600LC.1:exon1:c.355delG:p.A119fs
Chr2D	24194655	24194655	-	T	frameshift insertion	TraesCS2D03G0109800:TraesCS2D03G0109800.1:exon3:c.678_679insA:p.E227fs
Chr2D	28302871	28302872	TG	-	frameshift deletion	TraesCS2D03G0121700:TraesCS2D03G0121700.1:exon3:c.1410_1411del:p.P470fs
Chr2D	29943418	29943418	-	TTT	nonframeshift insertion	TraesCS2D03G0130500:TraesCS2D03G0130500.1:exon1:c.613_614insAAA:p.A205delinsET
Chr2D	29943424	29943426	CGT	-	nonframeshift deletion	TraesCS2D03G0130500:TraesCS2D03G0130500.1:exon1:c.606_608del:p.202_203del
Chr2D	32733985	32733992	GTCCATGC	-	frameshift deletion	TraesCS2D03G0143700:TraesCS2D03G0143700.1:exon1:c.1412_1419del:p.C471fs
Chr2D	32735226	32735227	CA	-	frameshift deletion	TraesCS2D03G0143700:TraesCS2D03G0143700.1:exon1:c.177_178del:p.R59fs
Chr2D	33970210	33970211	TT	-	frameshift deletion	TraesCS2D03G0146300:TraesCS2D03G0146300.1:exon1:c.747_748del:p.S249fs
Chr2D	33970213	33970213	T	-	frameshift deletion	TraesCS2D03G0146300:TraesCS2D03G0146300.1:exon1:c.750delT:p.S250fs
Chr2D	38900538	38900538	G	-	frameshift deletion	TraesCS2D03G0168700LC:TraesCS2D03G0168700LC.1:exon2:c.104delC:p.S35fs
Chr2D	38900540	38900540	G	-	frameshift deletion	TraesCS2D03G0168700LC:TraesCS2D03G0168700LC.1:exon2:c.102delC:p.F34fs
Chr2D	39508226	39508226	G	-	frameshift deletion	TraesCS2D03G0172400LC:TraesCS2D03G0172400LC.1:exon2:c.251delC:p.A84fs
Chr2D	39508275	39508275	C	-	frameshift deletion	TraesCS2D03G0172400LC:TraesCS2D03G0172400LC.1:exon2:c.202delG:p.E68fs
Chr2D	39842052	39842054	AGG	-	nonframeshift deletion	TraesCS2D03G0174000:TraesCS2D03G0174000.1:exon1:c.26_28del:p.9_10del
Chr2D	46913293	46913391	AGGAGCAGCAAAAAGAAAAAAGTTCCAGATGCAATGGATGGTTCTACTGACCATAACAAGGAGAATGTACCATCCAAAGATGTGCAAAACACAAAGCCG	-	nonframeshift deletion	TraesCS2D03G0194000:TraesCS2D03G0194000.1:exon8:c.3169_3267del:p.1057_1089del
Chr2D	50491646	50491646	-	A	stopgain	TraesCS2D03G0201600LC:TraesCS2D03G0201600LC.1:exon1:c.114_115insT:p.D39_A40delinsX
Chr2D	51018977	51019021	GGAGTTCAAGTCATCAGGCTTCCTAGATAGAACATCCTGGTGATC	-	frameshift deletion	TraesCS2D03G0202500:TraesCS2D03G0202500.1:exon10:c.1418_1443del:p.G473fs
Chr2D	52798946	52798951	TGTTGG	-	nonframeshift deletion	TraesCS2D03G0207100LC:TraesCS2D03G0207100LC.1:exon1:c.171_176del:p.57_59del
Chr2D	52799005	52799006	GT	-	frameshift deletion	TraesCS2D03G0207100LC:TraesCS2D03G0207100LC.1:exon1:c.116_117del:p.D39fs
Chr2D	59116057	59116060	CCCT	-	frameshift deletion	TraesCS2D03G0223100LC:TraesCS2D03G0223100LC.1:exon1:c.491_494del:p.P164fs
Chr2D	63722327	63722327	-	TA	frameshift insertion	TraesCS2D03G0233000:TraesCS2D03G0233000.1:exon5:c.1209_1210insTA:p.L404fs
Chr2D	63722345	63722345	-	A	frameshift insertion	TraesCS2D03G0233000:TraesCS2D03G0233000.1:exon4:c.1193dupT:p.L398fs
Chr2D	63723393	63723393	-	AAGCGATT	frameshift insertion	TraesCS2D03G0233000:TraesCS2D03G0233000.1:exon1:c.542_543insAATCGCTT:p.F181fs
Chr2D	63723746	63723746	G	-	frameshift deletion	TraesCS2D03G0233000:TraesCS2D03G0233000.1:exon1:c.190delC:p.L64fs
Chr2D	64277835	64277835	-	C	frameshift insertion	TraesCS2D03G0234500:TraesCS2D03G0234500.1:exon1:c.761dupC:p.A254fs
Chr2D	64461025	64461027	GAC	-	nonframeshift deletion	TraesCS2D03G0234900:TraesCS2D03G0234900.1:exon1:c.213_215del:p.71_72del,TraesCS2D03G0234900:TraesCS2D03G0234900.2:exon1:c.213_215del:p.71_72del
Chr2D	64499024	64499032	ATAAATTGT	-	nonframeshift deletion	TraesCS2D03G0235300:TraesCS2D03G0235300.3:exon4:c.4127_4135del:p.1376_1379del,TraesCS2D03G0235300:TraesCS2D03G0235300.1:exon5:c.4019_4027del:p.1340_1343del,TraesCS2D03G0235300:TraesCS2D03G0235300.2:exon5:c.4052_4060del:p.1351_1354del
Chr2D	64499337	64499337	-	TA	frameshift insertion	TraesCS2D03G0235300:TraesCS2D03G0235300.3:exon4:c.3821_3822insTA:p.I1274fs,TraesCS2D03G0235300:TraesCS2D03G0235300.1:exon5:c.3713_3714insTA:p.I1238fs,TraesCS2D03G0235300:TraesCS2D03G0235300.2:exon5:c.3746_3747insTA:p.I1249fs
Chr2D	64499751	64499753	AAT	-	nonframeshift deletion	TraesCS2D03G0235300:TraesCS2D03G0235300.3:exon4:c.3406_3408del:p.1136_1136del,TraesCS2D03G0235300:TraesCS2D03G0235300.1:exon5:c.3298_3300del:p.1100_1100del
Chr2D	64499754	64499754	-	CGGC	frameshift insertion	TraesCS2D03G0235300:TraesCS2D03G0235300.3:exon4:c.3404_3405insGCCG:p.D1135fs,TraesCS2D03G0235300:TraesCS2D03G0235300.1:exon5:c.3296_3297insGCCG:p.D1099fs
Chr2D	64499761	64499763	CCT	-	frameshift deletion	TraesCS2D03G0235300:TraesCS2D03G0235300.2:exon4:c.3396_3397del:p.I1132fs
Chr2D	67053717	67053717	C	-	frameshift deletion	TraesCS2D03G0242400LC:TraesCS2D03G0242400LC.1:exon1:c.648delG:p.G216fs
Chr2D	67053792	67053792	-	TCC	nonframeshift insertion	TraesCS2D03G0242400LC:TraesCS2D03G0242400LC.1:exon1:c.572_573insGGA:p.E191delinsEE
Chr2D	71361914	71361985	GAAGGTTTGGGAGACGGCGGCACGGCGGCATGCCCTTCTTGCTTTGCCGGCGATGGCGCGGTCCCGTACCAG	-	nonframeshift deletion	TraesCS2D03G0251500:TraesCS2D03G0251500.1:exon1:c.753_824del:p.251_275del
Chr2D	72808628	72808628	-	GCG	nonframeshift insertion	TraesCS2D03G0253900:TraesCS2D03G0253900.1:exon1:c.42_43insGCG:p.V14delinsVA
Chr2D	74237323	74237323	T	-	frameshift deletion	TraesCS2D03G0258100LC:TraesCS2D03G0258100LC.1:exon1:c.311delT:p.V104fs
Chr2D	74866808	74866816	GGTTCTGTT	-	nonframeshift deletion	TraesCS2D03G0260800:TraesCS2D03G0260800.1:exon8:c.1865_1873del:p.622_625del
Chr2D	75446318	75446318	T	-	frameshift deletion	TraesCS2D03G0263200LC:TraesCS2D03G0263200LC.1:exon2:c.224delT:p.I75fs
Chr2D	75446391	75446391	-	G	frameshift insertion	TraesCS2D03G0263200LC:TraesCS2D03G0263200LC.1:exon2:c.297_298insG:p.D99fs
Chr2D	75551733	75551740	AGGGTGCA	-	frameshift deletion	TraesCS2D03G0264100:TraesCS2D03G0264100.1:exon3:c.275_282del:p.Q92fs
Chr2D	75907097	75907099	GAG	-	nonframeshift deletion	TraesCS2D03G0266000:TraesCS2D03G0266000.1:exon1:c.169_171del:p.57_57del
Chr2D	76380030	76380035	TTCAGC	-	nonframeshift deletion	TraesCS2D03G0267800:TraesCS2D03G0267800.1:exon1:c.694_699del:p.232_233del
Chr2D	77409844	77409844	-	T	frameshift insertion	TraesCS2D03G0270100:TraesCS2D03G0270100.1:exon2:c.784dupT:p.H261fs
Chr2D	79526644	79526644	G	-	frameshift deletion	TraesCS2D03G0276700:TraesCS2D03G0276700.2:exon7:c.690delG:p.L230fs
Chr2D	79561515	79561515	-	G	frameshift insertion	TraesCS2D03G0276800LC:TraesCS2D03G0276800LC.1:exon2:c.1042dupG:p.I347fs
Chr2D	79561534	79561536	CTT	-	nonframeshift deletion	TraesCS2D03G0276800LC:TraesCS2D03G0276800LC.1:exon2:c.1060_1062del:p.354_354del
Chr2D	81146138	81146239	CCTCCAAATCCCACGTCCACGGCTCGGCCGGGGCCGCCTTTCTCGCGGTAGGCGCTGCCGCGGCCGCATCCTTTCTCGCGGCGAACGGGTCGTCTTTCTCAC	-	nonframeshift deletion	TraesCS2D03G0280900:TraesCS2D03G0280900.1:exon1:c.446_547del:p.149_183del
Chr2D	81177700	81177701	GT	-	frameshift deletion	TraesCS2D03G0281300LC:TraesCS2D03G0281300LC.1:exon2:c.235_236del:p.V79fs
Chr2D	81177703	81177703	-	TT	frameshift insertion	TraesCS2D03G0281300LC:TraesCS2D03G0281300LC.1:exon2:c.238_239insTT:p.L80fs
Chr2D	81431282	81431282	A	-	stopgain	TraesCS2D03G0281500:TraesCS2D03G0281500.1:exon2:c.491delT:p.L164X
Chr2D	81904995	81904997	CGC	-	nonframeshift deletion	TraesCS2D03G0284000:TraesCS2D03G0284000.1:exon1:c.322_324del:p.108_108del
Chr2D	82475151	82475151	-	A	frameshift insertion	TraesCS2D03G0287100:TraesCS2D03G0287100.2:exon2:c.1063dupA:p.T354fs
Chr2D	84301916	84301916	-	TAAGGCACACACTTGGAT	nonframeshift insertion	TraesCS2D03G0293000:TraesCS2D03G0293000.1:exon2:c.402_403insATCCAAGTGTGTGCCTTA:p.A135delinsIQVCALA
Chr2D	84567254	84567255	AG	-	frameshift deletion	TraesCS2D03G0294200:TraesCS2D03G0294200.1:exon2:c.638_639del:p.P213fs
Chr2D	89457870	89457870	-	GGTTTA	nonframeshift insertion	TraesCS2D03G0305000LC:TraesCS2D03G0305000LC.1:exon1:c.72_73insGGTTTA:p.G24delinsGGL
Chr2D	89457991	89457992	AT	-	frameshift deletion	TraesCS2D03G0305000LC:TraesCS2D03G0305000LC.1:exon1:c.193_194del:p.M65fs
Chr2D	89458025	89458042	ATGAAGATGTCGTTGAAG	-	nonframeshift deletion	TraesCS2D03G0305000LC:TraesCS2D03G0305000LC.1:exon1:c.227_244del:p.76_82del
Chr2D	120180950	120180952	CAT	-	nonframeshift deletion	TraesCS2D03G0363200:TraesCS2D03G0363200.1:exon2:c.320_322del:p.107_108del
Chr2D	122164912	122164913	GA	-	frameshift deletion	TraesCS2D03G0368000LC:TraesCS2D03G0368000LC.1:exon1:c.280_281del:p.S94fs
Chr2D	122164995	122164995	-	CCTCGTGGAGATAGCG	frameshift insertion	TraesCS2D03G0368000LC:TraesCS2D03G0368000LC.1:exon1:c.197_198insCGCTATCTCCACGAGG:p.G66fs
Chr2D	122183900	122183903	GACT	-	frameshift deletion	TraesCS2D03G0368300:TraesCS2D03G0368300.1:exon4:c.340_343del:p.D114fs
Chr2D	122449287	122449289	GCT	-	nonframeshift deletion	TraesCS2D03G0368700:TraesCS2D03G0368700.1:exon12:c.1265_1267del:p.422_423del
Chr2D	133588664	133588729	TGCCACACCCCATGGTGCCAGAGGTGCCAAAGCATGAACTGCCACCGCACCCTCTCGTGCCCGAAG	-	nonframeshift deletion	TraesCS2D03G0391800:TraesCS2D03G0391800.1:exon1:c.221_286del:p.74_96del
Chr2D	135606721	135606774	GGGGAAGCAGGGACGGATGGGGTTGGGTTGCTGATCACTGGGGTCGGTGGCGGC	-	nonframeshift deletion	TraesCS2D03G0395600:TraesCS2D03G0395600.1:exon1:c.270_323del:p.90_108del
Chr2D	142056496	142056641	GGAGGTTCCCTCGCGCCGGAGGCGCCGTGCCATACCACGACGTACAACGCGCCGCACGAAACAGCACGCCGCACGACCAACACACACTTCGACCTATGCCCCCCCTTCAAGATGTTTATGAAAATTGAACGAGCCGAAGGCGAGCC	-	frameshift deletion	TraesCS2D03G0405400LC:TraesCS2D03G0405400LC.1:exon28:c.4440_4443del:p.L1480fs
Chr2D	154498051	154498053	CTC	-	nonframeshift deletion	TraesCS2D03G0419900:TraesCS2D03G0419900.1:exon1:c.13_15del:p.5_5del
Chr2D	167808532	167808532	G	-	frameshift deletion	TraesCS2D03G0437800LC:TraesCS2D03G0437800LC.1:exon1:c.60delC:p.N20fs
[truncated: 4,821 more rows]

## Sheet: Table S2
Supplemental Table 2 List of cis-regulatory elements present near InDels.
motif_id	motif_alt_id	Gene:sequence_pos	start	stop	strand	score	p-value	q-value	matched_sequence
MA1671.1	ERF118	TraesCS1A03G0007600:Chr1A:1937492-1937592(+)	86	96	-	13.9455	1.21e-05	0.0145	CGTCGCCGCTG
MA1216.1	RAP21	TraesCS1A03G0007600:Chr1A:1937583-1937683(+)	86	98	+	17.7727	1.71e-07	0.000941	GTGTCGGCGGAGG
MA1272.1	AT2G28810	TraesCS1A03G0013100:Chr1A:3445264-3445364(-)	33	53	+	15.7879	1.88e-06	0.0146	TTCCTTTTATTTGCCTTTATG
MA1240.1	ERF10	TraesCS1A03G0013100:Chr1A:3446670-3446770(-)	33	53	+	24.0606	3.74e-10	5.96e-06	ACCGCCTCCGCCTCCGCCGCC
MA0975.1	CRF2	TraesCS1A03G0013100:Chr1A:3446935-3447035(-)	90	97	+	15.1967	6.67e-06	0.0246	CCGCCGCC
MA0123.1	abi4	TraesCS1A03G0016200:Chr1A:4369569-4369669(+)	46	55	+	11.5618	5.91e-05	0.0442	CACCGCCTCC
MA1669.1	DREB1B	TraesCS1A03G0016200:Chr1A:4369848-4369948(+)	87	100	-	16.3878	4.11e-07	0.00228	TCTGCCGACATAAT
MA1669.1	DREB1B	TraesCS1A03G0016200:Chr1A:4369849-4369949(+)	86	99	-	16.3878	4.11e-07	0.00228	TCTGCCGACATAAT
MA1669.1	DREB1B	TraesCS1A03G0016200:Chr1A:4369887-4369987(+)	48	61	-	16.3878	4.11e-07	0.00228	TCTGCCGACATAAT
MA1323.1	GATA19	TraesCS1A03G0016200:Chr1A:4370120-4370220(+)	60	70	-	14.5395	6.79e-06	0.0305	CTGATCTGATC
MA1323.1	GATA19	TraesCS1A03G0016200:Chr1A:4370124-4370224(+)	56	66	-	14.5395	6.79e-06	0.0305	CTGATCTGATC
MA1323.1	GATA19	TraesCS1A03G0016200:Chr1A:4370156-4370256(+)	24	34	-	14.5395	6.79e-06	0.0305	CTGATCTGATC
MA1226.1	AT5G18450	TraesCS1A03G0016200:Chr1A:4370231-4370331(+)	51	65	-	9.72727	8.52e-05	0.045	GGCGAAAGTGGAGGG
MA0123.1	abi4	TraesCS1A03G0020600:Chr1A:5027961-5028061(+)	42	51	+	12.6854	1.78e-05	0.0342	CGGTGCACCC
MA1159.1	SGR5	TraesCS1A03G0020600:Chr1A:5028095-5028195(+)	50	64	+	20.6667	3.22e-08	0.000545	CAAAAAAGACAAAAT
MA1161.1	TSO1	TraesCS1A03G0021300:Chr1A:5078450-5078550(+)	52	66	+	16.6389	1.57e-06	0.0271	TTTTTTGAATTTAAA
MA1250.1	AT1G75490	TraesCS1A03G0021500:Chr1A:5186894-5186994(-)	68	82	+	12.3939	2.33e-05	0.039	CAACAACCACCGTTT
MA1049.1	ERF094	TraesCS1A03G0022500:Chr1A:5704073-5704173(+)	1	8	-	13.4754	2.15e-05	0.0413	GGCCGCCG
MA1159.1	SGR5	TraesCS1A03G0023800:Chr1A:6073948-6074048(-)	77	91	-	17.5455	7.88e-07	0.0135	CAGAAAAGACAAAAG
MA1338.1	AREB3	TraesCS1A03G0023800:Chr1A:6074545-6074645(-)	11	25	-	16.1061	2.77e-06	0.0334	GGTGGCCACGTGTCG
MA1226.1	AT5G18450	TraesCS1A03G0023800:Chr1A:6074718-6074818(-)	2	16	-	12.5152	2.11e-05	0.0148	GTCACCAGCGGTGGA
MA1219.1	CEJ1	TraesCS1A03G0023800:Chr1A:6075623-6075723(-)	24	38	+	18.6667	9.77e-08	0.00164	CCCCCACCACCGACG
MA1257.1	ERF9	TraesCS1A03G0027400:Chr1A:7483208-7483308(-)	24	44	-	14.9848	3.3e-06	0.00921	TGGCTGCTGTGGTGGTGCCGG
MA1267.1	AT5G66940	TraesCS1A03G0031300:Chr1A:8463335-8463435(-)	22	50	-	22.4242	3.22e-09	4.54e-05	GTTTTCTTTCTTTCTTCTTTTTTTCTCTT
MA1365.2	AT5G47660	TraesCS1A03G0031300:Chr1A:8463745-8463845(-)	70	80	+	14.9091	1.35e-06	0.0243	ATGGTAAAATA
MA1279.1	COG1	TraesCS1A03G0031300:Chr1A:8464011-8464111(-)	70	90	+	13.6818	1.1e-05	0.0346	TAAAGGGTAAAAAAGTGAGAC
MA1273.1	dof4.2	TraesCS1A03G0032100:Chr1A:8617410-8617510(+)	41	59	+	17.7576	2.72e-07	0.00441	AGAAAAAAAAGGTCAAATA
MA1274.1	OBP3	TraesCS1A03G0033100:Chr1A:8864712-8864812(-)	5	25	+	18.1364	2.57e-07	0.000666	GAAACTTTTTTTGTTTTTTTT
MA1044.1	NAC92	TraesCS1A03G0033300:Chr1A:8875603-8875703(+)	33	44	+	12.5738	4.45e-06	0.0395	GCACACGCCAGG
MA1044.1	NAC92	TraesCS1A03G0033300:Chr1A:8875606-8875706(+)	30	41	+	12.5738	4.45e-06	0.0395	GCACACGCCAGG
MA1358.1	bHLH130	TraesCS1A03G0033300:Chr1A:8875740-8875840(+)	73	83	-	14.6579	7.8e-06	0.0467	AACCACTTGCA
MA1358.1	bHLH130	TraesCS1A03G0033300:Chr1A:8875806-8875906(+)	7	17	-	14.6579	7.8e-06	0.0467	AACCACTTGCA
MA1358.1	bHLH130	TraesCS1A03G0033300:Chr1A:8875807-8875907(+)	6	16	-	14.6579	7.8e-06	0.0467	AACCACTTGCA
MA1281.1	AT5G02460	TraesCS1A03G0035100:Chr1A:9294858-9294958(+)	74	94	-	11.9545	3.09e-05	0.0352	CATAAAGCATCAAACAAAGCA
MA1264.1	ESE1	TraesCS1A03G0039500:Chr1A:10445858-10445958(-)	58	72	-	22.6364	2.71e-09	4.44e-05	CGGCGGCGGCGGCGA
MA1225.1	ERF5	TraesCS1A03G0043800:Chr1A:10970620-10970720(-)	64	78	-	13.2576	1.06e-05	0.01	CCTGCTCCGGCGTCG
MA1695.1	ARF36	TraesCS1A03G0043800:Chr1A:10970763-10970863(-)	41	54	+	15.7982	2.31e-06	0.0386	TGGGGGGACAAGTT
MA1063.1	TCP19	TraesCS1A03G0043800:Chr1A:10972242-10972342(-)	8	17	-	13.5738	8.24e-06	0.0293	TCGGCCCCAC
MA1063.1	TCP19	TraesCS1A03G0043800:Chr1A:10972285-10972385(-)	51	60	-	13.5738	8.24e-06	0.0293	TCGGCCCCAC
MA1063.1	TCP19	TraesCS1A03G0043800:Chr1A:10972294-10972394(-)	60	69	-	13.5738	8.24e-06	0.0293	TCGGCCCCAC
MA1417.1	O2	TraesCS1A03G0043800:Chr1A:10974490-10974590(-)	75	87	+	13.0345	9.63e-06	0.0416	ATGACACATCATC
MA1267.1	AT5G66940	TraesCS1A03G0043800:Chr1A:10974773-10974873(-)	33	61	-	14.7424	4.57e-06	0.0174	ATCTATTATCTATTTTCTTTTAGATAGCT
MA1226.1	AT5G18450	TraesCS1A03G0045100:Chr1A:11158393-11158493(-)	64	78	+	14.0909	8.2e-06	0.00693	GATGGCAGCGGTGCC
MA1049.1	ERF094	TraesCS1A03G0045100:Chr1A:11158419-11158519(-)	5	12	-	14.0328	1.48e-05	0.0169	AGCCGCCG
MA1049.1	ERF094	TraesCS1A03G0045100:Chr1A:11158429-11158529(-)	15	22	-	14.0328	1.48e-05	0.0169	AGCCGCCG
MA1267.1	AT5G66940	TraesCS1A03G0045600:Chr1A:11335711-11335811(+)	37	65	-	14.4091	5.77e-06	0.0047	ATTTTTATATTTTTTATTTTTTAAAATTT
MA1159.1	SGR5	TraesCS1A03G0045600:Chr1A:11335937-11336037(+)	49	63	+	13.9848	8.15e-06	0.0198	CCAAAAAAACAAAAT
MA1281.1	AT5G02460	TraesCS1A03G0046100:Chr1A:11420490-11420590(-)	4	24	+	15.6667	2.41e-06	0.015	GAAAAAGATAAAATCATACAA
MA1281.1	AT5G02460	TraesCS1A03G0046100:Chr1A:11420528-11420628(-)	42	62	+	15.6667	2.41e-06	0.015	GAAAAAGATAAAATCATACAA
MA0559.1	PI	TraesCS1A03G0050100:Chr1A:12102232-12102332(-)	23	36	+	17.6364	3.76e-07	0.00636	GCAAAAAAGGAAAA
MA1277.1	Adof1	TraesCS1A03G0050800:Chr1A:12362715-12362815(-)	3	23	-	20.4394	2.21e-09	3.5e-05	AAAAAAAAAAAGTAAAAAACT
MA1064.1	TCP2	TraesCS1A03G0054200:Chr1A:13050376-13050476(+)	84	93	-	13.1452	3.78e-06	0.0341	ATGGGCCCAC
MA1261.1	AT5G67000	TraesCS1A03G0056600:Chr1A:13546996-13547096(-)	1	15	-	14.6447	4.32e-06	0.0315	GGATTGCGGCGACGG
MA1244.1	ABR1	TraesCS1A03G0056700:Chr1A:13546996-13547096(+)	81	99	+	14.1515	7.25e-06	0.039	TGCACGGATTGCGGCGACG
MA1682.1	TCX3	TraesCS1A03G0057500:Chr1A:13587115-13587215(-)	1	14	-	17.9836	3.35e-07	0.00582	AAAAATTCAAAATT
MA1274.1	OBP3	TraesCS1A03G0057500:Chr1A:13587229-13587329(-)	80	100	+	11.4242	4.08e-05	0.0286	TTTATTTTTAGAATTTTTTGA
MA1281.1	AT5G02460	TraesCS1A03G0059500:Chr1A:13757902-13758002(-)	35	55	+	13.3788	1.27e-05	0.0217	CCAAAGGGAAAAAAAAGAACA
MA1260.1	AT1G77640	TraesCS1A03G0059500:Chr1A:13758721-13758821(-)	49	69	-	18.7273	1.65e-07	0.00259	GGTGACTGCATTGGCGGTGGC
MA1362.1	bHLH77	TraesCS1A03G0061000:Chr1A:14030899-14030999(-)	83	97	-	17.2317	3.31e-07	0.00559	GGGTCGGCACGTGCG
MA1281.1	AT5G02460	TraesCS1A03G0068300:Chr1A:15606288-15606388(-)	31	51	+	15.0909	3.77e-06	0.0298	AAAAAAGTTGCTTAAAAAAAT
MA1225.1	ERF5	TraesCS1A03G0068300:Chr1A:15606518-15606618(-)	57	71	+	11.9697	2.16e-05	0.013	GCGTCTCCGCCTTCG
MA1323.1	GATA19	TraesCS1A03G0069000:Chr1A:15676395-15676495(+)	68	78	-	14.5395	6.79e-06	0.0174	CTGATCTGATC
MA0123.1	abi4	TraesCS1A03G0069000:Chr1A:15677415-15677515(+)	42	51	+	13.6854	6.92e-06	0.0224	CGGTGCTCCC
MA0123.1	abi4	TraesCS1A03G0069000:Chr1A:15677417-15677517(+)	40	49	+	13.6854	6.92e-06	0.0224	CGGTGCTCCC
MA0976.2	CRF4	TraesCS1A03G0070800:Chr1A:16034900-16035000(+)	6	17	-	14.3367	6.74e-06	0.0401	CTGCCGCCGCAA
MA1005.2	ERF3	TraesCS1A03G0072400:Chr1A:16338767-16338867(-)	82	92	+	11.3793	4.47e-05	0.0462	GACACCGCCAC
MA1242.1	AT3G57600	TraesCS1A03G0073400:Chr1A:17206623-17206723(+)	21	31	-	16.8333	1.52e-06	0.00672	CCACCACCGCT
MA1242.1	AT3G57600	TraesCS1A03G0073400:Chr1A:17206702-17206802(+)	62	72	-	14.3788	7.63e-06	0.0111	CCACCACCGCA
MA1255.1	AT1G22810	TraesCS1A03G0074000:Chr1A:17404120-17404220(+)	69	83	-	13.3939	1.31e-05	0.0182	GCCGTTGTTGGTGGA
MA0976.2	CRF4	TraesCS1A03G0078100:Chr1A:18802720-18802820(-)	86	97	-	20.1633	3.82e-08	0.000327	CCGCCGCCGCCG
MA1692.1	ARF29	TraesCS1A03G0078200:Chr1A:18815247-18815347(-)	80	94	-	15.9266	2.31e-07	0.00374	GGCGGCCGACAACGA
MA1266.1	RAP211	TraesCS1A03G0083200:Chr1A:21785401-21785501(+)	11	25	-	17.9697	1.06e-07	0.00086	ATGTCGCCGCCGGCG
MA1266.1	RAP211	TraesCS1A03G0083300:Chr1A:21792527-21792627(-)	73	87	-	11.7576	4.92e-05	0.0353	TCGTGGTGGCCGGCT
MA1267.1	AT5G66940	TraesCS1A03G0085000:Chr1A:22068473-22068573(+)	32	60	-	12.9394	1.52e-05	0.00954	CGTTTTTTTTATTTTGGTTTTATGTTAAT
MA1262.1	ERF2	TraesCS1A03G0085000:Chr1A:22068531-22068631(+)	35	55	+	17.803	5.46e-07	0.00511	CCGTGGCCATCGCCGTCGCCG
MA1161.1	TSO1	TraesCS1A03G0089400:Chr1A:22804534-22804634(-)	17	31	-	20.1806	4.35e-08	0.000372	AATTTAAAATTCAAA
MA1161.1	TSO1	TraesCS1A03G0089400:Chr1A:22804540-22804640(-)	23	37	-	20.1806	4.35e-08	0.000372	AATTTAAAATTCAAA
MA0559.1	PI	TraesCS1A03G0089400:Chr1A:22804672-22804772(-)	40	53	-	13.9394	8.78e-06	0.0373	CAAAAAAAAGAAGA
MA1274.1	OBP3	TraesCS1A03G0089400:Chr1A:22804826-22804926(-)	33	53	-	12.0758	2.77e-05	0.0234	CTATTTTTTTCATTTTTTAAA
MA1158.1	MGP	TraesCS1A03G0089400:Chr1A:22806042-22806142(-)	74	93	+	16.8182	1.21e-06	0.0194	CATGAAAAGACAAAAGAGAG
MA1373.1	IDD2	TraesCS1A03G0089400:Chr1A:22806051-22806151(-)	83	97	+	16.0976	1.89e-06	0.0161	CATGAAAAGACAAAA
MA1392.1	MYB98	TraesCS1A03G0091000:Chr1A:22918412-22918512(+)	31	45	+	15.4394	2.87e-06	0.0494	AATACGTAACGTAAT
MA1052.1	RAP2-6	TraesCS1A03G0091800:Chr1A:23053721-23053821(+)	47	54	+	16.1685	6.67e-06	0.0217	GCGCCGCC
MA1257.1	ERF9	TraesCS1A03G0091800:Chr1A:23053824-23053924(+)	1	21	-	16.4545	1.29e-06	0.01	CTGAGGCGATGGCGACGGTGC
MA1267.1	AT5G66940	TraesCS1A03G0091800:Chr1A:23054106-23054206(+)	56	84	+	22.3182	3.67e-09	2.58e-05	ATTGATTTTCTTTTTTCTTTTTCCATTTA
MA1267.1	AT5G66940	TraesCS1A03G0091800:Chr1A:23054117-23054217(+)	45	73	+	22.3182	3.67e-09	2.58e-05	ATTGATTTTCTTTTTTCTTTTTCCATTTA
MA1682.1	TCX3	TraesCS1A03G0093300:Chr1A:23228727-23228827(-)	24	37	-	17.3279	6.62e-07	0.00574	AAAAATTCAAAAAT
MA1682.1	TCX3	TraesCS1A03G0093300:Chr1A:23228764-23228864(-)	61	74	-	17.3279	6.62e-07	0.00574	AAAAATTCAAAAAT
MA1411.1	TSAR1	TraesCS1A03G0096600:Chr1A:24228382-24228482(+)	47	56	+	13.4079	1.11e-05	0.0488	CGAACGTGCG
MA1273.1	dof4.2	TraesCS1A03G0104300:Chr1A:26386231-26386331(+)	81	99	-	14.4848	6.79e-06	0.026	AAATAGAAAAGGCATTATA
MA1166.1	PHL12	TraesCS1A03G0111400:Chr1A:30506963-30507063(-)	36	49	-	16.1447	2.53e-06	0.0439	AAAAAGAATATTTG
MA1250.1	AT1G75490	TraesCS1A03G0111500:Chr1A:30747783-30747883(+)	85	99	+	18.3333	2.57e-07	0.00439	CCACATCCGCCGCCT
MA1417.1	O2	TraesCS1A03G0114500:Chr1A:31386534-31386634(-)	11	23	+	17.7414	6.41e-07	0.0112	GAGCCATGTCATC
MA1219.1	CEJ1	TraesCS1A03G0129800:Chr1A:36882730-36882830(-)	10	24	+	19.0152	5.45e-08	0.00092	CCTCCTCCACCGCCC
MA1402.1	BPC6	TraesCS1A03G0130000:Chr1A:37048966-37049066(+)	24	44	-	3.31579	1.4e-05	0.0227	AACTCTGTATTTCTATCTATT
MA1279.1	COG1	TraesCS1A03G0133100:Chr1A:37778942-37779042(+)	63	83	-	17.8636	1.9e-07	0.0015	GAAGGAAAAAAAAAGAGAAAA
MA0045.1	HMG-I/Y	TraesCS1A03G0133100:Chr1A:37779108-37779208(+)	22	37	-	13.1238	8.26e-06	0.0347	AAACAGACGAAAAAAC
MA0045.1	HMG-I/Y	TraesCS1A03G0133100:Chr1A:37779113-37779213(+)	17	32	-	13.1238	8.26e-06	0.0347	AAACAGACGAAAAAAC
MA1273.1	dof4.2	TraesCS1A03G0133100:Chr1A:37779248-37779348(+)	41	59	+	17.4545	3.89e-07	0.00635	TATAAAAAAAGGAAAAAAC
MA1247.1	ERF087	TraesCS1A03G0133100:Chr1A:37779615-37779715(+)	74	88	-	19.7121	8.31e-08	0.00017	CGGCGGCGGAGGCGC
MA1240.1	ERF10	TraesCS1A03G0135300:Chr1A:38543566-38543666(-)	7	27	+	21.4697	1.43e-08	0.000226	GCCTCCACCTCCTCCGCCACA
MA1228.1	AT4G18450	TraesCS1A03G0137600:Chr1A:39044318-39044418(-)	23	39	+	17.5152	7.99e-07	0.00232	ATGGCGGCGGATACAGA
MA1159.1	SGR5	TraesCS1A03G0139600:Chr1A:39782813-39782913(-)	47	61	+	14.7879	5.16e-06	0.044	AAAATGAAACAAAAT
MA1159.1	SGR5	TraesCS1A03G0139900:Chr1A:39782813-39782913(+)	40	54	-	14.7879	5.16e-06	0.0283	AAAATGAAACAAAAT
MA0123.1	abi4	TraesCS1A03G0142300:Chr1A:41666918-41667018(-)	13	22	+	12.2809	2.79e-05	0.037	CGGCGCCACC
MA0123.1	abi4	TraesCS1A03G0142300:Chr1A:41666987-41667087(-)	82	91	+	12.2809	2.79e-05	0.037	CGGCGCCACC
MA1380.1	AT2G20110	TraesCS1A03G0146100:Chr1A:43641928-43642028(-)	73	87	+	14.403	7.26e-06	0.0174	ATTTGAACATTTTAA
MA1246.1	LEP	TraesCS1A03G0146100:Chr1A:43641987-43642087(-)	32	52	-	16.7727	1.16e-06	0.0183	TACCCCGCCGTCTCCTTCGTC
MA1226.1	AT5G18450	TraesCS1A03G0150200:Chr1A:44768731-44768831(-)	85	99	+	13.3788	1.28e-05	0.0309	GGGGGAGGTGGAGGC
MA1233.2	ERF021	TraesCS1A03G0162200:Chr1A:51147313-51147413(-)	82	96	-	16.5229	5.63e-07	0.00471	CCATCGCCGACAACA
MA1266.1	RAP211	TraesCS1A03G0162200:Chr1A:51147372-51147472(-)	84	98	-	13.3939	1.62e-05	0.029	TTGTCCTCGCCGGCA
MA1274.1	OBP3	TraesCS1A03G0162300:Chr1A:51258911-51259011(-)	35	55	+	12	2.9e-05	0.0285	TTTATTTTATTTTTTTGCAAT
MA0976.2	CRF4	TraesCS1A03G0162800:Chr1A:51333328-51333428(+)	22	33	-	14.2551	7.04e-06	0.0173	TGGCCGCCACCA
MA0976.2	CRF4	TraesCS1A03G0162800:Chr1A:51333330-51333430(+)	20	31	-	14.2551	7.04e-06	0.0173	TGGCCGCCACCA
MA1228.1	AT4G18450	TraesCS1A03G0162800:Chr1A:51333341-51333441(+)	84	100	+	23.7121	1.14e-09	1.88e-05	GCGGCGGCGCCGGCGGC
MA1366.1	AT1G76880	TraesCS1A03G0166600:Chr1A:52035589-52035689(-)	40	55	+	17.3788	1.32e-07	0.00225	ACAGTAAAAAAGTGAA
MA0551.1	HY5	TraesCS1A03G0170400:Chr1A:54225918-54226018(+)	69	84	-	18.1714	6.71e-07	0.00558	ACTGACACGTGGCTCT
MA1231.1	ERF15	TraesCS1A03G0175100:Chr1A:56517776-56517876(-)	54	68	+	17.0303	1.16e-06	0.00176	AGCCGGAGCCGCCGC
MA1231.1	ERF15	TraesCS1A03G0175100:Chr1A:56517777-56517877(-)	55	69	+	17.0303	1.16e-06	0.00176	AGCCGGAGCCGCCGC
MA1231.1	ERF15	TraesCS1A03G0175100:Chr1A:56517779-56517879(-)	57	71	+	17.0303	1.16e-06	0.00176	AGCCGGAGCCGCCGC
MA1257.1	ERF9	TraesCS1A03G0175200:Chr1A:56528179-56528279(-)	29	49	+	30.6818	5.75e-14	9.08e-10	CGGCGGCGGCGGCGGCGGCGG
MA1274.1	OBP3	TraesCS1A03G0176200:Chr1A:56969492-56969592(-)	76	96	+	20.6515	1.71e-08	0.000265	TTTTCTTTTTCCTTTCGTTTT
MA0567.1	ERF1B	TraesCS1A03G0176200:Chr1A:56969658-56969758(-)	23	30	+	14.2683	1.8e-05	0.0481	AGCCGCCA
MA0097.1	bZIP911	TraesCS1A03G0227100:Chr1A:88923265-88923365(-)	35	46	-	14.618	2.18e-06	0.0192	TGTGACGTGTAC
MA0097.1	bZIP911	TraesCS1A03G0227100:Chr1A:88923281-88923381(-)	51	62	-	14.618	2.18e-06	0.0192	TGTGACGTGTAC
MA1240.1	ERF10	TraesCS1A03G0245700:Chr1A:100017864-100017964(+)	31	51	-	17.5758	6.58e-07	0.00613	GCCCACGCCGACGCCGTCGCC
MA1226.1	AT5G18450	TraesCS1A03G0245900:Chr1A:100039138-100039238(-)	2	16	-	22.4697	1.08e-09	1.83e-05	GGCGGAGGCGGTGGC
MA1268.1	AT1G69570	TraesCS1A03G0256500:Chr1A:104204201-104204301(+)	45	71	+	22.6818	4.4e-09	6.32e-05	TATTTTCTTTTTTCTTTTTCTCTTTGT
MA0976.2	CRF4	TraesCS1A03G0276100:Chr1A:118132093-118132193(+)	26	37	-	13.9082	8.7e-06	0.0125	CCGCCTCCACCT
MA1682.1	TCX3	TraesCS1A03G0283800:Chr1A:123281603-123281703(-)	35	48	-	17.5082	6.04e-07	0.0105	AAAATTTCAAATTT
MA1682.1	TCX3	TraesCS1A03G0283800:Chr1A:123281849-123281949(-)	29	42	+	16.2459	1.82e-06	0.0105	AAAAATTCAAAAAA
MA1416.1	RAMOSA1	TraesCS1A03G0286300:Chr1A:126148654-126148754(+)	34	47	-	11.9857	8.2e-06	0.0412	GTGTGAGAGAGGGG
MA1173.1	MYB101	TraesCS1A03G0286900:Chr1A:126326358-126326458(+)	25	39	+	14.6818	2.29e-06	0.0196	ACCCATAACCGAACC
MA1262.1	ERF2	TraesCS1A03G0290400:Chr1A:129202734-129202834(+)	15	35	+	9.25758	7.62e-05	0.048	TCGCTCCCAGATCCGCCAGGT
MA1025.1	HBI1	TraesCS1A03G0298200:Chr1A:136097499-136097599(+)	68	79	+	14.1148	1.03e-05	0.0358	GGCGCACGTGGG
MA1246.1	LEP	TraesCS1A03G0302700:Chr1A:140312763-140312863(-)	34	54	-	21.1515	2.56e-08	5.02e-05	ATCTCCGCCGCCTCCCTCTCC
MA1233.2	ERF021	TraesCS1A03G0302700:Chr1A:140313070-140313170(-)	32	46	+	11.9725	3.92e-05	0.0442	TCGACTCCGACAAGG
MA1373.1	IDD2	TraesCS1A03G0303800:Chr1A:141632914-141633014(+)	7	21	-	14.1585	4.93e-06	0.0409	AATAAAAAAACAAAA
MA1373.1	IDD2	TraesCS1A03G0303800:Chr1A:141632915-141633015(+)	6	20	-	14.1585	4.93e-06	0.0409	AATAAAAAAACAAAA
MA1278.1	OBP1	TraesCS1A03G0308600:Chr1A:148721995-148722095(-)	52	72	+	13.4545	1.21e-05	0.0382	CCCCGTCTTTCTTAGCTTTTC
MA1404.1	BPC1	TraesCS1A03G0308800:Chr1A:149024125-149024225(+)	4	27	+	-0.409091	6.1e-05	0.0348	ATGAGACAGAGCAAGACAATATTA
MA1273.1	dof4.2	TraesCS1A03G0317300:Chr1A:156618555-156618655(+)	50	68	+	13.8333	1.12e-05	0.0304	AATAAAAAAAGGACAGAAT
MA1163.1	PHL11	TraesCS1A03G0339400:Chr1A:187239601-187239701(-)	57	70	-	15.5909	1.94e-06	0.0337	TAAGGAATCTTCCT
MA1158.1	MGP	TraesCS1A03G0353900:Chr1A:214870398-214870498(-)	6	25	+	17.7121	6.81e-07	0.0109	ACAAAACCGACAAAAAAAAG
MA1226.1	AT5G18450	TraesCS1A03G0371800:Chr1A:237508578-237508678(+)	65	79	-	10.1667	6.98e-05	0.0293	AGAGGGGGTGGTGGG
MA1281.1	AT5G02460	TraesCS1A03G0371800:Chr1A:237509291-237509391(+)	52	72	-	11.9394	3.12e-05	0.0379	TGAAAAGAATCACACAAAAAA
MA1279.1	COG1	TraesCS1A03G0372800:Chr1A:238574817-238574917(+)	66	86	-	14.6364	5e-06	0.00774	GAAATAAAAAAAAAGTGTTTT
MA1268.1	AT1G69570	TraesCS1A03G0383400:Chr1A:246318128-246318228(-)	44	70	+	19	1.62e-07	0.000882	CTATATCTTTTTTTTTATTTCTATTTT
MA1240.1	ERF10	TraesCS1A03G0384900:Chr1A:247345111-247345211(-)	41	61	+	12.2727	2.03e-05	0.0176	GCTGGAGCAGACGCCGTCGCA
MA1412.1	TSAR2	TraesCS1A03G0387000:Chr1A:250409161-250409261(-)	55	64	-	12.9888	2.93e-05	0.0184	CGCGCGCGCT
MA1277.1	Adof1	TraesCS1A03G0393300:Chr1A:254213002-254213102(+)	39	59	+	18.9394	2.6e-08	0.0004	TAAATCAAAAAGAAAAAAAAG
MA1240.1	ERF10	TraesCS1A03G0429000:Chr1A:286104543-286104643(-)	72	92	+	17.8485	5.26e-07	0.00118	TCCTGCCCTCGCGCCGCCGCA
MA1066.1	TCP23	TraesCS1A03G0429800:Chr1A:287807030-287807130(+)	23	30	+	16.3578	8.13e-06	0.0331	GGGCCCAC
MA1404.1	BPC1	TraesCS1A03G0438200:Chr1A:293021758-293021858(+)	56	79	-	1.81818	3.05e-05	0.0364	ATTAGGAGTAGAGATATAAAAAGA
MA0979.1	ERF008	TraesCS1A03G0455600:Chr1A:303494285-303494385(+)	81	88	+	11.9032	3.77e-05	0.0465	CGCCGACG
MA1274.1	OBP3	TraesCS1A03G0455600:Chr1A:303494889-303494989(+)	2	22	-	12.5152	2.11e-05	0.0492	ATCTCTTTTTACATTATTATT
MA1274.1	OBP3	TraesCS1A03G0461700:Chr1A:307826649-307826749(+)	3	23	+	11.2727	4.46e-05	0.013	TAAACTTTTTATATTTGGCAT
MA1266.1	RAP211	TraesCS1A03G0461700:Chr1A:307827014-307827114(+)	79	93	+	16.2727	1.07e-06	0.00905	CGGCAGCCGCCGGCC
MA1266.1	RAP211	TraesCS1A03G0461700:Chr1A:307827019-307827119(+)	74	88	+	16.2727	1.07e-06	0.00905	CGGCAGCCGCCGGCC
MA1247.1	ERF087	TraesCS1A03G0471700:Chr1A:314278772-314278872(-)	53	67	+	14.2121	7.29e-06	0.04	CAGCGGCGGCCATGG
MA1416.1	RAMOSA1	TraesCS1A03G0477800:Chr1A:320725183-320725283(-)	80	93	-	20.1286	1.26e-07	0.000269	GAGACAGAGAGAGA
MA1273.1	dof4.2	TraesCS1A03G0477800:Chr1A:320725319-320725419(-)	43	61	+	13.2576	1.69e-05	0.0344	AAAAAAAAAAGATGATTTT
MA1274.1	OBP3	TraesCS1A03G0483200:Chr1A:324811369-324811469(-)	9	29	+	18.803	1.33e-07	0.00206	TTTACTTTTTTAGTTTGTTTC
MA1266.1	RAP211	TraesCS1A03G0486400:Chr1A:326649305-326649405(-)	35	49	-	17.2273	3.16e-07	0.00493	CCCCCGTCGCCGGCA
MA1274.1	OBP3	TraesCS1A03G0487100:Chr1A:327805588-327805688(+)	35	55	+	12.2273	2.52e-05	0.0265	TTGATTTTTTCTATCATTTTT
MA1242.1	AT3G57600	TraesCS1A03G0490900:Chr1A:331657194-331657294(+)	40	50	+	11.3939	3.42e-05	0.0408	GCACCACCGCA
MA1034.1	Os05g0497200	TraesCS1A03G0491400:Chr1A:332257115-332257215(+)	87	94	-	14.5229	2.15e-05	0.0197	CGGCGCCG
MA1690.1	ARF25	TraesCS1A03G0494900:Chr1A:335467622-335467722(+)	51	65	+	15.9286	2.45e-06	0.0406	AAGAAGGGGACACGG
MA1663.1	ANAC050	TraesCS1A03G0499200:Chr1A:337372894-337372994(+)	3	18	+	17.6818	9.16e-07	0.0156	CTTGTTATGCAAGCTA
MA1270.1	AT3G45610	TraesCS1A03G0501200:Chr1A:338562920-338563020(-)	37	55	-	13.1061	1.8e-05	0.0316	ACTCCTTTTTTTCTAATTT
MA1255.1	AT1G22810	TraesCS1A03G0501800:Chr1A:339198542-339198642(-)	72	86	-	12.9545	1.71e-05	0.0415	TGAGATGACGGTGAC
MA1256.1	RAP212	TraesCS1A03G0501900:Chr1A:339196918-339197018(+)	62	82	-	17.6667	6.52e-07	0.000992	GTGTGGCGTTGGCGGCGCGGG
MA1256.1	RAP212	TraesCS1A03G0501900:Chr1A:339196928-339197028(+)	52	72	-	17.6667	6.52e-07	0.000992	GTGTGGCGTTGGCGGCGCGGG
MA1664.1	HSFA6B	TraesCS1A03G0501900:Chr1A:339198542-339198642(+)	59	73	-	13.5909	1.02e-05	0.0418	AGAAGAATCTCGAGG
MA1665.1	HSFB2A	TraesCS1A03G0503100:Chr1A:339523671-339523771(+)	59	70	-	16.3939	1.72e-06	0.0307	GAAACTTCCAGA
MA1156.1	JKD	TraesCS1A03G0504200:Chr1A:340378232-340378332(-)	46	65	+	15.803	2.32e-06	0.0176	TTTTTTTTTGTTTTTATATG
MA1261.1	AT5G67000	TraesCS1A03G0505400:Chr1A:341778935-341779035(+)	1	15	-	12.8026	2.33e-05	0.0171	CGGATGCGGCCGCGC
MA1232.1	AT4G28140	TraesCS1A03G0505400:Chr1A:341778986-341779086(+)	72	91	-	10.2879	9.43e-05	0.0214	GTCGCTGGCGATGGACGTGT
MA1006.1	ERF6	TraesCS1A03G0505400:Chr1A:341779066-341779166(+)	49	58	-	13.6557	1.84e-05	0.0195	TTGCCGGCGA
MA1273.1	dof4.2	TraesCS1A03G0505400:Chr1A:341780141-341780241(+)	42	60	-	12.7879	2.31e-05	0.0464	GCAACAAAAAGGCATTGTT
MA1273.1	dof4.2	TraesCS1A03G0505400:Chr1A:341780149-341780249(+)	34	52	-	12.7879	2.31e-05	0.0464	GCAACAAAAAGGCATTGTT
MA1245.2	AT2G33710	TraesCS1A03G0505500:Chr1A:341946003-341946103(-)	87	97	-	10.5488	6.94e-05	0.0329	TGCGCCACCAT
MA1278.1	OBP1	TraesCS1A03G0511700:Chr1A:346665237-346665337(-)	35	55	-	12.7727	2.13e-05	0.0415	AAGTATTTTTTTCTACTTTAA
MA1266.1	RAP211	TraesCS1A03G0515200:Chr1A:349161931-349162031(+)	65	79	+	12.2424	3.63e-05	0.0284	CGTCTGCGGCCGTCC
MA0979.1	ERF008	TraesCS1A03G0515200:Chr1A:349162088-349162188(+)	35	42	-	11.9032	3.77e-05	0.0396	CGCCGACG
MA0567.1	ERF1B	TraesCS1A03G0515200:Chr1A:349162462-349162562(+)	3	10	-	11.9878	5.09e-05	0.0477	AGCCGCCT
MA1412.1	TSAR2	TraesCS1A03G0520900:Chr1A:353011299-353011399(-)	15	24	-	13.573	2.38e-05	0.0464	GGCGCGCGCG
MA1417.1	O2	TraesCS1A03G0526600:Chr1A:355433022-355433122(+)	20	32	-	21.3966	3.79e-08	0.000638	GCGCCACGTCATC
MA1226.1	AT5G18450	TraesCS1A03G0528100:Chr1A:356458129-356458229(-)	71	85	-	13.4091	1.26e-05	0.0302	AGTGGCAGAGGTGGA
MA1373.1	IDD2	TraesCS1A03G0534000:Chr1A:361178844-361178944(+)	23	37	+	14.8659	3.49e-06	0.0399	AAGAAGAAGAAAAAA
MA1252.1	PUCHI	TraesCS1A03G0538400:Chr1A:363866657-363866757(+)	28	42	+	11.6364	3.05e-05	0.0471	ACGATTCCGCCGTTT
MA1272.1	AT2G28810	TraesCS1A03G0540400:Chr1A:365110501-365110601(-)	45	65	-	15.3939	2.69e-06	0.0142	TTCTTATTCAGCAACTTTTTT
MA0559.1	PI	TraesCS1A03G0542800:Chr1A:367063925-367064025(-)	42	55	+	12.6818	2.09e-05	0.0421	GCAAAAAAAGAGAG
MA1225.1	ERF5	TraesCS1A03G0545800:Chr1A:368871390-368871490(-)	85	99	+	17.0152	9.29e-07	0.00082	CCGCCACCGTCGCCG
MA1281.1	AT5G02460	TraesCS1A03G0546000:Chr1A:369301701-369301801(+)	18	38	-	13.6364	1.07e-05	0.0337	TAAAAAGAAGCATGATACAAA
MA1266.1	RAP211	TraesCS1A03G0547400:Chr1A:370226778-370226878(-)	31	45	+	15.0303	3.99e-06	0.0172	CCGCTGTTGCCGGCC
MA1266.1	RAP211	TraesCS1A03G0547700:Chr1A:370226778-370226878(+)	56	70	-	15.0303	3.99e-06	0.00803	CCGCTGTTGCCGGCC
MA1226.1	AT5G18450	TraesCS1A03G0547900:Chr1A:370254787-370254887(-)	24	38	-	11.5758	3.5e-05	0.035	GATACAGGTGGTGGA
MA1226.1	AT5G18450	TraesCS1A03G0547900:Chr1A:370254809-370254909(-)	46	60	-	11.5758	3.5e-05	0.035	GATACAGGTGGTGGA
MA1273.1	dof4.2	TraesCS1A03G0547900:Chr1A:370255018-370255118(-)	41	59	+	18.8485	6.56e-08	0.00105	GAAAAAAAAAGGAAAAAAT
MA1380.1	AT2G20110	TraesCS1A03G0547900:Chr1A:370255493-370255593(-)	44	58	+	19.8806	6.67e-08	0.00113	TTTTAAATTTTTTTA
MA1257.1	ERF9	TraesCS1A03G0548800:Chr1A:370693544-370693644(-)	56	76	+	15.7121	2.09e-06	0.00122	CAGCTGCTACGTCGGCGGCAG
MA1262.1	ERF2	TraesCS1A03G0551400:Chr1A:371512701-371512801(+)	29	49	+	15.4394	3.01e-06	0.00612	ACTCCACTTCCGCCACCTCTA
MA1379.1	SOL1	TraesCS1A03G0551400:Chr1A:371514418-371514518(+)	40	54	+	18.9552	2.3e-07	0.00197	TTTTAATATTTAAAA
MA1379.1	SOL1	TraesCS1A03G0551400:Chr1A:371514431-371514531(+)	27	41	+	18.9552	2.3e-07	0.00197	TTTTAATATTTAAAA
MA1214.1	ATHB40	TraesCS1A03G0556700:Chr1A:375170852-375170952(-)	56	76	+	17.8636	3.99e-07	0.00639	TAGCCAATAATTGAGCGATTA
MA0097.1	bZIP911	TraesCS1A03G0569000:Chr1A:383311432-383311532(+)	18	29	-	22.382	3.11e-08	0.000541	GGTGACGTGGCC
MA1291.1	TCP7	TraesCS1A03G0569000:Chr1A:383311523-383311623(+)	4	14	-	17.1667	1.57e-06	0.00892	GTGGGGCCCGC
MA1671.1	ERF118	TraesCS1A03G0569000:Chr1A:383311540-383311640(+)	79	89	+	15.3636	3.39e-06	0.0189	CTCCGCCGCCC
MA1228.1	AT4G18450	TraesCS1A03G0574500:Chr1A:388639692-388639792(+)	76	92	-	12.4394	1.48e-05	0.0239	AAGGCGGCTACTCCGGC
MA1248.1	DREB26	TraesCS1A03G0576000:Chr1A:389459570-389459670(-)	79	98	-	19.8636	3.4e-08	0.000514	CCGCCTCCTTCATCACCGAC
MA1266.1	RAP211	TraesCS1A03G0576300:Chr1A:389777228-389777328(-)	44	58	-	14.6515	5.69e-06	0.0154	CGCACGTCGCCGGCG
MA1257.1	ERF9	TraesCS1A03G0576500:Chr1A:390098154-390098254(+)	79	99	+	12.3333	1.51e-05	0.0132	GGATGGATAAGACGGCAGAGG
MA1267.1	AT5G66940	TraesCS1A03G0579100:Chr1A:392307721-392307821(+)	31	59	-	21.0606	1.61e-08	0.00011	TTTTTTTTTCTTTTTCCTTTCTAATCTAA
MA0961.1	BHLH112	TraesCS1A03G0579500:Chr1A:392833467-392833567(+)	92	100	+	14.9672	2.72e-06	0.0484	GCCACTTGC
MA1267.1	AT5G66940	TraesCS1A03G0580000:Chr1A:392847160-392847260(+)	15	43	-	19.7879	6.26e-08	0.000345	CTATTGTTTTTTATTTCTTTTTTTTCGTT
MA1666.1	HSFB2B	TraesCS1A03G0580000:Chr1A:392847201-392847301(+)	52	65	-	21.7273	3.23e-08	0.000278	TTCTAGAAGGTTCT
MA1666.1	HSFB2B	TraesCS1A03G0580000:Chr1A:392847214-392847314(+)	39	52	-	21.7273	3.23e-08	0.000278	TTCTAGAAGGTTCT
MA1389.1	PHL1	TraesCS1A03G0584500:Chr1A:395156380-395156480(-)	51	65	-	18.3636	2.11e-07	0.00363	AAAGAATATTCGCAG
MA1161.1	TSO1	TraesCS1A03G0586500:Chr1A:396153314-396153414(+)	49	63	+	15.5417	3.4e-06	0.00957	TGAAAAAAATTTAAA
MA1246.1	LEP	TraesCS1A03G0586500:Chr1A:396154143-396154243(+)	24	44	-	14.5606	5.1e-06	0.0251	CTCCCCGCCGCGGCTGCGCCC
MA1240.1	ERF10	TraesCS1A03G0588100:Chr1A:397158982-397159082(+)	39	59	-	18.303	3.58e-07	0.000925	ACCTCTGCTCGCGCCGCCGTC
MA1240.1	ERF10	TraesCS1A03G0588100:Chr1A:397158999-397159099(+)	22	42	-	18.303	3.58e-07	0.000925	ACCTCTGCTCGCGCCGCCGTC
MA1159.1	SGR5	TraesCS1A03G0588100:Chr1A:397159388-397159488(+)	32	46	+	16.303	1.97e-06	0.0167	CAGATAAGACAAACA
MA1159.1	SGR5	TraesCS1A03G0588100:Chr1A:397159390-397159490(+)	30	44	+	16.303	1.97e-06	0.0167	CAGATAAGACAAACA
MA0585.1	AGL1	TraesCS1A03G0589600:Chr1A:398113080-398113180(+)	30	47	-	13.4878	1.06e-05	0.0427	CGTTCCAAAATAGGTACA
MA1338.1	AREB3	TraesCS1A03G0599100:Chr1A:405008145-405008245(+)	73	87	+	19.3788	1.76e-07	0.00301	AGTGAAGACGTGGCA
MA1323.1	GATA19	TraesCS1A03G0599100:Chr1A:405008995-405009095(+)	88	98	-	15.1842	3.56e-06	0.0155	CGGATCTGATT
MA1323.1	GATA19	TraesCS1A03G0599100:Chr1A:405009064-405009164(+)	19	29	-	15.1842	3.56e-06	0.0155	CGGATCTGATT
MA1204.1	AGL13	TraesCS1A03G0606500:Chr1A:410114800-410114900(+)	39	56	-	18.2429	4.62e-07	0.00767	ATACTTAAATAGGAAAAT
MA1247.1	ERF087	TraesCS1A03G0609600:Chr1A:414055483-414055583(+)	82	96	+	18.8485	2.29e-07	0.000321	TGGCGGCGGCGTTGA
MA1052.1	RAP2-6	TraesCS1A03G0614400:Chr1A:420402493-420402593(+)	72	79	-	16.1685	6.67e-06	0.0481	GCGCCGCC
MA1373.1	IDD2	TraesCS1A03G0619500:Chr1A:425778640-425778740(-)	75	89	+	9.71951	3.03e-05	0.0356	CAATTAACGAAACAA
MA1274.1	OBP3	TraesCS1A03G0620600:Chr1A:426914818-426914918(+)	68	88	-	14.0152	7.76e-06	0.00741	GTTTTTTTTCGATTTTTTTTG
MA1339.1	bZIP43	TraesCS1A03G0624500:Chr1A:429384523-429384623(-)	2	13	+	20.4045	1.53e-07	0.00272	GCCACGTCAGCC
MA1291.1	TCP7	TraesCS1A03G0624500:Chr1A:429384633-429384733(-)	70	80	+	15.6515	3.66e-06	0.0255	GTGGGGCCCTC
MA1291.1	TCP7	TraesCS1A03G0624500:Chr1A:429384650-429384750(-)	87	97	+	15.6515	3.66e-06	0.0255	GTGGGGCCCTC
MA1402.1	BPC6	TraesCS1A03G0624500:Chr1A:429384672-429384772(-)	73	93	-	9.59211	1.78e-06	0.00922	GTCTTCTTCTTTCTCTCTCCA
MA1006.1	ERF6	TraesCS1A03G0632000:Chr1A:434595024-434595124(+)	80	89	+	11.459	9e-05	0.0484	TGGCCGGCCC
MA1242.1	AT3G57600	TraesCS1A03G0632600:Chr1A:434851974-434852074(-)	69	79	+	17.8939	6.23e-07	0.00318	TCGCCACCGCC
MA1188.1	At3g11280	TraesCS1A03G0635100:Chr1A:436952571-436952671(-)	80	93	+	14.697	4.33e-06	0.0377	TTTCTTATCTTTTT
MA1278.1	OBP1	TraesCS1A03G0638000:Chr1A:439072827-439072927(+)	67	87	-	13.5455	1.12e-05	0.0354	CCCTTTCTGCTCCCACTTTTT
MA1240.1	ERF10	TraesCS1A03G0638100:Chr1A:439426763-439426863(+)	61	81	+	10.9242	3.97e-05	0.0431	ATCACTGCATTCTCCGTCGGC
MA1231.1	ERF15	TraesCS1A03G0642800:Chr1A:442247345-442247445(-)	66	80	-	16.4848	1.72e-06	0.0278	TTCCGGAGCCGCCGC
MA1262.1	ERF2	TraesCS1A03G0646100:Chr1A:443626051-443626151(+)	19	39	-	14.0606	7.07e-06	0.0126	TCACCCACACAGCCACCACCT
MA0963.1	BHLH78	TraesCS1A03G0646200:Chr1A:443665858-443665958(+)	58	65	-	16.2857	9.9e-06	0.042	GCACGTGC
MA1244.1	ABR1	TraesCS1A03G0649900:Chr1A:445520028-445520128(-)	43	61	-	14.7879	4.8e-06	0.00789	GCTGGCAGAGACGGCGACG
MA1404.1	BPC1	TraesCS1A03G0650500:Chr1A:445934544-445934644(+)	19	42	-	12.2879	6.88e-07	0.000914	GGGGTAGGGAGAGGGAGGGAGGGG
MA1225.1	ERF5	TraesCS1A03G0650900:Chr1A:445980334-445980434(-)	86	100	+	22.0606	1.12e-08	0.000191	CCTTCGCCGCCGCCG
MA1246.1	LEP	TraesCS1A03G0663300:Chr1A:453824228-453824328(+)	18	38	-	19.8636	9.19e-08	0.000477	ACCCCCGCCGTCTCCCTCGCC
MA1246.1	LEP	TraesCS1A03G0674100:Chr1A:462281008-462281108(-)	10	30	+	10.9091	3.79e-05	0.0465	CCCGTCGCCACTGCCAGTGTC
MA1694.1	ARF35	TraesCS1A03G0675100:Chr1A:462709361-462709461(+)	25	38	+	15.2347	1.7e-06	0.0285	GTCCCCGACAAGCG
MA1281.1	AT5G02460	TraesCS1A03G0681700:Chr1A:464993884-464993984(-)	5	25	+	15.1061	3.73e-06	0.00444	GAGAAGGCAAAAAAAAAAGGA
MA1268.1	AT1G69570	TraesCS1A03G0681700:Chr1A:464994060-464994160(-)	56	82	-	17.9242	4.02e-07	0.000715	TTTTCTCTTTTCTCTTTCTAATCTAAT
MA1156.1	JKD	TraesCS1A03G0684700:Chr1A:465939940-465940040(+)	50	69	-	16.303	1.69e-06	0.00669	GTTTTTTTTGTATTTTTTTG
MA1156.1	JKD	TraesCS1A03G0684700:Chr1A:465939950-465940050(+)	40	59	-	16.303	1.69e-06	0.00669	GTTTTTTTTGTATTTTTTTG
MA0576.1	RAX3	TraesCS1A03G0684800:Chr1A:465948129-465948229(-)	74	86	-	21.7073	3.82e-08	0.000627	TGGGGGTAGGTGG
MA1274.1	OBP3	TraesCS1A03G0685200:Chr1A:466487265-466487365(+)	23	43	+	12.2273	2.52e-05	0.04	TCATCTTTTCAGTTTTATCAT
MA1012.1	AGL27	TraesCS1A03G0687600:Chr1A:467142716-467142816(-)	46	59	+	14.6579	5.7e-06	0.0491	ATTTCCTTTTTTGA
MA1267.1	AT5G66940	TraesCS1A03G0688000:Chr1A:467186540-467186640(+)	32	60	-	17.8788	3.82e-07	0.00543	GATTTCTATTGTTTTGCTTTTCTTTTTTC
MA1274.1	OBP3	TraesCS1A03G0688100:Chr1A:467199195-467199295(-)	71	91	-	20.3788	2.36e-08	0.000123	CTGTCTTTTTCTCTTTTTTTT
MA1274.1	OBP3	TraesCS1A03G0688100:Chr1A:467199198-467199298(-)	74	94	-	20.3788	2.36e-08	0.000123	CTGTCTTTTTCTCTTTTTTTT
MA1416.1	RAMOSA1	TraesCS1A03G0696200:Chr1A:472910994-472911094(-)	14	27	-	10.0286	1.77e-05	0.0204	TAGCGAGAGAGTGG
MA0559.1	PI	TraesCS1A03G0698000:Chr1A:473138027-473138127(-)	67	80	+	16.9091	7.7e-07	0.00826	ACGAAAGAGGAAAA
MA1266.1	RAP211	TraesCS1A03G0698400:Chr1A:473151137-473151237(-)	64	78	+	15.9848	1.49e-06	0.00755	TCGCTTCCGCCGGCC
MA0580.1	DYT1	TraesCS1A03G0702600:Chr1A:475857995-475858095(-)	87	100	-	15.7431	2.25e-06	0.0392	CAGCAAACACGTGA
MA1404.1	BPC1	TraesCS1A03G0706000:Chr1A:478528084-478528184(+)	6	29	+	0.772727	4.24e-05	0.0267	AAGAAACTTAGAAAGGGGAAGCGG
MA1052.1	RAP2-6	TraesCS1A03G0706500:Chr1A:478629055-478629155(+)	92	99	+	16.1685	6.67e-06	0.016	GCGCCGCC
MA1034.1	Os05g0497200	TraesCS1A03G0706500:Chr1A:478629358-478629458(+)	39	46	+	14.2385	2.96e-05	0.028	CGGCGCCA
MA1250.1	AT1G75490	TraesCS1A03G0706500:Chr1A:478632871-478632971(+)	51	65	+	20.7424	1.3e-08	0.000216	CCCCCGCCACCGCCG
MA1267.1	AT5G66940	TraesCS1A03G0720900:Chr1A:485201895-485201995(+)	28	56	+	18.2121	2.83e-07	0.00134	TTTTTTTCTTCCTCTCCTTTTTCTTTCCC
MA1671.1	ERF118	TraesCS1A03G0722700:Chr1A:485920234-485920334(-)	50	60	-	16.4364	1.12e-06	0.00942	CGCCGCCGCAG
MA0559.1	PI	TraesCS1A03G0722700:Chr1A:485920832-485920932(-)	70	83	+	14.6515	5.21e-06	0.0444	CCGAAAATGGAAGG
MA1231.1	ERF15	TraesCS1A03G0722700:Chr1A:485920852-485920952(-)	54	68	+	13.9545	8.72e-06	0.0208	CACAGCAGCAGCCGC
MA0571.1	ANT	TraesCS1A03G0722700:Chr1A:485921930-485922030(-)	2	22	-	14.5843	3.27e-06	0.0261	TCACACACATTCCCATGAAGA
MA0571.1	ANT	TraesCS1A03G0722700:Chr1A:485921981-485922081(-)	53	73	-	14.5843	3.27e-06	0.0261	TCACACACATTCCCATGAAGA
MA0567.1	ERF1B	TraesCS1A03G0723100:Chr1A:486595780-486595880(-)	39	46	+	14.9146	8.13e-06	0.0485	CGCCGCCA
MA1664.1	HSFA6B	TraesCS1A03G0725000:Chr1A:486944253-486944353(-)	80	94	+	16.5758	1.41e-06	0.0238	AGAAATTTCTAGAGG
MA1219.1	CEJ1	TraesCS1A03G0725600:Chr1A:487907020-487907120(+)	84	98	-	14.0152	1.06e-05	0.0359	CTAGCATCACCGACC
MA1281.1	AT5G02460	TraesCS1A03G0726600:Chr1A:488240145-488240245(-)	41	61	+	13.8485	9.24e-06	0.0162	AAAAAAGAAGCAGATAGGAGG
MA1416.1	RAMOSA1	TraesCS1A03G0726600:Chr1A:488240482-488240582(-)	82	95	-	7.88571	3.98e-05	0.0337	GATATAGAGAGCAA
MA1266.1	RAP211	TraesCS1A03G0727800:Chr1A:488394698-488394798(+)	59	73	+	16.1515	1.23e-06	0.00471	ATACCGCCGCCGGCA
MA1274.1	OBP3	TraesCS1A03G0728300:Chr1A:488532639-488532739(-)	74	94	-	14.1515	7.05e-06	0.00729	TTTATTTTTTATTTTTCTGCA
MA0940.1	AP1	TraesCS1A03G0728900:Chr1A:488882880-488882980(-)	55	67	-	14.3095	5.02e-06	0.0472	ACAAAAATGAAAA
MA1281.1	AT5G02460	TraesCS1A03G0729100:Chr1A:488907756-488907856(-)	37	57	+	17.9394	3.27e-07	0.000862	CAAAAAGAAAAAAAGAACTAT
MA1231.1	ERF15	TraesCS1A03G0729100:Chr1A:488908274-488908374(-)	10	24	+	14.4545	6.63e-06	0.0202	CTCAACCGCAGCCAC
MA1242.1	AT3G57600	TraesCS1A03G0729800:Chr1A:489070384-489070484(-)	40	50	+	18.7727	3.96e-07	0.00456	CCACCACCGCC
MA1266.1	RAP211	TraesCS1A03G0731100:Chr1A:489314196-489314296(-)	40	54	+	14.7879	5.04e-06	0.00562	CGTCCACGGCCGGCC
MA1266.1	RAP211	TraesCS1A03G0731100:Chr1A:489314219-489314319(-)	63	77	+	14.7879	5.04e-06	0.00562	CGTCCACGGCCGGCC
MA1267.1	AT5G66940	TraesCS1A03G0731300:Chr1A:489635035-489635135(+)	61	89	+	25.6818	2.89e-11	4.05e-07	GTTTTTTCTTTTTTTCCTTTTTTTTTTCT
MA1239.1	ERF104	TraesCS1A03G0731700:Chr1A:489682314-489682414(-)	15	33	-	24.697	2.55e-10	2.03e-06	CCCCGTCTCCGCCGCCGCC
MA1239.1	ERF104	TraesCS1A03G0731700:Chr1A:489682348-489682448(-)	49	67	-	24.697	2.55e-10	2.03e-06	CCCCGTCTCCGCCGCCGCC
MA1267.1	AT5G66940	TraesCS1A03G0732400:Chr1A:489787856-489787956(+)	31	59	-	14.4394	5.65e-06	0.00271	ATATTTTTTCTCCCCCCTTTTCCATTTTA
MA1375.1	ANL2	TraesCS1A03G0732400:Chr1A:489788290-489788390(+)	2	12	+	17.0909	6.74e-07	0.0121	GCATTAATTGC
MA1257.1	ERF9	TraesCS1A03G0732700:Chr1A:489800262-489800362(-)	17	37	-	10.9242	3.15e-05	0.019	TGGTAGCGTCGACGGCAGCTA
MA1257.1	ERF9	TraesCS1A03G0732800:Chr1A:489800262-489800362(+)	64	84	+	10.9242	3.15e-05	0.0407	TGGTAGCGTCGACGGCAGCTA
MA1228.1	AT4G18450	TraesCS1A03G0740600:Chr1A:493590521-493590621(+)	17	33	-	18.4091	4.07e-07	0.00165	GAGGCGGCGGCTGTTGC
MA1353.1	AT1G72740	TraesCS1A03G0744900:Chr1A:495343227-495343327(+)	54	68	+	14.9697	5.14e-06	0.0442	ACTACTAGGGTTTAG
MA1285.1	At2g45680	TraesCS1A03G0746600:Chr1A:495959926-495960026(+)	30	50	+	20.8857	6.99e-08	0.000536	AGAGGTGCGGTGGGCCCCACC
MA1285.1	At2g45680	TraesCS1A03G0746600:Chr1A:495959947-495960047(+)	9	29	+	20.8857	6.99e-08	0.000536	AGAGGTGCGGTGGGCCCCACC
MA1403.1	BPC5	TraesCS1A03G0748200:Chr1A:496650459-496650559(+)	5	34	-	-46.6463	6.4e-05	0.021	GGGGAGACGAACAAGAAGATTTAGAAAGAA
MA1055.1	SPL1	TraesCS1A03G0749000:Chr1A:496856598-496856698(-)	69	76	-	15.9184	9.9e-06	0.0452	CCGTACGG
MA1055.1	SPL1	TraesCS1A03G0749000:Chr1A:496856604-496856704(-)	75	82	-	15.9184	9.9e-06	0.0452	CCGTACGG
MA1695.1	ARF36	TraesCS1A03G0749000:Chr1A:496857722-496857822(-)	48	61	+	16.633	1.23e-06	0.02	GCGGGGGGCATGGC
MA1688.1	ARF16	TraesCS1A03G0749200:Chr1A:496978121-496978221(-)	1	14	-	14.6224	2.65e-06	0.045	CAAAAGACAAGACG
MA1416.1	RAMOSA1	TraesCS1A03G0755400:Chr1A:498755476-498755576(-)	86	99	-	23.1286	1.21e-08	0.000198	GAGAGAGAGAGGGA
MA1698.1	ARF7	TraesCS1A03G0760300:Chr1A:499643376-499643476(+)	48	61	+	14.5691	5.06e-06	0.0268	ACTCCCGACAAGTT
MA1250.1	AT1G75490	TraesCS1A03G0760300:Chr1A:499643718-499643818(+)	53	67	-	12.3939	2.33e-05	0.0214	CCTCTTCCACCGAAA
MA1299.1	WRKY17	TraesCS1A03G0762100:Chr1A:500172201-500172301(-)	43	56	+	16.8289	1.37e-06	0.0237	CCAAAGTCAACACC
MA1049.1	ERF094	TraesCS1A03G0763200:Chr1A:500302912-500303012(-)	78	85	+	14.0328	1.48e-05	0.0249	AGCCGCCG
MA0976.2	CRF4	TraesCS1A03G0763200:Chr1A:500302935-500303035(-)	24	35	+	13.4388	1.15e-05	0.0174	CCGCCTCCGCCT
MA1226.1	AT5G18450	TraesCS1A03G0768300:Chr1A:501853445-501853545(+)	78	92	-	18.0303	3.84e-07	0.00161	AGCGAAGGCGGTGGC
MA1226.1	AT5G18450	TraesCS1A03G0768300:Chr1A:501853479-501853579(+)	44	58	-	18.0303	3.84e-07	0.00161	AGCGAAGGCGGTGGC
MA1281.1	AT5G02460	TraesCS1A03G0770800:Chr1A:502522882-502522982(-)	41	61	+	17.5909	4.56e-07	0.00181	CTAAAAGAAAAAAAAAACTAA
MA1281.1	AT5G02460	TraesCS1A03G0770800:Chr1A:502522904-502523004(-)	63	83	+	17.5909	4.56e-07	0.00181	CTAAAAGAAAAAAAAAACTAA
MA1226.1	AT5G18450	TraesCS1A03G0770800:Chr1A:502523182-502523282(-)	51	65	+	13.6061	1.11e-05	0.0262	ATTGAAAGCGGTGGT
MA1004.1	ERF13	TraesCS1A03G0774100:Chr1A:504862396-504862496(-)	31	38	-	13.1803	2.29e-05	0.0409	GGCCGCCA
MA1004.1	ERF13	TraesCS1A03G0774100:Chr1A:504862399-504862499(-)	34	41	-	13.1803	2.29e-05	0.0409	GGCCGCCA
MA1370.1	IDD5	TraesCS1A03G0779300:Chr1A:507000223-507000323(-)	26	41	+	16.0789	1.85e-06	0.0154	TTTTTGTCTTCGTGCG
MA0976.2	CRF4	TraesCS1A03G0779300:Chr1A:507000298-507000398(-)	54	65	-	13.2245	1.33e-05	0.0135	CTGCCGCCACAC
MA1404.1	BPC1	TraesCS1A03G0779900:Chr1A:507183381-507183481(+)	67	90	-	-0.530303	6.33e-05	0.0487	AAGTGGCTGGGAGGGAGATGGGGA
MA1239.1	ERF104	TraesCS1A03G0789300:Chr1A:510504032-510504132(+)	68	86	+	20.4848	5.28e-08	0.000283	CGCCGACGCCACCGCCACC
MA1200.1	AGL25	TraesCS1A03G0789300:Chr1A:510506445-510506545(+)	74	91	+	13.1286	1.42e-05	0.0466	TCTTTCTTTAATCGCAAA
MA1267.1	AT5G66940	TraesCS1A03G0789300:Chr1A:510506482-510506582(+)	45	73	-	20.4545	3.13e-08	8.7e-05	TTTTTTCTTCTTCTTTCTTTTTGCGATTA
MA1267.1	AT5G66940	TraesCS1A03G0789300:Chr1A:510506496-510506596(+)	31	59	-	20.4545	3.13e-08	8.7e-05	TTTTTTCTTCTTCTTTCTTTTTGCGATTA
MA1267.1	AT5G66940	TraesCS1A03G0789300:Chr1A:510506499-510506599(+)	28	56	-	20.4545	3.13e-08	8.7e-05	TTTTTTCTTCTTCTTTCTTTTTGCGATTA
MA1267.1	AT5G66940	TraesCS1A03G0789300:Chr1A:510506507-510506607(+)	20	48	-	20.4545	3.13e-08	8.7e-05	TTTTTTCTTCTTCTTTCTTTTTGCGATTA
MA1380.1	AT2G20110	TraesCS1A03G0793500:Chr1A:512576744-512576844(-)	26	40	+	17.7313	6.25e-07	0.0107	TTTTGAATTTTTTTT
MA1412.1	TSAR2	TraesCS1A03G0802600:Chr1A:515634751-515634851(+)	69	78	-	15.0674	8.01e-06	0.0356	CGCACGCGCG
MA0587.1	TCP16	TraesCS1A03G0805700:Chr1A:517201059-517201159(+)	55	64	-	16.3659	1.42e-06	0.0236	GTGGGCCCGG
MA0979.1	ERF008	TraesCS1A03G0807400:Chr1A:517701650-517701750(-)	83	90	-	12.2419	2.15e-05	0.0411	CGCCGACC
MA0998.1	ERF096	TraesCS1A03G0808300:Chr1A:518060940-518061040(+)	85	94	+	11.5106	4.74e-05	0.0439	GAGCCGCCTC
MA1221.1	RAP26	TraesCS1A03G0808500:Chr1A:518067028-518067128(+)	28	42	-	11.1818	3.63e-05	0.029	TAACGGCTGAGGAGA
MA1404.1	BPC1	TraesCS1A03G0809100:Chr1A:518251739-518251839(-)	31	54	-	21.3788	1.09e-08	2.44e-05	GGGGGAGAGAGAAAGAAAGAAAGC
MA0548.2	AGL15	TraesCS1A03G0809100:Chr1A:518251812-518251912(-)	12	30	-	17.0606	9.94e-07	0.00815	ATTTCTCTTTCTGGAAAAA
MA0548.2	AGL15	TraesCS1A03G0809100:Chr1A:518251852-518251952(-)	52	70	-	17.0606	9.94e-07	0.00815	ATTTCTCTTTCTGGAAAAA
MA1686.1	ARF13	TraesCS1A03G0809100:Chr1A:518251960-518252060(-)	67	80	+	14.6404	3.51e-06	0.0275	GACGGGGGACGCGG
MA1686.1	ARF13	TraesCS1A03G0809100:Chr1A:518251967-518252067(-)	74	87	+	14.6404	3.51e-06	0.0275	GACGGGGGACGCGG
MA1671.1	ERF118	TraesCS1A03G0810100:Chr1A:518385786-518385886(+)	22	32	+	13.8909	1.29e-05	0.0089	CGTCGCCGCAG
MA1237.1	AT4G16750	TraesCS1A03G0810100:Chr1A:518386126-518386226(+)	7	21	+	11.9848	4.37e-05	0.0193	CCACCGCGCCGACGC
MA1006.1	ERF6	TraesCS1A03G0810100:Chr1A:518386329-518386429(+)	56	65	-	13.9508	1.19e-05	0.0425	GTGCCGGCGA
MA1671.1	ERF118	TraesCS1A03G0810100:Chr1A:518388240-518388340(+)	20	30	-	13.8727	1.3e-05	0.0089	TGCCGCCGCGG
MA1674.1	NAC017	TraesCS1A03G0810700:Chr1A:518454112-518454212(+)	7	30	+	15.1803	2.28e-06	0.0261	TTCTTTCTTGTACGCCACGGCAAA
MA1416.1	RAMOSA1	TraesCS1A03G0810700:Chr1A:518454293-518454393(+)	2	15	+	6.64286	6.16e-05	0.0474	GAGTGAGTGAGAAG
MA1272.1	AT2G28810	TraesCS1A03G0815300:Chr1A:519759813-519759913(+)	56	76	-	16.6061	8.62e-07	0.00407	TTTTCCTTCACTTACTTTTTT
MA1416.1	RAMOSA1	TraesCS1A03G0819000:Chr1A:520725805-520725905(-)	57	70	-	6.95714	5.55e-05	0.0335	AAGCGAGAGGGAGG
MA1313.1	WRKY7	TraesCS1A03G0822300:Chr1A:521857252-521857352(+)	7	20	+	17.8182	8.57e-07	0.0149	TTGGTTGACTTTTT
MA1236.1	ESE3	TraesCS1A03G0823100:Chr1A:522134370-522134470(+)	50	68	+	14.8485	4.28e-06	0.0112	GGGAGGAGGAGGAGGAGGA
MA1228.1	AT4G18450	TraesCS1A03G0823800:Chr1A:522496937-522497037(+)	68	84	+	24.0455	6.02e-10	4.82e-06	GCGGCGGCGGCGGCTGC
MA1239.1	ERF104	TraesCS1A03G0824100:Chr1A:522522805-522522905(-)	59	77	+	9.87879	5.67e-05	0.0479	CGCTCCCCGAGCCACCATT
MA1239.1	ERF104	TraesCS1A03G0824100:Chr1A:522522808-522522908(-)	62	80	+	9.87879	5.67e-05	0.0479	CGCTCCCCGAGCCACCATT
MA1159.1	SGR5	TraesCS1A03G0825700:Chr1A:522994561-522994661(+)	49	63	-	16.4091	1.81e-06	0.00568	AGAAAAAAACAAAAT
MA1159.1	SGR5	TraesCS1A03G0825700:Chr1A:522994576-522994676(+)	34	48	-	16.4091	1.81e-06	0.00568	AGAAAAAAACAAAAT
MA1159.1	SGR5	TraesCS1A03G0825700:Chr1A:522994609-522994709(+)	1	15	-	16.4091	1.81e-06	0.00568	AGAAAAAAACAAAAT
MA1179.1	MYB1	TraesCS1A03G0825700:Chr1A:522994616-522994716(+)	29	47	-	14.6579	4.67e-06	0.0255	AAAACCGTTTAAAAAGCTG
MA1268.1	AT1G69570	TraesCS1A03G0825800:Chr1A:523003122-523003222(+)	45	71	+	16.0606	1.71e-06	0.00593	ATGGTACTTTTTTTTTCTGGTTTTAGA
MA1261.1	AT5G67000	TraesCS1A03G0827000:Chr1A:523347254-523347354(+)	44	58	-	12.7632	2.41e-05	0.0438	TTGATGCGGTTGGGG
MA0549.1	BZR2	TraesCS1A03G0827300:Chr1A:523355964-523356064(+)	7	17	-	16.5732	1.13e-07	0.0019	CGCACGTGGGG
MA1244.1	ABR1	TraesCS1A03G0827300:Chr1A:523357222-523357322(+)	1	19	-	9.74242	7.96e-05	0.0483	TGCGTACGTTCCGGCGACG
MA1034.1	Os05g0497200	TraesCS1A03G0827300:Chr1A:523357318-523357418(+)	49	56	-	14.2385	2.96e-05	0.0472	CGGCGCCA
MA1273.1	dof4.2	TraesCS1A03G0827300:Chr1A:523357744-523357844(+)	79	97	-	16.2879	1.36e-06	0.0222	GGGAAAAAAAGGCGAATAA
MA1267.1	AT5G66940	TraesCS1A03G0830500:Chr1A:524652679-524652779(+)	33	61	-	9.93939	8.24e-05	0.0459	GTGTTTTTTTTCATCAGTTTTTTGTTGGA
MA1404.1	BPC1	TraesCS1A03G0830500:Chr1A:524653677-524653777(+)	75	98	+	18.4545	4.57e-08	0.000687	GAAGGAAAGAGAGAGGGTGAGGGA
MA1248.1	DREB26	TraesCS1A03G0845000:Chr1A:533186912-533187012(+)	9	28	-	21.1364	4.86e-09	7.56e-05	CCGCCTCCTCCGTCACCGAC
MA0581.1	LEC2	TraesCS1A03G0845700:Chr1A:533318923-533319023(+)	18	28	-	13.4091	9.05e-06	0.0323	ACCATGCACTT
MA1404.1	BPC1	TraesCS1A03G0846000:Chr1A:533365344-533365444(-)	73	96	+	12.3636	6.67e-07	0.00205	GAAGTAGAGAGAAGGGGAAGGAGA
MA1266.1	RAP211	TraesCS1A03G0846400:Chr1A:533556052-533556152(-)	80	94	-	10.9545	7.81e-05	0.0421	CTAAAATCGCCGTCT
MA1267.1	AT5G66940	TraesCS1A03G0846400:Chr1A:533556165-533556265(-)	56	84	-	20.2879	3.73e-08	0.000263	TCTTTTTTCCTTTTTTCTTTCTAATCTAA
MA1267.1	AT5G66940	TraesCS1A03G0846400:Chr1A:533556168-533556268(-)	59	87	-	20.2879	3.73e-08	0.000263	TCTTTTTTCCTTTTTTCTTTCTAATCTAA
MA1266.1	RAP211	TraesCS1A03G0846400:Chr1A:533556310-533556410(-)	60	74	-	16.5455	7.76e-07	0.00178	CCCCAGCCGCCGGCC
MA1016.1	GATA15	TraesCS1A03G0847800:Chr1A:533934932-533935032(+)	91	99	-	9.03226	1.34e-05	0.041	CATGATCAG
MA1682.1	TCX3	TraesCS1A03G0847800:Chr1A:533937264-533937364(+)	39	52	+	15.1475	4.33e-06	0.0376	ATAATTTCAAATAA
MA1682.1	TCX3	TraesCS1A03G0847800:Chr1A:533937281-533937381(+)	22	35	+	15.1475	4.33e-06	0.0376	ATAATTTCAAATAA
MA1682.1	TCX3	TraesCS1A03G0847800:Chr1A:533937293-533937393(+)	10	23	+	15.1475	4.33e-06	0.0376	ATAATTTCAAATAA
MA1251.1	DEAR5	TraesCS1A03G0847800:Chr1A:533937435-533937535(+)	61	79	+	15.5303	5.5e-06	0.0443	CTGTAAATGCACCGACAAG
MA1251.1	DEAR5	TraesCS1A03G0847800:Chr1A:533937471-533937571(+)	25	43	+	15.5303	5.5e-06	0.0443	CTGTAAATGCACCGACAAG
MA0123.1	abi4	TraesCS1A03G0848200:Chr1A:534049544-534049644(+)	35	44	-	15.618	3.39e-07	0.00544	CGGCGCCCCC
MA1173.1	MYB101	TraesCS1A03G0849200:Chr1A:534297451-534297551(+)	63	77	-	14.4848	2.99e-06	0.0257	AATCCTAACCGATTT
MA1173.1	MYB101	TraesCS1A03G0849200:Chr1A:534297495-534297595(+)	19	33	-	14.4848	2.99e-06	0.0257	AATCCTAACCGATTT
MA1266.1	RAP211	TraesCS1A03G0849200:Chr1A:534297739-534297839(+)	55	69	+	16.803	5.61e-07	0.00148	ACCTCGCCGCCGGCC
MA1240.1	ERF10	TraesCS1A03G0852100:Chr1A:534916809-534916909(-)	5	25	-	11.7879	2.6e-05	0.0371	GCTGGAGCAAACGCCGTCGCA
MA1691.1	ARF27	TraesCS1A03G0853300:Chr1A:535154971-535155071(-)	71	83	-	15.7236	7.05e-07	0.0121	GGAGCAGACATGA
MA1226.1	AT5G18450	TraesCS1A03G0853600:Chr1A:535168020-535168120(-)	68	82	-	13.7424	1.02e-05	0.0211	GGGTGAGGCGGAGGG
MA1349.1	bZIP16	TraesCS1A03G0855900:Chr1A:535994642-535994742(-)	64	78	-	19.6667	1.13e-07	0.00194	GGAGGCCACGTGGCA
MA1349.1	bZIP16	TraesCS1A03G0856000:Chr1A:535994642-535994742(+)	23	37	+	19.6667	1.13e-07	0.00183	GGAGGCCACGTGGCA
MA0551.1	HY5	TraesCS1A03G0860000:Chr1A:537034364-537034464(-)	19	34	+	18.3	5.98e-07	0.00388	CGCGACACGTGGCAAA
MA0587.1	TCP16	TraesCS1A03G0862200:Chr1A:537559688-537559788(+)	75	84	-	16.3659	1.42e-06	0.0253	GTGGGCCCGG
MA1262.1	ERF2	TraesCS1A03G0863900:Chr1A:538124693-538124793(+)	59	79	+	15.2879	3.32e-06	0.00472	ACTCCAACTCAACCGCCGCAG
MA1159.1	SGR5	TraesCS1A03G0864000:Chr1A:538132012-538132112(+)	82	96	+	17.8939	5.9e-07	0.0101	CAAAAAAGACAAATC
MA1262.1	ERF2	TraesCS1A03G0864400:Chr1A:538330552-538330652(-)	12	32	-	9.24242	7.67e-05	0.0391	ACACAGTCGATGCCGTCGTCG
MA1225.1	ERF5	TraesCS1A03G0864900:Chr1A:538360599-538360699(-)	49	63	+	10.197	5.35e-05	0.04	CCAAAGCCACCGCGA
MA1034.1	Os05g0497200	TraesCS1A03G0864900:Chr1A:538360667-538360767(-)	41	48	+	15.5138	6.67e-06	0.0274	CGCCGCCG
MA1415.1	REF6	TraesCS1A03G0865800:Chr1A:538573024-538573124(-)	42	52	+	16.6463	1.85e-06	0.0166	AAAACAGAGAA
MA1415.1	REF6	TraesCS1A03G0865800:Chr1A:538573031-538573131(-)	49	59	+	16.6463	1.85e-06	0.0166	AAAACAGAGAA
MA1034.1	Os05g0497200	TraesCS1A03G0866000:Chr1A:538618532-538618632(-)	86	93	-	15.5138	6.67e-06	0.0107	CGCCGCCG
MA1034.1	Os05g0497200	TraesCS1A03G0866100:Chr1A:538618532-538618632(+)	8	15	+	15.5138	6.67e-06	0.00456	CGCCGCCG
MA1404.1	BPC1	TraesCS1A03G0873100:Chr1A:541508826-541508926(+)	31	54	+	10.5758	1.37e-06	0.0205	GAGAGAATGAGAGGGGAGGAAGGG
MA1240.1	ERF10	TraesCS1A03G0873100:Chr1A:541509798-541509898(+)	52	72	+	12.803	1.53e-05	0.0405	CCCCCACCCCCCGCCACAGCC
MA1262.1	ERF2	TraesCS1A03G0873400:Chr1A:541627140-541627240(+)	75	95	+	17.1061	9.36e-07	0.00172	ACGACGCCACTGCCGCCGTAG
MA1660.1	ANAC13	TraesCS1A03G0878000:Chr1A:542825866-542825966(-)	5	28	+	15.377	2.2e-06	0.0339	ATTTTCCTTGTTCTGGACGTCAAT
MA1274.1	OBP3	TraesCS1A03G0879700:Chr1A:543221940-543222040(-)	9	29	+	19.4848	6.47e-08	0.000503	TCAACTTTTTGATTTTTTTTC
MA1274.1	OBP3	TraesCS1A03G0879700:Chr1A:543221962-543222062(-)	31	51	+	19.4848	6.47e-08	0.000503	TCAACTTTTTGATTTTTTTTC
MA1034.1	Os05g0497200	TraesCS1A03G0880800:Chr1A:543642369-543642469(-)	27	34	+	15.2294	1.48e-05	0.021	CGCCGCCA
MA1034.1	Os05g0497200	TraesCS1A03G0880800:Chr1A:543642791-543642891(-)	41	48	+	7.89908	5.11e-05	0.0396	CGGCGCCC
MA1034.1	Os05g0497200	TraesCS1A03G0880800:Chr1A:543642794-543642894(-)	44	51	+	7.89908	5.11e-05	0.0396	CGGCGCCC
MA1257.1	ERF9	TraesCS1A03G0881700:Chr1A:543881805-543881905(+)	20	40	+	13.3636	8.58e-06	0.00542	CGACGTAGGTGACGACGGCAA
MA0110.3	ATHB-5	TraesCS1A03G0881700:Chr1A:543882076-543882176(+)	83	94	+	15.3701	4.95e-07	0.00438	ATCAATCATTTT
MA0110.3	ATHB-5	TraesCS1A03G0881700:Chr1A:543882087-543882187(+)	72	83	+	15.3701	4.95e-07	0.00438	ATCAATCATTTT
MA1267.1	AT5G66940	TraesCS1A03G0882400:Chr1A:544116898-544116998(-)	29	57	-	23.1515	1.26e-09	1.8e-05	TTTTTTAGTTTTTTTCCTTTTGTTTTTTT
MA1277.1	Adof1	TraesCS1A03G0886300:Chr1A:545790541-545790641(-)	27	47	-	12.6061	2.44e-05	0.0321	TCAAAAAAAAAGGAGGAGGCG
MA1277.1	Adof1	TraesCS1A03G0886300:Chr1A:545790549-545790649(-)	35	55	-	12.6061	2.44e-05	0.0341	TCAAAAAAAAAGGAGGAGGCG
MA1240.1	ERF10	TraesCS1A03G0886300:Chr1A:545790754-545790854(-)	9	29	-	16.1364	1.95e-06	0.0141	GCCCGTGCCCTCGCCGCCGGT
MA1279.1	COG1	TraesCS1A03G0886600:Chr1A:545878310-545878410(-)	40	60	-	14.2727	6.8e-06	0.0118	AAGCTAAAAAAAAAGAGCAAA
MA0974.2	CDF3	TraesCS1A03G0886600:Chr1A:545878350-545878450(-)	39	50	-	15.3115	2.8e-06	0.0493	AAAAAAAGTGAT
MA1226.1	AT5G18450	TraesCS1A03G0886600:Chr1A:545878554-545878654(-)	12	26	-	10.8182	5.12e-05	0.036	GGTATCAGTGGCGGA
MA1256.1	RAP212	TraesCS1A03G0888600:Chr1A:546221690-546221790(+)	3	23	-	14.1515	7.18e-06	0.0342	CCGCGGCAACGACGGCGTTGA
MA1666.1	HSFB2B	TraesCS1A03G0891500:Chr1A:547056166-547056266(-)	62	75	+	21.3485	3.65e-08	0.000634	TTCCAGAAGCTTCT
MA0564.1	ABI3	TraesCS1A03G0895600:Chr1A:548511615-548511715(-)	87	95	-	14.8929	3.31e-06	0.0284	CTGCATGCA
MA0123.1	abi4	TraesCS1A03G0897000:Chr1A:549095618-549095718(-)	31	40	-	13.5393	8.76e-06	0.0215	CAGTGCCCCC
MA1662.1	AT3G10030	TraesCS1A03G0899400:Chr1A:549665390-549665490(-)	58	70	-	15.5447	6.47e-07	0.0057	TATTAACAGAAAT
MA1662.1	AT3G10030	TraesCS1A03G0899400:Chr1A:549665418-549665518(-)	86	98	-	15.5447	6.47e-07	0.0057	TATTAACAGAAAT
MA1366.1	AT1G76880	TraesCS1A03G0899400:Chr1A:549665434-549665534(-)	40	55	-	15.5	1.9e-06	0.00808	ACAGTAAAAAAATCAT
MA1366.1	AT1G76880	TraesCS1A03G0899400:Chr1A:549665441-549665541(-)	47	62	-	15.5	1.9e-06	0.00808	ACAGTAAAAAAATCAT
MA1366.1	AT1G76880	TraesCS1A03G0899400:Chr1A:549665451-549665551(-)	57	72	-	15.5	1.9e-06	0.00808	ACAGTAAAAAAATCAT
MA0123.1	abi4	TraesCS1A03G0899400:Chr1A:549665579-549665679(-)	85	94	-	11.7753	4.9e-05	0.0495	CAGTGCTCCC
MA1244.1	ABR1	TraesCS1A03G0902200:Chr1A:550274718-550274818(+)	46	64	+	10.8333	4.69e-05	0.0356	GGCCATATATACGGCCGCG
MA1268.1	AT1G69570	TraesCS1A03G0906100:Chr1A:551292646-551292746(-)	43	69	-	13.4697	9.87e-06	0.0118	AATTCCCCTTTGATTTTGGATTTTTTT
MA1281.1	AT5G02460	TraesCS1A03G0906100:Chr1A:551292688-551292788(-)	2	22	+	19.8333	4.39e-08	0.00023	GAAAAAGCAAAAATGAAGAAG
MA1268.1	AT1G69570	TraesCS1A03G0906200:Chr1A:551292646-551292746(+)	32	58	+	13.4697	9.87e-06	0.0114	AATTCCCCTTTGATTTTGGATTTTTTT
MA1281.1	AT5G02460	TraesCS1A03G0906200:Chr1A:551292688-551292788(+)	79	99	-	19.8333	4.39e-08	0.000231	GAAAAAGCAAAAATGAAGAAG
MA1257.1	ERF9	TraesCS1A03G0908100:Chr1A:551558118-551558218(+)	52	72	-	9.71212	5.67e-05	0.0498	CAGCACATGCAGCGGTGCAGA
MA1257.1	ERF9	TraesCS1A03G0908100:Chr1A:551558133-551558233(+)	37	57	-	9.71212	5.67e-05	0.0498	CAGCACATGCAGCGGTGCAGA
MA1257.1	ERF9	TraesCS1A03G0908100:Chr1A:551558135-551558235(+)	35	55	-	9.71212	5.67e-05	0.0498	CAGCACATGCAGCGGTGCAGA
MA1274.1	OBP3	TraesCS1A03G0908100:Chr1A:551558340-551558440(+)	57	77	-	12.6818	1.9e-05	0.0154	TTATCCTTTTATATTTGTCTT
MA1052.1	RAP2-6	TraesCS1A03G0909500:Chr1A:552032005-552032105(-)	78	85	-	16.1685	6.67e-06	0.0154	GCGCCGCC
MA1235.1	AIL7	TraesCS1A03G0910800:Chr1A:552242547-552242647(-)	89	99	+	14.8939	1.8e-06	0.0325	CGGTTCTCGAG
MA1274.1	OBP3	TraesCS1A03G0912800:Chr1A:552590685-552590785(+)	35	55	+	16.2424	1.41e-06	0.0111	TTTAGTTTTTGATTTTTTTTT
MA1268.1	AT1G69570	TraesCS1A03G0916800:Chr1A:553377839-553377939(-)	4	30	-	27.9545	4.08e-12	5.94e-08	TTTTTACTTTTTCTTTTCTTTTTTCCT
MA1225.1	ERF5	TraesCS1A03G0918700:Chr1A:553584899-553584999(+)	24	38	+	17.5152	6.28e-07	0.00529	CCGGCGCCGGCGCCG
MA0559.1	PI	TraesCS1A03G0924800:Chr1A:555706700-555706800(+)	83	96	+	15.6364	2.32e-06	0.0196	CAAAAAATAGAAAA
MA1208.1	GT-2	TraesCS1A03G0924800:Chr1A:555708039-555708139(+)	77	90	-	14.4091	4.29e-06	0.0373	TTTTTTACTGCTGC
MA1208.1	GT-2	TraesCS1A03G0924800:Chr1A:555708076-555708176(+)	40	53	-	14.4091	4.29e-06	0.0373	TTTTTTACTGCTGC
MA1226.1	AT5G18450	TraesCS1A03G0926800:Chr1A:556090715-556090815(+)	41	55	-	15.8788	2.36e-06	0.00342	CGTGGAGGTGGTGGC
MA0992.2	ERF4	TraesCS1A03G0944000:Chr1A:558077539-558077639(+)	89	100	-	18.0984	5.67e-08	0.000993	GCCGCCGTCATC
MA0940.1	AP1	TraesCS1A03G0945000:Chr1A:558284716-558284816(+)	47	59	-	13.8254	7.45e-06	0.0321	CAAAAAAAAGAAA
MA1161.1	TSO1	TraesCS1A03G0948000:Chr1A:559085052-559085152(-)	26	40	-	14.8333	5.27e-06	0.0225	ATCACAAAATTTAAA
MA1255.1	AT1G22810	TraesCS1A03G0948000:Chr1A:559086091-559086191(-)	82	96	+	12.5758	2.14e-05	0.0403	GGAGGCGTTGGCGGG
MA1255.1	AT1G22810	TraesCS1A03G0948000:Chr1A:559086092-559086192(-)	83	97	+	12.5758	2.14e-05	0.0403	GGAGGCGTTGGCGGG
MA1034.1	Os05g0497200	TraesCS1A03G0949400:Chr1A:559402534-559402634(+)	15	22	+	15.2294	1.48e-05	0.0169	CGCCGCCA
MA1250.1	AT1G75490	TraesCS1A03G0950000:Chr1A:559477447-559477547(-)	68	82	+	14.2424	7.51e-06	0.0141	CCGCGACCGCCGCTG
MA1250.1	AT1G75490	TraesCS1A03G0950000:Chr1A:559477450-559477550(-)	71	85	+	14.2424	7.51e-06	0.0141	CCGCGACCGCCGCTG
MA1197.1	CAMTA1	TraesCS1A03G0951100:Chr1A:559923294-559923394(+)	62	73	-	15.7576	1.68e-06	0.0143	AAAACGCGTGTG
MA1197.1	CAMTA1	TraesCS1A03G0951100:Chr1A:559923330-559923430(+)	26	37	-	15.7576	1.68e-06	0.0143	AAAACGCGTGTG
MA1281.1	AT5G02460	TraesCS1A03G0952600:Chr1A:560225263-560225363(+)	38	58	+	20.7121	1.5e-08	0.000233	AGAAAAGGAAAAGAAAAAAGA
MA1006.1	ERF6	TraesCS1A03G0956200:Chr1A:561051584-561051684(+)	63	72	-	14.918	3.86e-06	0.0301	GTGCCGGCGC
MA1256.1	RAP212	TraesCS1A03G0956600:Chr1A:561425408-561425508(+)	69	89	-	14.8182	4.83e-06	0.00934	CGGCGACGACTGCGGCTCCTG
MA1004.1	ERF13	TraesCS1A03G0957500:Chr1A:561915545-561915645(+)	19	26	+	13.1803	2.29e-05	0.0252	GGCCGCCA
MA1225.1	ERF5	TraesCS1A03G0960800:Chr1A:562861504-562861604(-)	50	64	-	18.8182	2.33e-07	0.00195	CCACCTCCGCCTCCA
MA1225.1	ERF5	TraesCS1A03G0960800:Chr1A:562861507-562861607(-)	53	67	-	18.8182	2.33e-07	0.00195	CCACCTCCGCCTCCA
MA1237.1	AT4G16750	TraesCS1A03G0963300:Chr1A:563398149-563398249(+)	60	74	-	13.3182	1.78e-05	0.0435	TGCTGCTACCGACAC
MA1187.1	LCL1	TraesCS1A03G0963300:Chr1A:563398919-563399019(+)	87	96	+	17.3485	2e-06	0.0121	AGATATTTTT
MA1404.1	BPC1	TraesCS1A03G0973400:Chr1A:565969545-565969645(+)	41	64	+	34.7879	2.83e-12	4.14e-08	GAGAGAGGGTGAGAGAGAGAGAGA
MA1204.1	AGL13	TraesCS1A03G0977000:Chr1A:566593662-566593762(-)	33	50	+	15.8857	1.85e-06	0.0306	TTTCTGAAAAGAGAAAAA
MA1266.1	RAP211	TraesCS1A03G0977000:Chr1A:566594255-566594355(-)	52	66	-	13.5455	1.44e-05	0.0392	CAGGCACGGCCGGCG
MA1380.1	AT2G20110	TraesCS1A03G0977000:Chr1A:566594798-566594898(-)	58	72	+	19.5373	9.9e-08	0.0017	TTTTGAATATTTTAA
MA1257.1	ERF9	TraesCS1A03G0977000:Chr1A:566595024-566595124(-)	5	25	+	16.3182	1.41e-06	0.00897	CGGTCGCGTCGACGGCGACGC
MA1267.1	AT5G66940	TraesCS1A03G0982700:Chr1A:568084661-568084761(-)	10	38	+	21.697	7.77e-09	3.57e-05	TCTTTTTCTCTTTTTTCTTTATAATCTAA
MA1228.1	AT4G18450	TraesCS1A03G0985300:Chr1A:569476780-569476880(+)	60	76	+	15.7727	2.54e-06	0.0102	GAGGCGGCGATAGCCGC
MA1234.1	ERF017	TraesCS1A03G0996600:Chr1A:573271633-573271733(-)	37	50	-	14.7727	5.13e-06	0.0322	GTGGCCGGTGGCCG
MA1274.1	OBP3	TraesCS1A03G1002300:Chr1A:575060105-575060205(-)	34	54	-	19.6515	5.4e-08	0.000279	GCTTCTTTTTTATTTTTTTAT
MA1274.1	OBP3	TraesCS1A03G1002500:Chr1A:575060105-575060205(+)	47	67	+	19.6515	5.4e-08	0.000845	GCTTCTTTTTTATTTTTTTAT
MA1281.1	AT5G02460	TraesCS1A03G1004100:Chr1A:575558620-575558720(+)	4	24	+	18.5606	1.76e-07	0.00269	AGAAAGGAAAAATGAAAAAAA
MA1247.1	ERF087	TraesCS1A03G1004100:Chr1A:575560708-575560808(+)	51	65	+	18.2576	3.86e-07	0.00648	TGACGGCGGAGATAG
MA1357.1	bHLH80	TraesCS1A03G1004100:Chr1A:575561627-575561727(+)	50	60	+	16.0606	2.04e-06	0.0365	GGCAAGTTGCA
MA1274.1	OBP3	TraesCS1A03G1004200:Chr1A:575566510-575566610(-)	39	59	+	16.1364	1.54e-06	0.00235	TTTTCTTTTTTTCCTTTCGCG
MA1197.1	CAMTA1	TraesCS1A03G1004200:Chr1A:575566555-575566655(-)	76	87	-	13.7273	1.37e-05	0.0237	AAAACGCGTTTT
MA1197.1	CAMTA1	TraesCS1A03G1004200:Chr1A:575566561-575566661(-)	82	93	-	13.7273	1.37e-05	0.0237	AAAACGCGTTTT
MA0045.1	HMG-I/Y	TraesCS1A03G1004200:Chr1A:575566623-575566723(-)	11	26	-	13.2095	7.43e-06	0.0349	GGAAAAATAAAAAAAC
MA0578.1	SPL8	TraesCS1A03G1005000:Chr1A:575761920-575762020(-)	4	19	-	14.6517	2.11e-06	0.0358	AAGTACGTACTTTTTT
MA1266.1	RAP211	TraesCS1A03G1005100:Chr1A:575775715-575775815(+)	84	98	+	16.0909	1.32e-06	0.00347	CCTCGGTCGCCGGCG
MA1271.1	DAG2	TraesCS1A03G1006800:Chr1A:576347248-576347348(-)	39	49	-	14.0606	5.73e-06	0.0341	AAAAAAGTTAA
MA1000.2	ERF105	TraesCS1A03G1008400:Chr1A:576831076-576831176(-)	81	95	+	14.2273	7.14e-06	0.00999	GCATCGGCGGAGGCG
MA1255.1	AT1G22810	TraesCS1A03G1008400:Chr1A:576831085-576831185(-)	4	18	+	10.6818	5.9e-05	0.037	GCCAGCGTTGGTGAA
MA1255.1	AT1G22810	TraesCS1A03G1008400:Chr1A:576831145-576831245(-)	64	78	+	10.6818	5.9e-05	0.037	GCCAGCGTTGGTGAA
MA0979.1	ERF008	TraesCS1A03G1008400:Chr1A:576832654-576832754(-)	23	30	+	12.0323	2.96e-05	0.0421	CACCGCCC
MA1698.1	ARF7	TraesCS1A03G1011700:Chr1A:577464113-577464213(-)	3	16	+	13.8699	8.53e-06	0.0477	CGTGCCGACGAAGC
MA0558.1	FLC	TraesCS1A03G1012500:Chr1A:577693502-577693602(-)	19	39	-	16.2857	1.58e-06	0.0198	TGCATATGAAAATGGAAAGAT
MA1191.1	AT3G10113	TraesCS1A03G1012500:Chr1A:577694061-577694161(-)	44	58	-	17.8939	2.01e-08	0.000347	AAAAAAAATATCTAA
MA0578.1	SPL8	TraesCS1A03G1012800:Chr1A:577711984-577712084(-)	35	50	-	15.3933	3.58e-07	0.00608	ATATATGTACCATATA
MA1407.1	bZIP14	TraesCS1A03G1012800:Chr1A:577712362-577712462(-)	40	49	-	14.5461	1.11e-06	0.0201	AATGACGTAC
MA1371.1	IDD4	TraesCS1A03G1012800:Chr1A:577712455-577712555(-)	48	64	-	14.1364	5.06e-06	0.0395	AGGAAGAGGACAAATTC
MA1266.1	RAP211	TraesCS1A03G1016200:Chr1A:578487190-578487290(+)	31	45	-	13.803	1.18e-05	0.0188	ACGCCGTGGCCGTCT
MA1378.1	PLT3	TraesCS1A03G1025400:Chr1A:580425316-580425416(-)	35	49	-	15.303	2.19e-06	0.0376	CCTTGGGATCCGAGT
MA1273.1	dof4.2	TraesCS1A03G1031900:Chr1A:582686930-582687030(-)	68	86	+	12.197	3.36e-05	0.0446	AAAAAAAAAAGAGCTATAA
MA1363.1	bHLH69	TraesCS1A03G1032700:Chr1A:583146155-583146255(+)	69	83	+	16.573	1.69e-06	0.0268	CATGCGACACACGTG
MA1086.1	WRKY43	TraesCS1A03G1034900:Chr1A:584497837-584497937(+)	78	87	+	11.448	5.32e-06	0.0485	CAGTCAACGC
MA1203.1	AGL63	TraesCS1A03G1035200:Chr1A:584749107-584749207(+)	55	69	-	23.1667	1.42e-09	2.44e-05	TTCCAAAAATGGCAA
MA0961.1	BHLH112	TraesCS1A03G1035500:Chr1A:584769193-584769293(+)	87	95	+	14.9672	2.72e-06	0.0475	GCCACTTGC
MA0971.1	DREB1A	TraesCS1A03G1040400:Chr1A:586196473-586196573(-)	86	95	+	14.2295	1.97e-06	0.0353	ATGTCGGCCG
MA1193.1	At2g38090	TraesCS1A03G1043800:Chr1A:587020545-587020645(-)	45	65	+	16.8902	1.12e-06	0.0178	AAAAGATTAGATAATTATGTT
MA1267.1	AT5G66940	TraesCS1A03G1043800:Chr1A:587020687-587020787(-)	47	75	+	10.2576	7e-05	0.0287	CCTCTGTATCTTGCTGCTTTCTGTTGTTC
MA1158.1	MGP	TraesCS1A03G1043900:Chr1A:587054750-587054850(-)	51	70	+	17.6515	7.09e-07	0.0113	GGCCAAAAGACAAAAAAAAA
MA1373.1	IDD2	TraesCS1A03G1043900:Chr1A:587055303-587055403(-)	84	98	+	15.8902	2.08e-06	0.0348	AACTAAAAGAAAAAA
MA1273.1	dof4.2	TraesCS1A03G1045200:Chr1A:587193131-587193231(+)	47	65	+	15.5455	2.76e-06	0.0448	ACAGAAAAAAGGCACATCA
MA0563.1	2022-09-03	TraesCS1A03G1045200:Chr1A:587193237-587193337(+)	65	75	+	13.7895	7.43e-06	0.0443	GCCTCTTTTGG
MA1222.1	AT1G44830	TraesCS1A03G1047100:Chr1A:587648561-587648661(+)	51	65	-	15.4091	3.49e-06	0.0293	CCTCCTCCTCCGCCT
MA1402.1	BPC6	TraesCS1A03G1052100:Chr1A:588844475-588844575(+)	77	97	-	3.14474	1.48e-05	0.0258	ATCTTTTTTTTTCTAACTCAT
MA1364.1	PIF7	TraesCS1A03G1052400:Chr1A:588872115-588872215(+)	34	48	-	16.8947	1.17e-06	0.00906	GTGGTGGTCACGTGG
MA1364.1	PIF7	TraesCS1A03G1052400:Chr1A:588872116-588872216(+)	33	47	-	16.8947	1.17e-06	0.00906	GTGGTGGTCACGTGG
MA1239.1	ERF104	TraesCS1A03G1052600:Chr1A:589016456-589016556(-)	82	100	+	22.2424	7.76e-09	1.75e-05	CGCCATGGCCGCCGCCGCC
MA0045.1	HMG-I/Y	TraesCS1A03G1052600:Chr1A:589016815-589016915(-)	49	64	-	13.9619	2.97e-06	0.0347	AAAAAAATAGAAAAAT
MA1231.1	ERF15	TraesCS1A03G1052700:Chr1A:589023140-589023240(-)	35	49	+	16.1818	2.2e-06	0.00499	CGCCGGAGCCGCCTC
MA1232.1	AT4G28140	TraesCS1A03G1060500:Chr1A:590915035-590915135(-)	77	96	-	17.2121	4.52e-07	0.000531	GACGGCGATGGCGATGGAGG
MA1232.1	AT4G28140	TraesCS1A03G1060500:Chr1A:590915038-590915138(-)	80	99	-	17.2121	4.52e-07	0.000531	GACGGCGATGGCGATGGAGG
MA1257.1	ERF9	TraesCS1A03G1060500:Chr1A:590915041-590915141(-)	77	97	-	16.2727	1.45e-06	0.00118	CGATGGCGATGGAGGAGGAGG
MA1274.1	OBP3	TraesCS1A03G1060500:Chr1A:590918653-590918753(-)	28	48	+	11.4242	4.08e-05	0.0189	CCAACCTTTTCTCTCCTTCTT
MA1006.1	ERF6	TraesCS1A03G1060500:Chr1A:590918737-590918837(-)	48	57	-	12.7541	3.99e-05	0.0431	TTGCCGGCCG
MA1006.1	ERF6	TraesCS1A03G1060500:Chr1A:590918746-590918846(-)	57	66	-	12.7541	3.99e-05	0.0431	TTGCCGGCCG
MA1222.1	AT1G44830	TraesCS1A03G1060900:Chr1A:591036932-591037032(-)	70	84	+	16.7273	1.34e-06	0.0139	CCATCGCCACCACCA
MA1159.1	SGR5	TraesCS1A03G1062500:Chr1A:591991992-591992092(-)	37	51	+	16.8788	1.3e-06	0.0111	CAAAAAAAACAAAAA
MA1682.1	TCX3	TraesCS1A03G1062500:Chr1A:591992078-591992178(-)	23	36	+	16.2459	1.82e-06	0.00788	AAAAATTCAAAAAA
MA1682.1	TCX3	TraesCS1A03G1062500:Chr1A:591992084-591992184(-)	29	42	+	16.2459	1.82e-06	0.00788	AAAAATTCAAAAAA
MA1682.1	TCX3	TraesCS1A03G1062500:Chr1A:591992097-591992197(-)	42	55	+	16.2459	1.82e-06	0.00788	AAAAATTCAAAAAA
MA1682.1	TCX3	TraesCS1A03G1062500:Chr1A:591992110-591992210(-)	55	68	+	16.2459	1.82e-06	0.00788	AAAAATTCAAAAAA
MA1255.1	AT1G22810	TraesCS1A03G1063100:Chr1A:592355967-592356067(+)	35	49	+	12.5152	2.22e-05	0.0133	GATTTTGGTGGTGGT
MA1274.1	OBP3	TraesCS1A03G1063300:Chr1A:592399324-592399424(+)	11	31	+	19.9545	3.85e-08	0.000184	TTTTCTCTTTCTTTTTTTTTT
MA1267.1	AT5G66940	TraesCS1A03G1065100:Chr1A:592634964-592635064(+)	40	68	-	20.8333	2.07e-08	0.000144	TTTTTTCATGTTTCTTCTTTTTTTTCTCT
MA1267.1	AT5G66940	TraesCS1A03G1065100:Chr1A:592634999-592635099(+)	5	33	-	20.8333	2.07e-08	0.000144	TTTTTTCATGTTTCTTCTTTTTTTTCTCT
MA1268.1	AT1G69570	TraesCS1A03G1065100:Chr1A:592635039-592635139(+)	68	94	+	17.5303	5.54e-07	0.00265	GAACCGCTTTTATTTTTTTTATTTTTT
MA1267.1	AT5G66940	TraesCS1A03G1076200:Chr1A:594909936-594910036(-)	57	85	-	21.3939	1.1e-08	0.000155	TTTTTTTTTCTTTTTTCTTTCTAATCTAA
MA0976.2	CRF4	TraesCS1A03G1077200:Chr1A:595121348-595121448(-)	1	12	-	16.4082	1.55e-06	0.0258	CCGCCACCACCG
MA1240.1	ERF10	TraesCS1A03G1079300:Chr1A:595555442-595555542(-)	74	94	+	17.5909	6.5e-07	0.00628	CCCCCCGCCTCCTCCGTCATC
MA1361.1	bHLH18	TraesCS1A03G1079300:Chr1A:595555495-595555595(-)	27	43	-	15.9079	2.38e-06	0.0133	CACGTCCGTCACGTGTC
MA1361.1	bHLH18	TraesCS1A03G1079300:Chr1A:595555502-595555602(-)	34	50	-	15.9079	2.38e-06	0.0133	CACGTCCGTCACGTGTC
MA1361.1	bHLH18	TraesCS1A03G1079300:Chr1A:595555540-595555640(-)	72	88	-	15.9079	2.38e-06	0.0133	CACGTCCGTCACGTGTC
MA1274.1	OBP3	TraesCS1A03G1081600:Chr1A:596647831-596647931(+)	17	37	-	16.6667	9.84e-07	0.00301	TTTTTTTTATTATTTTTTTTA
MA1274.1	OBP3	TraesCS1A03G1081600:Chr1A:596647832-596647932(+)	16	36	-	16.6667	9.84e-07	0.00301	TTTTTTTTATTATTTTTTTTA
MA1278.1	OBP1	TraesCS1A03G1081600:Chr1A:596647860-596647960(+)	25	45	-	12.9394	1.86e-05	0.0262	TTACTACTACTCCTCCTTTTT
MA1278.1	OBP1	TraesCS1A03G1081600:Chr1A:596647864-596647964(+)	21	41	-	12.9394	1.86e-05	0.0262	TTACTACTACTCCTCCTTTTT
MA1242.1	AT3G57600	TraesCS1A03G1081600:Chr1A:596648072-596648172(+)	28	38	-	18.9394	2.07e-07	0.00182	CCTCCACCGCC
MA1416.1	RAMOSA1	TraesCS1A03G1082000:Chr1A:596867304-596867404(+)	35	48	+	8.35714	3.35e-05	0.0238	GGGAGAGGGAGGAA
MA1660.1	ANAC13	TraesCS1A03G1082000:Chr1A:596867465-596867565(+)	20	43	-	15.1803	2.45e-06	0.0126	TTTTTTCTTCTTTTCCACGTGAAT
MA1660.1	ANAC13	TraesCS1A03G1082000:Chr1A:596867468-596867568(+)	17	40	-	15.1803	2.45e-06	0.0126	TTTTTTCTTCTTTTCCACGTGAAT
MA1660.1	ANAC13	TraesCS1A03G1082000:Chr1A:596867470-596867570(+)	15	38	-	15.1803	2.45e-06	0.0126	TTTTTTCTTCTTTTCCACGTGAAT
MA1255.1	AT1G22810	TraesCS1A03G1082000:Chr1A:596867703-596867803(+)	58	72	+	12.5455	2.18e-05	0.0447	GGCGTTGGCGTTGGC
MA1415.1	REF6	TraesCS1B03G0000800:Chr1B:705669-705769(+)	30	40	-	16.6463	1.85e-06	0.0166	GAAACAGAGGA
MA1240.1	ERF10	TraesCS1B03G0000800:Chr1B:705681-705781(+)	70	90	+	19.7879	9.01e-08	0.00071	ACCACCAACTCCTCCGCCACA
MA1240.1	ERF10	TraesCS1B03G0000800:Chr1B:705699-705799(+)	52	72	+	19.7879	9.01e-08	0.00071	ACCACCAACTCCTCCGCCACA
MA0976.2	CRF4	TraesCS1B03G0001900:Chr1B:1192689-1192789(+)	26	37	+	9.87755	8.21e-05	0.0308	CATCCGCCACGA
MA1260.1	AT1G77640	TraesCS1B03G0001900:Chr1B:1192782-1192882(+)	33	53	-	16.9697	1.11e-06	0.00574	AGGCGTGGCATTGGCGGTGGG
MA1218.1	CBF4	TraesCS1B03G0001900:Chr1B:1193005-1193105(+)	15	27	+	16.303	4.15e-07	0.00701	TGATGTCGGTGAT
MA0045.1	HMG-I/Y	TraesCS1B03G0003100:Chr1B:1410144-1410244(-)	14	29	-	13.4667	5.48e-06	0.0277	CAAAAAAAAAAAAAAC
MA1281.1	AT5G02460	TraesCS1B03G0019400:Chr1B:5420115-5420215(+)	36	56	-	18.5606	1.76e-07	0.00068	AAAAAAGTGAAAAGCAAGTGA
MA0974.2	CDF3	TraesCS1B03G0027900:Chr1B:6921959-6922059(+)	25	36	-	13.8197	1.38e-05	0.041	TCAAAAAGTGTG
MA0123.1	abi4	TraesCS1B03G0028200:Chr1B:6936200-6936300(-)	13	22	+	12.3146	2.55e-05	0.0221	CGCTGCCGCT
MA1034.1	Os05g0497200	TraesCS1B03G0028900:Chr1B:7190107-7190207(-)	93	100	-	15.5138	6.67e-06	0.0051	CGCCGCCG
MA1242.1	AT3G57600	TraesCS1B03G0028900:Chr1B:7190214-7190314(-)	31	41	+	18	5.1e-07	0.000589	CCGCCACCGCT
MA1272.1	AT2G28810	TraesCS1B03G0028900:Chr1B:7191826-7191926(-)	19	39	-	13.5606	1.2e-05	0.0209	TTATTGTTTGTGAACTTTTTT
MA1415.1	REF6	TraesCS1B03G0035400:Chr1B:8747631-8747731(+)	39	49	+	15.3293	3.51e-06	0.0315	AAAACAGAGCT
MA1168.1	MYR2	TraesCS1B03G0041500:Chr1B:10114855-10114955(-)	76	89	-	14.5455	4.32e-06	0.0376	CAGAGAATATTTTT
MA0580.1	DYT1	TraesCS1B03G0047700:Chr1B:11710414-11710514(-)	15	28	+	19.0917	3.33e-07	0.0058	CGTGCATCACGTGA
MA1226.1	AT5G18450	TraesCS1B03G0047800:Chr1B:11743215-11743315(+)	83	97	-	12.6061	2e-05	0.0314	ATCGGAAGCGGTGCC
MA1277.1	Adof1	TraesCS1B03G0050400:Chr1B:12890833-12890933(-)	33	53	-	13.6061	1.09e-05	0.0427	CCTAAAAAAAAGAAAACAAGA
MA0936.1	T11I18.17	TraesCS1B03G0056000:Chr1B:13997751-13997851(+)	53	60	+	11.5208	1.21e-05	0.0438	ACACGCCA
MA0936.1	T11I18.17	TraesCS1B03G0056000:Chr1B:13997753-13997853(+)	51	58	+	11.5208	1.21e-05	0.0438	ACACGCCA
MA1380.1	AT2G20110	TraesCS1B03G0058100:Chr1B:14901066-14901166(+)	44	58	+	20.6418	2.45e-08	0.000419	TTTTGAATTTTTAAA
MA1012.1	AGL27	TraesCS1B03G0061300:Chr1B:15772421-15772521(-)	41	54	-	16.9737	1.2e-06	0.0209	CTTTCTTTTTTTGA
MA1355.1	TBP3	TraesCS1B03G0061600:Chr1B:15868075-15868175(+)	3	17	-	17	7.61e-07	0.0131	AAACAAGCCCTAAAT
MA0588.1	TGA1	TraesCS1B03G0061600:Chr1B:15868154-15868254(+)	83	93	+	14.6633	1.28e-06	0.00768	GGGTGACGTGA
MA0588.1	TGA1	TraesCS1B03G0061600:Chr1B:15868162-15868262(+)	75	85	+	14.6633	1.28e-06	0.00768	GGGTGACGTGA
MA0588.1	TGA1	TraesCS1B03G0061600:Chr1B:15868196-15868296(+)	41	51	+	14.6633	1.28e-06	0.00768	GGGTGACGTGA
MA1278.1	OBP1	TraesCS1B03G0061600:Chr1B:15868507-15868607(+)	53	73	-	11.5	5.51e-05	0.0371	TCCCTTTTGGGCCACCTTTTT
MA1373.1	IDD2	TraesCS1B03G0061600:Chr1B:15868749-15868849(+)	46	60	-	7.92683	5.64e-05	0.0442	TGCAAAAAAACGAAA
MA0565.2	FUS3	TraesCS1B03G0062300:Chr1B:16012248-16012348(+)	31	40	-	15.1967	1.11e-06	0.00999	ACACATGCAT
MA0565.2	FUS3	TraesCS1B03G0062300:Chr1B:16012256-16012356(+)	23	32	-	15.1967	1.11e-06	0.00999	ACACATGCAT
MA1416.1	RAMOSA1	TraesCS1B03G0063100:Chr1B:16164059-16164159(-)	34	47	+	25.6429	3.48e-09	6.03e-05	GAGAGAGAGAGAGA
MA1274.1	OBP3	TraesCS1B03G0063100:Chr1B:16164418-16164518(-)	33	53	-	13.2273	1.33e-05	0.0129	GTATTTTTTTTATTTTTCTAC
MA1281.1	AT5G02460	TraesCS1B03G0063100:Chr1B:16164465-16164565(-)	11	31	+	15.9394	1.93e-06	0.00751	AGAAAAGATAAAAATTAAATA
MA1281.1	AT5G02460	TraesCS1B03G0063100:Chr1B:16164489-16164589(-)	35	55	+	15.9394	1.93e-06	0.00751	AGAAAAGATAAAAATTAAATA
MA1665.1	HSFB2A	TraesCS1B03G0067900:Chr1B:17294091-17294191(-)	3	14	-	16.5606	1.45e-06	0.0258	GAATGTTCTAGA
MA1665.1	HSFB2A	TraesCS1B03G0068000:Chr1B:17294091-17294191(+)	87	98	+	16.5606	1.45e-06	0.0258	GAATGTTCTAGA
MA1266.1	RAP211	TraesCS1B03G0073400:Chr1B:18383979-18384079(-)	8	22	+	11.7576	4.92e-05	0.0326	CCATCTTCTCCGGCA
MA0123.1	abi4	TraesCS1B03G0085000:Chr1B:21631465-21631565(-)	30	39	-	11.9326	4.17e-05	0.0311	CGGTGCCTTC
MA0123.1	abi4	TraesCS1B03G0085000:Chr1B:21631495-21631595(-)	60	69	-	11.9326	4.17e-05	0.0311	CGGTGCCTTC
MA0123.1	abi4	TraesCS1B03G0085000:Chr1B:21631501-21631601(-)	66	75	-	11.9326	4.17e-05	0.0311	CGGTGCCTTC
MA0940.1	AP1	TraesCS1B03G0087200:Chr1B:22988648-22988748(-)	22	34	+	14.3095	5.02e-06	0.043	ACAAAAATGAAAA
MA0940.1	AP1	TraesCS1B03G0087200:Chr1B:22988654-22988754(-)	28	40	+	14.3095	5.02e-06	0.043	ACAAAAATGAAAA
MA1228.1	AT4G18450	TraesCS1B03G0087200:Chr1B:22989141-22989241(-)	2	18	+	17.1818	1.01e-06	0.00332	CCGGCGGCGCAGGCCGG
MA0976.2	CRF4	TraesCS1B03G0087200:Chr1B:22989171-22989271(-)	2	13	+	17.2755	8.4e-07	0.00269	CTGCCGCCACCG
MA0976.2	CRF4	TraesCS1B03G0087200:Chr1B:22989181-22989281(-)	12	23	+	17.2755	8.4e-07	0.00269	CTGCCGCCACCG
MA1671.1	ERF118	TraesCS1B03G0087200:Chr1B:22989827-22989927(-)	41	51	+	13.9455	1.21e-05	0.0178	CGTCGCCGCTG
MA0559.1	PI	TraesCS1B03G0087200:Chr1B:22991470-22991570(-)	74	87	+	14.9091	4.3e-06	0.0363	CCAAAAAGAGCAAG
MA1262.1	ERF2	TraesCS1B03G0087200:Chr1B:22991625-22991725(-)	14	34	+	9.84848	5.93e-05	0.0246	TCTTGATAGCATCCGCCATCT
MA0973.1	CDF2	TraesCS1B03G0087200:Chr1B:22992639-22992739(-)	54	63	+	12.2385	1.11e-06	0.02	CAAAAAGTGC
MA0590.1	LFY	TraesCS1B03G0095600:Chr1B:26299446-26299546(+)	17	35	-	14.662	3.75e-06	0.0307	TACTGACTACCGGATAAAA
MA1255.1	AT1G22810	TraesCS1B03G0097200:Chr1B:26618455-26618555(-)	10	24	+	17.9848	3.72e-07	0.00209	GGCTTCGGCGGTGGC
MA1285.1	At2g45680	TraesCS1B03G0101300:Chr1B:28022642-28022742(-)	18	38	+	18.6286	3.32e-07	0.00261	GACTCAGCCGCGGGCCCCACC
MA1285.1	At2g45680	TraesCS1B03G0101300:Chr1B:28022654-28022754(-)	30	50	+	18.6286	3.32e-07	0.00261	GACTCAGCCGCGGGCCCCACC
MA1274.1	OBP3	TraesCS1B03G0101300:Chr1B:28023733-28023833(-)	48	68	-	19.8939	4.12e-08	0.000641	TTTATTTTTTTATTTTTTTAT
MA1034.1	Os05g0497200	TraesCS1B03G0104100:Chr1B:28688349-28688449(-)	75	82	-	14.5229	2.15e-05	0.0392	CGGCGCCG
MA1274.1	OBP3	TraesCS1B03G0106800:Chr1B:29529536-29529636(-)	55	75	-	15.0455	3.65e-06	0.00295	TTAATTTTTTATATATTTTTT
MA1245.2	AT2G33710	TraesCS1B03G0118900:Chr1B:35232915-35233015(-)	30	40	+	12.0244	3.2e-05	0.0362	GTCGCCACCAC
MA1239.1	ERF104	TraesCS1B03G0119300:Chr1B:35286398-35286498(-)	28	46	+	15.0606	3.88e-06	0.00221	TCACGCCCCAGCCGTCGCC
MA1239.1	ERF104	TraesCS1B03G0119300:Chr1B:35286404-35286504(-)	34	52	+	15.0606	3.88e-06	0.00221	TCACGCCCCAGCCGTCGCC
MA1239.1	ERF104	TraesCS1B03G0119300:Chr1B:35286413-35286513(-)	43	61	+	15.0606	3.88e-06	0.00221	TCACGCCCCAGCCGTCGCC
MA1403.1	BPC5	TraesCS1B03G0121900:Chr1B:36519585-36519685(+)	50	79	+	-27.6707	2.25e-06	0.0303	AGAGCGAGCGAGCGAGCGAGGGAGGATGTC
MA1236.1	ESE3	TraesCS1B03G0128800:Chr1B:42042618-42042718(-)	18	36	-	12.5909	1.66e-05	0.0125	AGGCCGTTGCGGTGGTGTC
MA1255.1	AT1G22810	TraesCS1B03G0131700:Chr1B:43681834-43681934(+)	20	34	-	14.6212	5.86e-06	0.0165	GCCGGTGCCGGTGAT
MA1430.1	TB1	TraesCS1B03G0136600:Chr1B:44751213-44751313(+)	8	17	-	17.1311	1.5e-06	0.0229	GGCCCCCCCA
MA1236.1	ESE3	TraesCS1B03G0141600:Chr1B:46578400-46578500(+)	56	74	-	13.2879	1.12e-05	0.0358	CGTGTGGGGCGGAGGAGGA
MA1416.1	RAMOSA1	TraesCS1B03G0143700:Chr1B:47877267-47877367(+)	81	94	+	21.4143	4.69e-08	0.000793	GTGAGAGAGAGAGA
MA1380.1	AT2G20110	TraesCS1B03G0150400:Chr1B:52081837-52081937(-)	78	92	+	17.7313	6.25e-07	0.00537	TTTTGAATTTTTTTT
MA1255.1	AT1G22810	TraesCS1B03G0153000:Chr1B:52754775-52754875(-)	14	28	+	11.1212	4.73e-05	0.0231	GGTGGTGTCGAAGGA
MA1164.1	HHO5	TraesCS1B03G0156800:Chr1B:54061816-54061916(+)	43	53	+	15.7727	3.7e-07	0.00666	AAAAAGATTCC
MA1417.1	O2	TraesCS1B03G0165700:Chr1B:56185799-56185899(+)	73	85	+	19.1207	2.8e-07	0.0048	GTGCCACATCAGC
MA0979.1	ERF008	TraesCS1B03G0176400:Chr1B:59631749-59631849(-)	36	43	-	12.2419	2.15e-05	0.0284	CGCCGACC
MA0979.1	ERF008	TraesCS1B03G0176400:Chr1B:59631757-59631857(-)	44	51	-	12.2419	2.15e-05	0.0284	CGCCGACC
MA1274.1	OBP3	TraesCS1B03G0182500:Chr1B:61814806-61814906(-)	1	21	+	15.0909	3.53e-06	0.00427	GTTTCTTTTTCTGTCTTCCAT
MA1274.1	OBP3	TraesCS1B03G0183300:Chr1B:62111642-62111742(-)	38	58	+	19.9848	3.72e-08	0.000191	TTATCTTTTTTTTATTTTTTA
MA0123.1	abi4	TraesCS1B03G0183300:Chr1B:62112000-62112100(-)	49	58	-	12.4944	2.08e-05	0.0374	CGGTGCTGCC
MA1260.1	AT1G77640	TraesCS1B03G0185100:Chr1B:62494049-62494149(+)	56	76	-	17.2727	8.28e-07	0.00631	GGGAGGGGCGATGACGGTGAC
MA1260.1	AT1G77640	TraesCS1B03G0185100:Chr1B:62494054-62494154(+)	51	71	-	17.2727	8.28e-07	0.00631	GGGAGGGGCGATGACGGTGAC
MA1240.1	ERF10	TraesCS1B03G0185200:Chr1B:62503878-62503978(+)	39	59	+	15.4242	3.18e-06	0.0107	CTCCGCTGCTCCTCCGCCACT
MA0940.1	AP1	TraesCS1B03G0187600:Chr1B:63099792-63099892(+)	1	13	-	14.246	5.47e-06	0.0474	ACAAAAATAGTAA
MA1416.1	RAMOSA1	TraesCS1B03G0202400:Chr1B:68470321-68470421(+)	33	46	-	21.3571	5.32e-08	0.0003	GAGAGAGAGAGAGT
MA1232.1	AT4G28140	TraesCS1B03G0235600:Chr1B:93695647-93695747(+)	53	72	+	17.3182	4e-07	0.00207	GGCGGCGGCCGGGGCGCTGG
MA1052.1	RAP2-6	TraesCS1B03G0240900:Chr1B:97755850-97755950(+)	83	90	+	16.1685	6.67e-06	0.0172	GCGCCGCC
MA1267.1	AT5G66940	TraesCS1B03G0241000:Chr1B:98138358-98138458(+)	44	72	-	11.6515	3.28e-05	0.0404	CCTCTTTGTGTGATTACTTTTTATTCGCA
MA1416.1	RAMOSA1	TraesCS1B03G0246500:Chr1B:100581654-100581754(-)	47	60	+	11.8714	8.58e-06	0.0446	AAAAGAGAGAGGAG
MA0579.1	CDC5	TraesCS1B03G0247000:Chr1B:100804846-100804946(-)	75	85	+	16.3293	9.57e-07	0.0086	CGCTCAGCGCC
MA0579.1	CDC5	TraesCS1B03G0247000:Chr1B:100804861-100804961(-)	90	100	+	16.3293	9.57e-07	0.0086	CGCTCAGCGCC
MA1267.1	AT5G66940	TraesCS1B03G0256800:Chr1B:105413120-105413220(+)	15	43	-	14.2273	6.54e-06	0.0129	TCATGTTTCTCTTGTACTTTCTGTTTCCT
MA1416.1	RAMOSA1	TraesCS1B03G0263600:Chr1B:111028462-111028562(-)	4	17	+	13.0429	5.12e-06	0.0441	GAGGGAGAGAGGAT
MA1255.1	AT1G22810	TraesCS1B03G0288600:Chr1B:125320031-125320131(-)	45	59	-	10.3636	6.89e-05	0.0402	GGCTGTGACGGAGCG
MA1274.1	OBP3	TraesCS1B03G0288600:Chr1B:125320087-125320187(-)	36	56	-	18.3636	2.06e-07	0.00106	CTGACTTTTCTTTTCTTTTTT
MA1274.1	OBP3	TraesCS1B03G0288600:Chr1B:125320136-125320236(-)	80	100	-	16.7273	9.34e-07	0.0018	TTTTCTTTTCTTTTTTCGATT
MA1274.1	OBP3	TraesCS1B03G0288600:Chr1B:125320700-125320800(-)	31	51	+	17.0606	6.97e-07	0.0018	TCGACTTTTCCTTTTTTTCCT
MA1274.1	OBP3	TraesCS1B03G0288700:Chr1B:125344438-125344538(-)	37	57	-	11.1667	4.74e-05	0.0171	GTACCTCTCTATTTTTTTTTT
MA1412.1	TSAR2	TraesCS1B03G0293800:Chr1B:127603936-127604036(+)	51	60	+	14.1461	1.76e-05	0.0258	CGCACGCGCT
MA1056.1	SPL11	TraesCS1B03G0293800:Chr1B:127605391-127605491(+)	72	83	-	14.1803	7.65e-06	0.0437	CCTCGTACGGAA
MA1056.1	SPL11	TraesCS1B03G0293800:Chr1B:127605399-127605499(+)	64	75	-	14.1803	7.65e-06	0.0437	CCTCGTACGGAA
MA1056.1	SPL11	TraesCS1B03G0293800:Chr1B:127605422-127605522(+)	41	52	-	14.1803	7.65e-06	0.0437	CCTCGTACGGAA
MA1034.1	Os05g0497200	TraesCS1B03G0302800:Chr1B:136104958-136105058(+)	69	76	+	7.45872	7.55e-05	0.0396	CGTCGCCG
MA0936.1	T11I18.17	TraesCS1B03G0303800:Chr1B:136462589-136462689(-)	32	39	+	11.5208	1.21e-05	0.0368	ACACGCCA
MA0936.1	T11I18.17	TraesCS1B03G0303800:Chr1B:136462638-136462738(-)	81	88	+	11.5208	1.21e-05	0.0368	ACACGCCA
MA0936.1	T11I18.17	TraesCS1B03G0303800:Chr1B:136462649-136462749(-)	92	99	+	11.5208	1.21e-05	0.0368	ACACGCCA
MA0936.1	T11I18.17	TraesCS1B03G0303800:Chr1B:136462650-136462750(-)	93	100	+	11.5208	1.21e-05	0.0368	ACACGCCA
MA0936.1	T11I18.17	TraesCS1B03G0304000:Chr1B:136462589-136462689(+)	62	69	-	11.5208	1.21e-05	0.0367	ACACGCCA
MA0936.1	T11I18.17	TraesCS1B03G0304000:Chr1B:136462638-136462738(+)	13	20	-	11.5208	1.21e-05	0.0367	ACACGCCA
MA0936.1	T11I18.17	TraesCS1B03G0304000:Chr1B:136462649-136462749(+)	2	9	-	11.5208	1.21e-05	0.0367	ACACGCCA
MA0936.1	T11I18.17	TraesCS1B03G0304000:Chr1B:136462650-136462750(+)	1	8	-	11.5208	1.21e-05	0.0367	ACACGCCA
MA1266.1	RAP211	TraesCS1B03G0307400:Chr1B:139489336-139489436(+)	84	98	+	14.2273	8.3e-06	0.0194	CTTCCTCGGCCGTCT
MA1266.1	RAP211	TraesCS1B03G0307400:Chr1B:139489357-139489457(+)	63	77	+	14.2273	8.3e-06	0.0194	CTTCCTCGGCCGTCT
MA1244.1	ABR1	TraesCS1B03G0309100:Chr1B:139884016-139884116(-)	2	20	-	15.0152	4.12e-06	0.00544	ATCGAAATTGGCGCCGGCG
MA1382.1	FAR1	TraesCS1B03G0318000:Chr1B:143266257-143266357(-)	19	33	+	14.4545	9.6e-06	0.0489	AATCCACGCGCGTGT
MA0979.1	ERF008	TraesCS1B03G0321100:Chr1B:143971970-143972070(+)	49	56	+	11.6935	4.59e-05	0.0243	CACCGCCG
MA1416.1	RAMOSA1	TraesCS1B03G0321600:Chr1B:144386048-144386148(+)	44	57	+	21.5571	4.06e-08	0.0001	TAGAGAGAGAGAGA
MA1416.1	RAMOSA1	TraesCS1B03G0321600:Chr1B:144386050-144386150(+)	42	55	+	21.5571	4.06e-08	0.0001	TAGAGAGAGAGAGA
MA1673.1	LBD18	TraesCS1B03G0326600:Chr1B:148837139-148837239(+)	46	57	+	15.6829	3.53e-07	0.00619	TCGCCGGAAACT
MA1255.1	AT1G22810	TraesCS1B03G0333400:Chr1B:153104578-153104678(+)	85	99	+	12.3636	2.42e-05	0.0411	GGCGATGGCGATGAC
MA1402.1	BPC6	TraesCS1B03G0333400:Chr1B:153105301-153105401(+)	69	89	+	3.68421	1.25e-05	0.0491	GACGCGCCCTCTATTTCTCTC
MA1682.1	TCX3	TraesCS1B03G0334000:Chr1B:154432503-154432603(+)	53	66	+	19.9672	2.27e-08	0.000395	AAAAATTCAAATTT
MA1382.1	FAR1	TraesCS1B03G0334800:Chr1B:154733368-154733468(+)	17	31	-	17.1515	1.18e-06	0.0197	CGCCCACGCGCCGCA
MA1018.1	GATA9	TraesCS1B03G0348600:Chr1B:165695572-165695672(+)	23	33	+	14.1311	4.85e-06	0.0435	GCCAGATCTGA
MA1242.1	AT3G57600	TraesCS1B03G0363500:Chr1B:176200566-176200666(-)	71	81	-	19.9394	9.31e-08	0.00041	CCGCCACCGCC
MA1221.1	RAP26	TraesCS1B03G0411400:Chr1B:221955296-221955396(-)	84	98	-	17.4697	7.19e-07	0.0024	TGACGGCGGCTGCAG
MA1255.1	AT1G22810	TraesCS1B03G0444200:Chr1B:262994758-262994858(+)	6	20	+	14.9394	4.67e-06	0.00987	GGAGGAGACGGTGAC
MA0979.1	ERF008	TraesCS1B03G0453100:Chr1B:271325152-271325252(+)	80	87	+	13.2419	6.67e-06	0.0192	CGCCGCCC
MA1242.1	AT3G57600	TraesCS1B03G0453900:Chr1B:272275568-272275668(+)	52	62	-	9.87879	6.58e-05	0.0328	CGACCACCACC
MA0581.1	LEC2	TraesCS1B03G0455600:Chr1B:274642680-274642780(+)	32	42	+	13.5606	6.28e-06	0.0225	TGCATGCACAA
MA0581.1	LEC2	TraesCS1B03G0455600:Chr1B:274642692-274642792(+)	20	30	+	13.5606	6.28e-06	0.0225	TGCATGCACAA
MA0581.1	LEC2	TraesCS1B03G0455600:Chr1B:274642693-274642793(+)	19	29	+	13.5606	6.28e-06	0.0225	TGCATGCACAA
MA1261.1	AT5G67000	TraesCS1B03G0469000:Chr1B:285098519-285098619(-)	2	16	-	13.5921	1.2e-05	0.0383	TCGCCGCGGCGGCTC
MA1355.1	TBP3	TraesCS1B03G0478000:Chr1B:288873254-288873354(+)	71	85	-	16.1061	2.26e-06	0.0389	CATGTAACCCTAATT
MA0583.1	RAV1(var.2)	TraesCS1B03G0478000:Chr1B:288873861-288873961(+)	34	45	+	14.122	5.51e-07	0.00945	TTCACCTGACGC
MA1226.1	AT5G18450	TraesCS1B03G0483900:Chr1B:294587258-294587358(-)	85	99	+	15.5152	3.1e-06	0.0132	CGAGACGGCGGTGGC
MA1052.1	RAP2-6	TraesCS1B03G0483900:Chr1B:294589564-294589664(-)	69	76	-	16.1685	6.67e-06	0.018	GCGCCGCC
MA1416.1	RAMOSA1	TraesCS1B03G0485000:Chr1B:295200017-295200117(+)	52	65	+	21.4714	4.34e-08	0.000248	GAGAGAGAGAGAGC
MA1268.1	AT1G69570	TraesCS1B03G0489000:Chr1B:298811011-298811111(-)	59	85	-	14.803	4.14e-06	0.0302	TTTCCCCCTTTTCTTCTTCTCTTGCTT
MA1268.1	AT1G69570	TraesCS1B03G0489200:Chr1B:298811011-298811111(+)	16	42	+	14.803	4.14e-06	0.0104	TTTCCCCCTTTTCTTCTTCTCTTGCTT
MA1267.1	AT5G66940	TraesCS1B03G0493300:Chr1B:302894318-302894418(+)	50	78	-	23.3939	9.12e-10	1.27e-05	ACTTTCACTCTTTTTTCTTTTTCTTTTTT
MA1353.1	AT1G72740	TraesCS1B03G0494100:Chr1B:303482268-303482368(+)	63	77	+	13.9394	8.93e-06	0.043	CTTTTTAGGGTTTGT
MA0045.1	HMG-I/Y	TraesCS1B03G0497300:Chr1B:306039454-306039554(-)	44	59	+	13.0857	8.57e-06	0.0383	GAAAAAATGAAATAAT
MA1417.1	O2	TraesCS1B03G0499300:Chr1B:307322970-307323070(-)	58	70	-	17.4655	8.35e-07	0.0144	GCGCCACCTCATC
MA1338.1	AREB3	TraesCS1B03G0502500:Chr1B:308849737-308849837(+)	77	91	-	16.2424	2.54e-06	0.0217	TCAGGAGACGTGGCG
MA1338.1	AREB3	TraesCS1B03G0502500:Chr1B:308849741-308849841(+)	73	87	-	16.2424	2.54e-06	0.0217	TCAGGAGACGTGGCG
MA1412.1	TSAR2	TraesCS1B03G0502700:Chr1B:309109868-309109968(-)	17	26	-	13.9101	2.2e-05	0.0334	CGCGCGCGCG
MA1396.1	GATA6	TraesCS1B03G0508500:Chr1B:313498211-313498311(+)	8	20	-	16.6667	8.4e-07	0.0148	TAGATCTGGATCT
MA1159.1	SGR5	TraesCS1B03G0510900:Chr1B:314703381-314703481(-)	69	83	+	13.5152	1.05e-05	0.0446	AGAATCAGACAAACA
MA1693.1	ARF34	TraesCS1B03G0512300:Chr1B:315481437-315481537(+)	61	73	+	15.122	3.74e-06	0.0312	GACAGACAGCCCA
MA1693.1	ARF34	TraesCS1B03G0512300:Chr1B:315481463-315481563(+)	35	47	+	15.122	3.74e-06	0.0312	GACAGACAGCCCA
MA1052.1	RAP2-6	TraesCS1B03G0517800:Chr1B:321055676-321055776(-)	83	90	+	16.1685	6.67e-06	0.027	GCGCCGCC
MA1260.1	AT1G77640	TraesCS1B03G0518200:Chr1B:321699544-321699644(-)	68	88	+	13.803	1.22e-05	0.0374	TACCGCGTTGACGACGGTGGG
MA1287.1	TCP21	TraesCS1B03G0521400:Chr1B:323714953-323715053(+)	32	45	+	17.7424	5.97e-07	0.00979	AGTGGGCCCCGCTC
MA0974.2	CDF3	TraesCS1B03G0534400:Chr1B:332088244-332088344(+)	46	57	-	15.3115	2.8e-06	0.0499	AAAAAAAGTGAT
MA1242.1	AT3G57600	TraesCS1B03G0540500:Chr1B:335230900-335231000(+)	73	83	-	11.3636	3.51e-05	0.0408	CCTCCACTGCC
MA1261.1	AT5G67000	TraesCS1B03G0544300:Chr1B:336752020-336752120(-)	34	48	+	15.0132	2.89e-06	0.00957	TCGTTGCGGCGGCTC
MA0976.2	CRF4	TraesCS1B03G0547400:Chr1B:338387671-338387771(+)	12	23	+	10.3265	6.54e-05	0.0419	CAGCGGCCACCA
MA0940.1	AP1	TraesCS1B03G0547500:Chr1B:338396876-338396976(-)	38	50	-	13.381	1.09e-05	0.0472	AAAAAAATAGAAA
MA1273.1	dof4.2	TraesCS1B03G0548100:Chr1B:338979271-338979371(+)	47	65	+	14.6818	5.79e-06	0.0313	GTGTAAAAAAGATAAAGAA
MA1291.1	TCP7	TraesCS1B03G0549100:Chr1B:339556467-339556567(-)	25	35	+	16.4697	1.91e-06	0.0335	GTGGGACCCAA
MA0557.1	FHY3	TraesCS1B03G0549100:Chr1B:339557150-339557250(-)	45	56	+	16.3857	5.77e-07	0.0101	CCCACGCGCTCG
MA0557.1	FHY3	TraesCS1B03G0549100:Chr1B:339557151-339557251(-)	46	57	+	16.3857	5.77e-07	0.0101	CCCACGCGCTCG
MA1430.1	TB1	TraesCS1B03G0559900:Chr1B:346571732-346571832(+)	44	53	-	15.0328	8e-06	0.029	GGTCCCCCCA
MA1430.1	TB1	TraesCS1B03G0559900:Chr1B:346571734-346571834(+)	42	51	-	15.0328	8e-06	0.029	GGTCCCCCCA
MA1257.1	ERF9	TraesCS1B03G0566100:Chr1B:350192556-350192656(+)	15	35	-	23.8333	2.57e-09	3.97e-05	CAGCAGCAGCGGCGGCGGAGG
MA1412.1	TSAR2	TraesCS1B03G0566800:Chr1B:350555541-350555641(+)	52	61	-	13.9101	2.2e-05	0.0399	CGCGCGCGCG
MA1264.1	ESE1	TraesCS1B03G0598300:Chr1B:375685788-375685888(-)	26	40	-	17.5606	7.4e-07	0.00598	TGAAGGCGGCGGCTG
MA1274.1	OBP3	TraesCS1B03G0601000:Chr1B:378216798-378216898(-)	41	61	+	15.3939	2.79e-06	0.0143	TCAATTTTTTAATTTTTTTTG
MA1364.1	PIF7	TraesCS1B03G0609200:Chr1B:384029866-384029966(-)	24	38	+	17.3553	7.27e-07	0.0119	GTCGCTGCCACGTGG
MA0576.1	RAX3	TraesCS1B03G0619200:Chr1B:391669814-391669914(+)	80	92	+	15.561	2.41e-06	0.0199	AGGAGGTAGGTGT
MA1246.1	LEP	TraesCS1B03G0619200:Chr1B:391670112-391670212(+)	49	69	+	19.5455	1.23e-07	0.000357	TCCCCCGCCGCTTCAGGCGCC
MA1246.1	LEP	TraesCS1B03G0619200:Chr1B:391670145-391670245(+)	16	36	+	19.5455	1.23e-07	0.000357	TCCCCCGCCGCTTCAGGCGCC
MA0975.1	CRF2	TraesCS1B03G0619200:Chr1B:391670169-391670269(+)	45	52	+	11.918	4.44e-05	0.0489	CGGCCGCC
MA1274.1	OBP3	TraesCS1B03G0619200:Chr1B:391670978-391671078(+)	38	58	+	15.5455	2.48e-06	0.00961	GATACTTTATTTATTTTTTCT
MA0550.2	BZR1	TraesCS1B03G0621600:Chr1B:394000777-394000877(+)	1	20	+	16.697	1.95e-06	0.0309	GCGCACGTGCAAGCCCGGCC
MA1034.1	Os05g0497200	TraesCS1B03G0627900:Chr1B:397551997-397552097(-)	35	42	-	7.17431	9.53e-05	0.0438	CGTCGCCA
MA1326.1	ZHD5	TraesCS1B03G0628500:Chr1B:398078579-398078679(-)	58	68	+	13.791	2.23e-06	0.0402	ACGTAATTAGC
MA1236.1	ESE3	TraesCS1B03G0634900:Chr1B:401982701-401982801(-)	38	56	-	9.06061	9.72e-05	0.0368	GGGGTTTGCCGGTGCTGGT
MA1236.1	ESE3	TraesCS1B03G0635000:Chr1B:401982701-401982801(+)	45	63	+	9.06061	9.72e-05	0.0385	GGGGTTTGCCGGTGCTGGT
MA1262.1	ERF2	TraesCS1B03G0635400:Chr1B:402381972-402382072(-)	28	48	-	14.1515	6.7e-06	0.0081	ACTCCGGCATTGCCGCCACCT
MA1262.1	ERF2	TraesCS1B03G0635400:Chr1B:402381973-402382073(-)	29	49	-	14.1515	6.7e-06	0.0081	ACTCCGGCATTGCCGCCACCT
MA0045.1	HMG-I/Y	TraesCS1B03G0641200:Chr1B:404963700-404963800(+)	51	66	-	14.6762	1.12e-06	0.0186	CAACAAAAACAAAAAT
MA1274.1	OBP3	TraesCS1B03G0648900:Chr1B:409163259-409163359(-)	37	57	+	15.2273	3.18e-06	0.0177	GTTTTTTTTTATTTTCTTATT
MA1337.1	bZIP44	TraesCS1B03G0652500:Chr1B:411982809-411982909(+)	28	42	-	18.5758	4.48e-07	0.00385	TTTGGTGACGTGGAA
MA1337.1	bZIP44	TraesCS1B03G0652500:Chr1B:411982832-411982932(+)	5	19	-	18.5758	4.48e-07	0.00385	TTTGGTGACGTGGAA
MA0549.1	BZR2	TraesCS1B03G0660500:Chr1B:417919711-417919811(+)	61	71	+	15.4634	2.91e-06	0.0339	CACACGTGTCG
MA1404.1	BPC1	TraesCS1B03G0663400:Chr1B:420702808-420702908(-)	52	75	-	0.439394	4.7e-05	0.0156	GTTGAGGAGAGAGAAGTTGACATA
MA1267.1	AT5G66940	TraesCS1B03G0665100:Chr1B:421531796-421531896(-)	52	80	+	10.2576	7e-05	0.0208	GATTTTTCTAGTATTTGTTTTGATTTTTT
MA1380.1	AT2G20110	TraesCS1B03G0665100:Chr1B:421532035-421532135(-)	21	35	-	19.1045	1.57e-07	0.00268	TTTTGAATTTTTTTA
MA0552.1	PIF1	TraesCS1B03G0666400:Chr1B:422709561-422709661(+)	14	27	-	16.9868	2.45e-07	0.00209	AGCGCGACACGTGG
MA0552.1	PIF1	TraesCS1B03G0666400:Chr1B:422709562-422709662(+)	13	26	-	16.9868	2.45e-07	0.00209	AGCGCGACACGTGG
MA1380.1	AT2G20110	TraesCS1B03G0666400:Chr1B:422709661-422709761(+)	50	64	-	16.7313	1.47e-06	0.0063	TTTCGAATTTTTTTA
MA1380.1	AT2G20110	TraesCS1B03G0666400:Chr1B:422709672-422709772(+)	39	53	-	16.7313	1.47e-06	0.0063	TTTCGAATTTTTTTA
MA1380.1	AT2G20110	TraesCS1B03G0666400:Chr1B:422709681-422709781(+)	30	44	-	16.7313	1.47e-06	0.0063	TTTCGAATTTTTTTA
MA1380.1	AT2G20110	TraesCS1B03G0666400:Chr1B:422709687-422709787(+)	24	38	-	16.7313	1.47e-06	0.0063	TTTCGAATTTTTTTA
MA0559.1	PI	TraesCS1B03G0672800:Chr1B:427002462-427002562(-)	63	76	-	14.6061	5.43e-06	0.0459	CACAAAAAAGAAAG
MA1266.1	RAP211	TraesCS1B03G0673500:Chr1B:427317596-427317696(+)	5	19	+	11.1818	6.88e-05	0.0344	CCGAATCTGCCGTCC
MA1278.1	OBP1	TraesCS1B03G0674200:Chr1B:427444820-427444920(-)	36	56	-	15.7121	1.33e-06	0.00655	CCTCAGTTTTTTTTGCTTTAT
MA1267.1	AT5G66940	TraesCS1B03G0677200:Chr1B:429536786-429536886(-)	20	48	+	21.4091	1.09e-08	0.000106	TCTTCTTCCTCTTCTTCTTTTTTATTATA
MA1182.1	At3g09600	TraesCS1B03G0677500:Chr1B:429800880-429800980(+)	46	57	+	17.6667	1.51e-07	0.00268	AGATATTTTTTT
MA1226.1	AT5G18450	TraesCS1B03G0682400:Chr1B:433095642-433095742(-)	7	21	+	11.6515	3.36e-05	0.0354	CGAGGAAGAGGCGGA
MA0559.1	PI	TraesCS1B03G0686700:Chr1B:434596865-434596965(-)	58	71	-	15.7727	2.11e-06	0.0136	GCAAAAAAGGAAAC
MA0559.1	PI	TraesCS1B03G0689800:Chr1B:436896117-436896217(+)	27	40	-	16.3485	1.36e-06	0.00779	ACAAAAAAGGAAGG
MA1682.1	TCX3	TraesCS1B03G0695800:Chr1B:440881264-440881364(+)	3	16	+	15.1311	4.4e-06	0.0382	TATTATTCAAATAT
MA1219.1	CEJ1	TraesCS1B03G0695800:Chr1B:440881333-440881433(+)	72	86	+	16.6667	1.09e-06	0.0184	GCCCCACCACCGACC
MA1277.1	Adof1	TraesCS1B03G0702700:Chr1B:445365866-445365966(+)	17	37	+	14.7121	4.05e-06	0.0106	AGAAAAAAAAAGTAATATGCT
MA1255.1	AT1G22810	TraesCS1B03G0707600:Chr1B:448150849-448150949(-)	5	19	+	10.0152	8.13e-05	0.0424	GGAGGGGTTGGTGCA
MA1268.1	AT1G69570	TraesCS1B03G0723300:Chr1B:457828833-457828933(+)	38	64	+	25.197	2.19e-10	3.15e-06	CTTTTTCTTTTTTCTCTTTTTTTTTTT
MA1402.1	BPC6	TraesCS1B03G0729500:Chr1B:462155350-462155450(-)	29	49	-	28.2895	2.98e-10	2.29e-06	CCCCCTCTCTCTCTCTCTCTT
MA1402.1	BPC6	TraesCS1B03G0729500:Chr1B:462155361-462155461(-)	40	60	-	28.2895	2.98e-10	2.29e-06	CCCCCTCTCTCTCTCTCTCTT
MA1267.1	AT5G66940	TraesCS1B03G0729500:Chr1B:462156990-462157090(-)	37	65	+	10.2273	7.11e-05	0.0225	AATTATATCCATGTTAGTTTTTATTTTAC
MA1416.1	RAMOSA1	TraesCS1B03G0731100:Chr1B:463273843-463273943(-)	29	42	+	16.3	1.14e-06	0.0192	GAGAGAGAGACAGA
MA1400.1	At1g19000	TraesCS1B03G0735900:Chr1B:467187088-467187188(-)	34	47	+	15.5303	3.4e-06	0.0296	AAATGGATAAAATA
MA1682.1	TCX3	TraesCS1B03G0735900:Chr1B:467187428-467187528(-)	6	19	+	16.3115	1.73e-06	0.01	TTAAATTCAAAATC
MA1682.1	TCX3	TraesCS1B03G0735900:Chr1B:467187440-467187540(-)	18	31	+	16.3115	1.73e-06	0.01	TTAAATTCAAAATC
MA1682.1	TCX3	TraesCS1B03G0735900:Chr1B:467187491-467187591(-)	69	82	+	16.3115	1.73e-06	0.01	TTAAATTCAAAATC
MA0559.1	PI	TraesCS1B03G0735900:Chr1B:467187721-467187821(-)	55	68	-	12.5152	2.32e-05	0.0399	CCCAATGAAGAAAC
MA1232.1	AT4G28140	TraesCS1B03G0739200:Chr1B:470594464-470594564(-)	34	53	+	13.4848	1.38e-05	0.0368	GGCGGTCGCGTGGGCAGAGG
MA0120.1	id1	TraesCS1B03G0740500:Chr1B:471264558-471264658(-)	84	95	+	12.9412	2.12e-06	0.036	TTTTCCCTAGCG
MA1244.1	ABR1	TraesCS1B03G0741000:Chr1B:471555924-471556024(+)	64	82	+	9.39394	9.35e-05	0.0344	AGGAGGAATGCCGCCGGAG
MA1024.1	HAT1	TraesCS1B03G0741800:Chr1B:471958837-471958937(+)	1	10	+	14.5082	1.11e-06	0.0201	CCAATCATTG
MA1280.1	OBP4	TraesCS1B03G0741800:Chr1B:471959225-471959325(+)	16	29	-	14.1061	7.16e-06	0.0271	AAAAAAGTTATACA
MA1246.1	LEP	TraesCS1B03G0744600:Chr1B:474124913-474125013(-)	47	67	-	10.3485	4.96e-05	0.0343	GCCTTCGTCGTCTTCCCCTTC
MA1661.1	AT-GTL1	TraesCS1B03G0750100:Chr1B:477730424-477730524(+)	35	46	-	15.9364	3.71e-07	0.00657	ATGGTTAAAAAA
MA1267.1	AT5G66940	TraesCS1B03G0750100:Chr1B:477730951-477731051(+)	41	69	+	19.3333	9.85e-08	0.00137	AAATATATGTTTTTTTCTTTTTTTCTTTC
MA1167.1	EFM	TraesCS1B03G0754000:Chr1B:480465569-480465669(-)	52	62	-	15.6667	1.35e-06	0.0121	AGAATATTCGG
MA1167.1	EFM	TraesCS1B03G0754000:Chr1B:480465572-480465672(-)	55	65	-	15.6667	1.35e-06	0.0121	AGAATATTCGG
MA1273.1	dof4.2	TraesCS1B03G0754200:Chr1B:480643548-480643648(+)	48	66	+	15.2727	3.52e-06	0.0189	TACAAAAAAAGGGAAAACA
MA0120.1	id1	TraesCS1B03G0755300:Chr1B:480959412-480959512(+)	43	54	-	12.8725	2.44e-06	0.0416	TTTTCTTTTTCG
MA1277.1	Adof1	TraesCS1B03G0758900:Chr1B:483596074-483596174(+)	4	24	-	14.9697	3.17e-06	0.0175	CAATAAAAAAAGCAAAGACTA
MA1380.1	AT2G20110	TraesCS1B03G0759400:Chr1B:484252740-484252840(-)	43	57	-	15.4328	3.75e-06	0.0386	TTGTGAATTTTTTTT
MA1382.1	FAR1	TraesCS1B03G0765800:Chr1B:488614645-488614745(+)	6	20	-	16.6061	2.14e-06	0.034	ACTTCACGCGCTCTC
MA1161.1	TSO1	TraesCS1B03G0770800:Chr1B:492307364-492307464(+)	21	35	+	16.5	1.74e-06	0.0298	AAATTAAATTTTAAA
MA1274.1	OBP3	TraesCS1B03G0770800:Chr1B:492307395-492307495(+)	71	91	-	19.2879	8e-08	0.000408	CTTTCTTTTTATATTTTTTTC
MA1267.1	AT5G66940	TraesCS1B03G0770800:Chr1B:492307416-492307516(+)	54	82	-	21.7121	7.63e-09	5.3e-05	TTTTTTCTGTTTCTTTCTTTTTATATTTT
MA1267.1	AT5G66940	TraesCS1B03G0770800:Chr1B:492307446-492307546(+)	24	52	-	21.7121	7.63e-09	5.3e-05	TTTTTTCTGTTTCTTTCTTTTTATATTTT
MA1380.1	AT2G20110	TraesCS1B03G0772100:Chr1B:492639118-492639218(-)	43	57	-	19.1045	1.57e-07	0.0027	TTTTGAATTTTTTTA
MA1248.1	DREB26	TraesCS1B03G0773600:Chr1B:493157016-493157116(-)	10	29	+	12.5455	2.44e-05	0.0442	CCACACCGCCTCTCACCGAC
MA1159.1	SGR5	TraesCS1B03G0779500:Chr1B:495339099-495339199(-)	55	69	+	13.6667	9.67e-06	0.0436	CAGTTCAGACAAAAA
MA1666.1	HSFB2B	TraesCS1B03G0779500:Chr1B:495339196-495339296(-)	69	82	+	17.8939	6.01e-07	0.0105	TTCTGGAACTTTCT
MA1416.1	RAMOSA1	TraesCS1B03G0783200:Chr1B:497358321-497358421(+)	7	20	+	11.9143	8.44e-06	0.0278	GCAAGAGAGAGGGC
MA1239.1	ERF104	TraesCS1B03G0784400:Chr1B:497517015-497517115(+)	69	87	+	16.8636	1.15e-06	0.00227	CACCCTCGCGGCCGCCGTC
MA1239.1	ERF104	TraesCS1B03G0784400:Chr1B:497517021-497517121(+)	63	81	+	16.8636	1.15e-06	0.00227	CACCCTCGCGGCCGCCGTC
MA0045.1	HMG-I/Y	TraesCS1B03G0790600:Chr1B:499434905-499435005(+)	50	65	+	14.0381	2.72e-06	0.0263	GAAAAAATGCAAAAAA
MA1281.1	AT5G02460	TraesCS1B03G0793700:Chr1B:502174501-502174601(-)	21	41	+	13.2121	1.42e-05	0.0204	GTAAAAGAAGCGGAAAAATAG
MA1266.1	RAP211	TraesCS1B03G0797200:Chr1B:504150395-504150495(+)	32	46	+	15.8182	1.79e-06	0.0256	TTCTCACCGCCGGCG
MA1273.1	dof4.2	TraesCS1B03G0807600:Chr1B:509566238-509566338(+)	42	60	-	19.197	3.95e-08	0.000639	TGTAAAAAAAGGCAAAAAA
MA0555.1	SVP	TraesCS1B03G0812100:Chr1B:513589341-513589441(-)	38	57	+	17.2439	7.69e-07	0.0124	CTTACAAAAAAAAGAAAAAC
MA1274.1	OBP3	TraesCS1B03G0812200:Chr1B:513848764-513848864(+)	47	67	-	17.0455	7.07e-07	0.000715	TCTCCTTTTCTTTCTTTGTTT
MA1281.1	AT5G02460	TraesCS1B03G0820900:Chr1B:518702150-518702250(-)	76	96	-	17.3485	5.71e-07	0.00149	AAAAAAGAAGGTGAAAAAAAA
MA1262.1	ERF2	TraesCS1B03G0822300:Chr1B:520110787-520110887(-)	1	21	-	11.697	2.52e-05	0.0267	CCACCTCCCCCTCAGCCACAA
MA1274.1	OBP3	TraesCS1B03G0822300:Chr1B:520110820-520110920(-)	18	38	+	16.0606	1.64e-06	0.00656	TTTTTTTTTTCATTTTTTGTG
MA1274.1	OBP3	TraesCS1B03G0822300:Chr1B:520110842-520110942(-)	40	60	+	16.0606	1.64e-06	0.00656	TTTTTTTTTTCATTTTTTGTG
MA1382.1	FAR1	TraesCS1B03G0825600:Chr1B:522974701-522974801(-)	47	61	+	16.7879	1.78e-06	0.0297	GCGCCACGCGCCTCT
MA1226.1	AT5G18450	TraesCS1B03G0825600:Chr1B:522974755-522974855(-)	68	82	-	12.9697	1.63e-05	0.0346	GCCGGAAGCGGTGCG
MA1235.1	AIL7	TraesCS1B03G0830500:Chr1B:526866967-526867067(-)	43	53	-	15.7727	2.76e-07	0.00249	CGGATCCCGAG
MA0975.1	CRF2	TraesCS1B03G0830500:Chr1B:526867152-526867252(-)	49	56	-	15.1967	6.67e-06	0.0167	CCGCCGCC
MA1246.1	LEP	TraesCS1B03G0830500:Chr1B:526867457-526867557(-)	79	99	+	23.2576	2.18e-09	3.42e-05	GCCGCCGCCGCCGCAAACTCC
MA1222.1	AT1G44830	TraesCS1B03G0834800:Chr1B:528560263-528560363(-)	39	53	+	21.2273	1.38e-08	0.000231	CCGCCGCCACCGTCA
MA1233.2	ERF021	TraesCS1B03G0836400:Chr1B:529638831-529638931(+)	11	25	-	17.2202	1.93e-07	0.00311	CCGTCGCCGACAATG
MA1367.1	AT1G76870	TraesCS1B03G0839400:Chr1B:532735712-532735812(+)	22	35	-	16.4242	9.59e-08	0.000834	AAACTAAACCGGAA
MA1367.1	AT1G76870	TraesCS1B03G0839400:Chr1B:532735728-532735828(+)	6	19	-	16.4242	9.59e-08	0.000834	AAACTAAACCGGAA
MA1257.1	ERF9	TraesCS1B03G0839600:Chr1B:532759875-532759975(+)	51	71	-	29.5909	5.55e-13	8.74e-09	TGGCGGCGGCGGCGGCGGCGG
MA1236.1	ESE3	TraesCS1B03G0840700:Chr1B:533142301-533142401(-)	8	26	-	11.9848	2.32e-05	0.0377	CGCTGGAGGAGGCGGGGAT
MA1236.1	ESE3	TraesCS1B03G0840700:Chr1B:533142303-533142403(-)	10	28	-	11.9848	2.32e-05	0.0377	CGCTGGAGGAGGCGGGGAT
MA1174.1	MYB56	TraesCS1B03G0851000:Chr1B:538777831-538777931(+)	40	54	+	15.1515	1.84e-06	0.0317	AAAAATAACTGTTTT
MA1245.2	AT2G33710	TraesCS1B03G0867000:Chr1B:546727597-546727697(+)	8	18	+	11.2683	4.9e-05	0.0239	TCCGCCACCTT
MA1002.1	ERF112	TraesCS1B03G0868300:Chr1B:547323341-547323441(-)	3	12	+	12.9344	9.54e-06	0.022	GGAGCCGCCA
MA1257.1	ERF9	TraesCS1B03G0882400:Chr1B:553269080-553269180(-)	31	51	-	20.2576	7.59e-08	0.000299	TGGCGACGGCGACGGCGATGG
MA1240.1	ERF10	TraesCS1B03G0896600:Chr1B:559725532-559725632(-)	55	75	-	13.1667	1.26e-05	0.0144	TCCACGAGCACCTCCGTCACA
MA1250.1	AT1G75490	TraesCS1B03G0897400:Chr1B:560150418-560150518(-)	74	88	+	14.8333	5e-06	0.00744	CCCCTGCCACCACCA
MA1682.1	TCX3	TraesCS1B03G0904300:Chr1B:562310765-562310865(+)	62	75	+	16.3607	1.68e-06	0.029	TGAAATTCAAAATT
MA1398.2	KUA1	TraesCS1B03G0905900:Chr1B:562632557-562632657(-)	17	27	+	15.5935	6.08e-07	0.0109	ACCTTATCCAT
MA0976.2	CRF4	TraesCS1B03G0907800:Chr1B:563659287-563659387(+)	28	39	+	13.3367	1.24e-05	0.0174	CGGCCGCCTCCA
MA1266.1	RAP211	TraesCS1B03G0909000:Chr1B:564152263-564152363(-)	62	76	-	15.5	2.51e-06	0.00821	CGTCCGTCGCCGTCC
MA0559.1	PI	TraesCS1B03G0909000:Chr1B:564152488-564152588(-)	44	57	-	16.7727	8.98e-07	0.0151	GCAAAAAAAGAAAG
MA1274.1	OBP3	TraesCS1B03G0918200:Chr1B:569114016-569114116(-)	1	21	-	11.4545	4.01e-05	0.0175	ATCTCCTTTCCTCTTCTTCTT
MA1255.1	AT1G22810	TraesCS1B03G0918700:Chr1B:569138784-569138884(-)	49	63	-	9.69697	9.43e-05	0.047	GAAGACGCTGGTGGT
MA1237.1	AT4G16750	TraesCS1B03G0926200:Chr1B:572297359-572297459(-)	10	24	-	11.3939	6.17e-05	0.0431	ATCCTTGACCGACAA
MA1237.1	AT4G16750	TraesCS1B03G0926200:Chr1B:572297361-572297461(-)	12	26	-	11.3939	6.17e-05	0.0431	ATCCTTGACCGACAA
MA1237.1	AT4G16750	TraesCS1B03G0926200:Chr1B:572297368-572297468(-)	19	33	-	11.3939	6.17e-05	0.0431	ATCCTTGACCGACAA
MA1237.1	AT4G16750	TraesCS1B03G0926200:Chr1B:572297369-572297469(-)	20	34	-	11.3939	6.17e-05	0.0431	ATCCTTGACCGACAA
MA1366.1	AT1G76880	TraesCS1B03G0929300:Chr1B:573401228-573401328(+)	46	61	+	15.1212	2.89e-06	0.0246	AAGGTAAAAAAAAAGT
MA1257.1	ERF9	TraesCS1B03G0931900:Chr1B:573953496-573953596(+)	57	77	-	29.5606	6.56e-13	9.66e-09	CGGTGGCGGTGGCGGCGGCGG
MA1671.1	ERF118	TraesCS1B03G0931900:Chr1B:573953633-573953733(+)	72	82	-	13.1455	2.19e-05	0.0225	TGCCGCCGCTT
MA1416.1	RAMOSA1	TraesCS1B03G0931900:Chr1B:573954613-573954713(+)	43	56	-	15.3429	1.79e-06	0.015	ATAAGAGAGAGAGA
MA1416.1	RAMOSA1	TraesCS1B03G0931900:Chr1B:573954614-573954714(+)	42	55	-	15.3429	1.79e-06	0.015	ATAAGAGAGAGAGA
MA1380.1	AT2G20110	TraesCS1B03G0934700:Chr1B:575353708-575353808(+)	68	82	+	20.6418	2.45e-08	0.000422	TTTTGAATTTTTAAA
MA1237.1	AT4G16750	TraesCS1B03G0934700:Chr1B:575353853-575353953(+)	11	25	+	12.6818	2.79e-05	0.0334	TATCGACACCGACGG
MA1000.2	ERF105	TraesCS1B03G0936300:Chr1B:576349626-576349726(-)	48	62	+	7.74242	9.99e-05	0.0389	TAAATGGTGGCTGCA
MA1255.1	AT1G22810	TraesCS1B03G0940900:Chr1B:577873958-577874058(+)	2	16	+	14.5909	5.98e-06	0.0126	GTTGATGGCGGTGCA
MA1267.1	AT5G66940	TraesCS1B03G0945100:Chr1B:579330365-579330465(+)	69	97	-	11.0606	4.56e-05	0.03	TTCTGCTATTTTTTCAGTTTTGTCATATC
MA1233.2	ERF021	TraesCS1B03G0946100:Chr1B:579845774-579845874(+)	1	15	-	15.5413	1.95e-06	0.0326	CTGGCGCCGACAAGA
MA1258.1	DREB2	TraesCS1B03G0947200:Chr1B:580370272-580370372(+)	66	86	+	11.1515	6.25e-05	0.0404	TGTTGGAGACGGTTGCTAGGG
MA0123.1	abi4	TraesCS1B03G0949700:Chr1B:582215130-582215230(+)	27	36	-	15.0787	1.09e-06	0.00832	CGCCGCCCCC
MA1402.1	BPC6	TraesCS1B03G0950800:Chr1B:582926771-582926871(+)	57	77	-	26.3947	9.19e-10	4.47e-06	GTCTCTCTCTCTCTCTCTCGC
MA1402.1	BPC6	TraesCS1B03G0950800:Chr1B:582926777-582926877(+)	51	71	-	26.3947	9.19e-10	4.47e-06	GTCTCTCTCTCTCTCTCTCGC
MA1156.1	JKD	TraesCS1B03G0952700:Chr1B:584636730-584636830(+)	1	20	+	15.2727	3.21e-06	0.0258	TATTATTTTGTTTTTATGTT
MA1371.1	IDD4	TraesCS1B03G0952700:Chr1B:584636733-584636833(+)	1	17	-	14.7121	3.77e-06	0.0314	AACATAAAAACAAAATA
MA1274.1	OBP3	TraesCS1B03G0956400:Chr1B:586809867-586809967(-)	38	58	+	16.5	1.13e-06	0.00596	CCTTCTTTATTTTTTTTTTAC
MA1274.1	OBP3	TraesCS1B03G0956500:Chr1B:586809867-586809967(+)	43	63	-	16.5	1.13e-06	0.00194	CCTTCTTTATTTTTTTTTTAC
MA1266.1	RAP211	TraesCS1B03G0959000:Chr1B:587675777-587675877(+)	74	88	+	12.1667	3.81e-05	0.0362	GCAACACAGCCGGCC
MA1232.1	AT4G28140	TraesCS1B03G0959400:Chr1B:588214038-588214138(-)	77	96	+	17.2121	4.52e-07	0.00674	GGCGGCGACGAGGGTGGGCG
MA1366.1	AT1G76880	TraesCS1B03G0960600:Chr1B:588640115-588640215(-)	38	53	+	13.9545	9.17e-06	0.039	AAAGTAAAAAAAATAG
MA1255.1	AT1G22810	TraesCS1B03G0967800:Chr1B:590981661-590981761(-)	19	33	-	15.8333	2.4e-06	0.00812	GGCGGAGCCGGTGGT
MA1270.1	AT3G45610	TraesCS1B03G0968800:Chr1B:591183692-591183792(+)	45	63	-	15.3333	2.38e-06	0.0165	GCAACTTTATACTTTCTTC
MA1274.1	OBP3	TraesCS1B03G0971900:Chr1B:592183974-592184074(+)	24	44	-	13.2727	1.29e-05	0.0414	TCTACCTTTTATCTATGTTTT
MA1274.1	OBP3	TraesCS1B03G0971900:Chr1B:592183981-592184081(+)	17	37	-	13.2727	1.29e-05	0.0414	TCTACCTTTTATCTATGTTTT
MA1274.1	OBP3	TraesCS1B03G0971900:Chr1B:592183987-592184087(+)	11	31	-	13.2727	1.29e-05	0.0414	TCTACCTTTTATCTATGTTTT
MA1175.1	MYB81	TraesCS1B03G0979500:Chr1B:595331605-595331705(+)	19	29	-	13.6212	2.57e-06	0.0463	CTAACCGATTT
MA0997.1	ERF069	TraesCS1B03G0982700:Chr1B:596055475-596055575(-)	10	18	+	9.58065	6e-05	0.0446	GCGCCGCGC
MA1671.1	ERF118	TraesCS1B03G0982900:Chr1B:596207075-596207175(-)	40	50	+	16	1.77e-06	0.0042	CGCCGCCGCCC
MA1671.1	ERF118	TraesCS1B03G0982900:Chr1B:596207094-596207194(-)	13	23	+	18.4	7.65e-08	0.00127	CGCCGCCGCCG
MA0976.2	CRF4	TraesCS1B03G0983000:Chr1B:596466996-596467096(+)	10	21	-	10.4388	6.18e-05	0.0292	CTGCCGTCGCTG
MA1430.1	TB1	TraesCS1B03G0989400:Chr1B:599272438-599272538(-)	49	58	-	18.2295	3.39e-07	0.00599	GGGCCCCCCC
MA1417.1	O2	TraesCS1B03G0989400:Chr1B:599272487-599272587(-)	70	82	+	17.5172	7.9e-07	0.00459	CTGCCACCTCATC
MA1696.1	ARF39	TraesCS1B03G0989400:Chr1B:599272573-599272673(-)	78	89	-	16.0092	1.02e-06	0.0176	CGGGGGACATCT
MA1267.1	AT5G66940	TraesCS1B03G0995100:Chr1B:601572063-601572163(-)	47	75	-	20.9242	1.88e-08	8.65e-05	TTGCCTTTTCTTTCCTCTTTTTTTCTTCT
MA1174.1	MYB56	TraesCS1B03G0996300:Chr1B:602257836-602257936(-)	47	61	-	15.1515	1.84e-06	0.0317	AAAAATAACTGTTTT
MA1356.1	TRP2	TraesCS1B03G0996300:Chr1B:602257899-602257999(-)	52	72	-	8.27273	4.32e-06	0.0229	ACCCCTTAACCCTCAAACCCT
MA1250.1	AT1G75490	TraesCS1B03G0996300:Chr1B:602258019-602258119(-)	15	29	-	14.2424	7.51e-06	0.0426	CCGCGACCGCCGCTG
MA1166.1	PHL12	TraesCS1B03G0996300:Chr1B:602258105-602258205(-)	33	46	+	17.7895	6.81e-07	0.00893	TAACGGAATATTCC
MA0563.1	2022-09-03	TraesCS1B03G1001300:Chr1B:604497993-604498093(+)	4	14	+	14.2105	5.12e-06	0.0459	GCTTTTTTTGG
MA0575.1	F3A4.140	TraesCS1B03G1001300:Chr1B:604498081-604498181(+)	45	57	-	15.6829	1.87e-06	0.032	CAACGACGGTTGC
MA1233.2	ERF021	TraesCS1B03G1006100:Chr1B:606350884-606350984(+)	56	70	+	12.1927	3.41e-05	0.0424	TCAATGCCGACACCT
MA1270.1	AT3G45610	TraesCS1B03G1006400:Chr1B:606467086-606467186(+)	32	50	+	17.8636	1.07e-07	0.00174	ATTGCTTTTTCATTTTTTT
MA1267.1	AT5G66940	TraesCS1B03G1010000:Chr1B:607727616-607727716(+)	22	50	-	18.3788	2.43e-07	0.00342	CTTGTTTGTAATTTTACTTTTTTTTTTGA
MA1267.1	AT5G66940	TraesCS1B03G1013800:Chr1B:609571028-609571128(-)	71	99	-	10.697	5.55e-05	0.0271	TCTCTCCTCTTAATTGCTTTACCACATCA
MA1066.1	TCP23	TraesCS1B03G1014800:Chr1B:610378430-610378530(-)	16	23	-	16.3578	8.13e-06	0.0463	GGGCCCAC
MA1226.1	AT5G18450	TraesCS1B03G1015000:Chr1B:610378430-610378530(+)	81	95	-	10.6212	5.63e-05	0.0474	GTGGGTAGTGGTGGG
MA1017.1	GATA8	TraesCS1B03G1018900:Chr1B:611705462-611705562(+)	90	98	+	10.4677	2.72e-06	0.037	CAGATCCGG
MA1356.1	TRP2	TraesCS1B03G1019200:Chr1B:611858094-611858194(-)	47	67	-	10.9545	1.65e-06	0.00877	ACCCCTTAACCCTCAAACCTT
MA1356.1	TRP2	TraesCS1B03G1019200:Chr1B:611858095-611858195(-)	48	68	-	10.9545	1.65e-06	0.00877	ACCCCTTAACCCTCAAACCTT
MA1309.1	WRKY3	TraesCS1B03G1023700:Chr1B:613627393-613627493(+)	63	73	+	15.5	3.51e-06	0.0316	AACAGTCAACG
MA1309.1	WRKY3	TraesCS1B03G1023700:Chr1B:613627422-613627522(+)	34	44	+	15.5	3.51e-06	0.0316	AACAGTCAACG
MA0574.1	MYB15	TraesCS1B03G1023700:Chr1B:613627503-613627603(+)	83	95	-	17.5366	9.05e-07	0.0156	CGCGGGTAGGTAG
MA1351.1	GBF3	TraesCS1B03G1040100:Chr1B:622047676-622047776(+)	36	50	+	13.9545	8.17e-06	0.0468	TGCCACGTAGGACAA
MA1351.1	GBF3	TraesCS1B03G1040100:Chr1B:622047680-622047780(+)	32	46	+	13.9545	8.17e-06	0.0468	TGCCACGTAGGACAA
MA1278.1	OBP1	TraesCS1B03G1051000:Chr1B:628321552-628321652(-)	36	56	-	12.2424	3.22e-05	0.0399	TGCGGGTTTTTTTTTCTTTTG
MA0565.2	FUS3	TraesCS1B03G1056200:Chr1B:630706361-630706461(+)	58	67	-	14.9508	7.6e-06	0.046	ATACATGCAA
MA1159.1	SGR5	TraesCS1B03G1056300:Chr1B:630714241-630714341(+)	41	55	+	12.7727	1.55e-05	0.0439	TAAACAAAACAAAAA
MA1159.1	SGR5	TraesCS1B03G1056300:Chr1B:630714247-630714347(+)	35	49	+	12.7727	1.55e-05	0.0439	TAAACAAAACAAAAA
MA1159.1	SGR5	TraesCS1B03G1056300:Chr1B:630714251-630714351(+)	31	45	+	12.7727	1.55e-05	0.0439	TAAACAAAACAAAAA
MA0123.1	abi4	TraesCS1B03G1056300:Chr1B:630714309-630714409(+)	55	64	+	13.5393	8.76e-06	0.0487	CGGTGCCCTC
MA1404.1	BPC1	TraesCS1B03G1057800:Chr1B:630994312-630994412(+)	72	95	+	2.93939	2.12e-05	0.0239	GGGGGAAATAAAAAAATTGAGGGA
MA1404.1	BPC1	TraesCS1B03G1057800:Chr1B:630994324-630994424(+)	60	83	+	2.93939	2.12e-05	0.0239	GGGGGAAATAAAAAAATTGAGGGA
MA1404.1	BPC1	TraesCS1B03G1057800:Chr1B:630994381-630994481(+)	3	26	+	2.93939	2.12e-05	0.0239	GGGGGAAATAAAAAAATTGAGGGA
MA1687.1	ARF14	TraesCS1B03G1061200:Chr1B:632147266-632147366(+)	78	93	+	16.4715	1.14e-06	0.00866	CCGGGGACATGTTGCC
MA1273.1	dof4.2	TraesCS1B03G1063200:Chr1B:633129854-633129954(-)	37	55	-	13	2.01e-05	0.0306	GCAAGAAAAAGATGATATA
MA1274.1	OBP3	TraesCS1B03G1064400:Chr1B:633292811-633292911(-)	41	61	-	14.7727	4.48e-06	0.0117	TTTATTTTTGGAATTTTTTTT
MA1682.1	TCX3	TraesCS1B03G1070300:Chr1B:634972590-634972690(-)	33	46	-	13.623	1.19e-05	0.0472	TTACATTCAAATCT
MA1274.1	OBP3	TraesCS1B03G1070700:Chr1B:635044160-635044260(+)	47	67	+	19.303	7.87e-08	0.000411	CTATCTTTTTCTTTTCTTTTC
MA1274.1	OBP3	TraesCS1B03G1070700:Chr1B:635044165-635044265(+)	42	62	+	19.303	7.87e-08	0.000411	CTATCTTTTTCTTTTCTTTTC
MA1278.1	OBP1	TraesCS1B03G1071200:Chr1B:635086466-635086566(+)	21	41	-	11.803	4.45e-05	0.0386	CGCACGCGTTTTTGGCTTTTT
MA1049.1	ERF094	TraesCS1B03G1072700:Chr1B:635885008-635885108(+)	51	58	+	13.4754	2.15e-05	0.0186	GGCCGCCG
MA1349.1	bZIP16	TraesCS1B03G1075400:Chr1B:636721990-636722090(+)	27	41	-	16.2576	2.43e-06	0.0411	CAGTCCGACGTGGCA
MA1349.1	bZIP16	TraesCS1B03G1075400:Chr1B:636722005-636722105(+)	12	26	-	16.2576	2.43e-06	0.0402	CAGTCCGACGTGGCA
MA0120.1	id1	TraesCS1B03G1076700:Chr1B:637008511-637008611(-)	35	46	+	11.7353	1.47e-05	0.041	TTGCCGTTTGCG
MA0120.1	id1	TraesCS1B03G1076700:Chr1B:637008548-637008648(-)	72	83	+	11.7353	1.47e-05	0.041	TTGCCGTTTGCG
MA1244.1	ABR1	TraesCS1B03G1077700:Chr1B:637533778-637533878(-)	68	86	-	15.8939	2.22e-06	0.0297	GACTGTAGTTACGGCGGAA
MA1244.1	ABR1	TraesCS1B03G1077700:Chr1B:637533780-637533880(-)	70	88	-	15.8939	2.22e-06	0.00346	GACTGTAGTTACGGCGGAA
MA1411.1	TSAR1	TraesCS1B03G1077700:Chr1B:637533804-637533904(-)	12	21	-	16.1316	2.47e-06	0.0435	AGCACGTGCA
MA1246.1	LEP	TraesCS1B03G1079400:Chr1B:637888104-637888204(-)	53	73	+	20.7576	3.85e-08	0.0006	TCCTCCGCCGCACCCACCCCC
MA1698.1	ARF7	TraesCS1B03G1083400:Chr1B:639079290-639079390(-)	27	40	-	15.5772	2.32e-06	0.019	GGAGCCGACGAGCT
MA1698.1	ARF7	TraesCS1B03G1083400:Chr1B:639079310-639079410(-)	47	60	-	15.5772	2.32e-06	0.019	GGAGCCGACGAGCT
MA1234.1	ERF017	TraesCS1B03G1085800:Chr1B:639798354-639798454(+)	20	33	-	13.8333	1.16e-05	0.0497	ATGGTCGGAGGAGC
MA0097.1	bZIP911	TraesCS1B03G1087700:Chr1B:640542543-640542643(+)	39	50	+	20.7753	2.37e-07	0.0041	GATGACGTGTCC
MA1255.1	AT1G22810	TraesCS1B03G1087700:Chr1B:640542673-640542773(+)	72	86	+	15.2424	3.75e-06	0.00446	GATGGTGTCGGAGGC
MA1255.1	AT1G22810	TraesCS1B03G1087700:Chr1B:640542693-640542793(+)	52	66	+	15.2424	3.75e-06	0.00446	GATGGTGTCGGAGGC
MA1274.1	OBP3	TraesCS1B03G1087700:Chr1B:640542752-640542852(+)	46	66	+	11.9091	3.06e-05	0.0185	CTATCTTTTCAGTTTTGTCAT
MA1267.1	AT5G66940	TraesCS1B03G1087700:Chr1B:640542827-640542927(+)	5	33	+	10.4848	6.22e-05	0.0433	TGACTTGTACTTTGTTCTTTATGATATGA
MA1244.1	ABR1	TraesCS1B03G1096100:Chr1B:641548394-641548494(-)	37	55	-	11.3485	3.61e-05	0.043	TGCACAAATTCCGGCTGCG
MA1244.1	ABR1	TraesCS1B03G1096100:Chr1B:641548401-641548501(-)	44	62	-	11.3485	3.61e-05	0.043	TGCACAAATTCCGGCTGCG
MA1257.1	ERF9	TraesCS1B03G1096100:Chr1B:641548939-641549039(-)	12	32	-	15.9242	1.82e-06	0.00711	CGGGCGCCAAAGCGGCGGTGG
MA1268.1	AT1G69570	TraesCS1B03G1099700:Chr1B:643132596-643132696(+)	50	76	-	17.8939	4.13e-07	0.00603	TTCACTCTTTTTTTTTTGTTGTTGTTT
MA0976.2	CRF4	TraesCS1B03G1104000:Chr1B:644620734-644620834(-)	53	64	+	11.8469	2.93e-05	0.0418	GCGCCACCACTA
MA1281.1	AT5G02460	TraesCS1B03G1105500:Chr1B:644818957-644819057(+)	52	72	-	21.1667	8.32e-09	3.22e-05	AAAAAAGAAAAGGTAAAAAAA
MA1281.1	AT5G02460	TraesCS1B03G1105500:Chr1B:644818964-644819064(+)	45	65	-	21.1667	8.32e-09	3.22e-05	AAAAAAGAAAAGGTAAAAAAA
MA1268.1	AT1G69570	TraesCS1B03G1105500:Chr1B:644818994-644819094(+)	53	79	-	21.6364	1.33e-08	0.00015	ATTTATCTTTTTTTTCTTCTCTTTTTT
MA1327.2	ATHB23	TraesCS1B03G1106500:Chr1B:645037076-645037176(-)	69	78	-	14.6102	2.43e-06	0.0443	TTAATTAATT
MA1162.1	TCX2	TraesCS1B03G1106900:Chr1B:645062588-645062688(-)	56	70	+	16.4925	1.83e-06	0.0313	GTTCAAAATTCGAAC
MA1336.1	TGA3	TraesCS1B03G1107600:Chr1B:645165337-645165437(+)	86	99	-	19.8485	9.64e-08	0.00168	AATGACGTCAGCAA
MA1416.1	RAMOSA1	TraesCS1B03G1107600:Chr1B:645165478-645165578(+)	50	63	-	15.6429	1.55e-06	0.0265	GCTAGAGAGAGAGG
MA1232.1	AT4G28140	TraesCS1B03G1114500:Chr1B:646330570-646330670(+)	43	62	-	11.8333	4.07e-05	0.0493	GTCGGCGTTTGTTTCGGTGG
MA1226.1	AT5G18450	TraesCS1B03G1114500:Chr1B:646330912-646331012(+)	42	56	-	22.0303	2.67e-09	4.5e-05	GGTGGAGGCGGTGGT
MA1268.1	AT1G69570	TraesCS1B03G1114600:Chr1B:646335681-646335781(+)	39	65	-	20.7727	3.16e-08	0.000226	ATTCAACTTTTTCTTCTGTTTTTTTTT
MA1400.1	At1g19000	TraesCS1B03G1114600:Chr1B:646336298-646336398(+)	12	25	+	17.6212	3.52e-07	0.00613	AAATGGATAAGAAT
MA1273.1	dof4.2	TraesCS1B03G1114600:Chr1B:646336492-646336592(+)	5	23	+	12.0303	3.71e-05	0.0455	ATAGGTAAAAGGTAAGGTA
MA1395.1	MYB77	TraesCS1B03G1120800:Chr1B:648267970-648268070(-)	52	66	-	14.4545	1.29e-06	0.00741	CGGGGAAAACGGTTA
MA1395.1	MYB77	TraesCS1B03G1120800:Chr1B:648267972-648268072(-)	54	68	-	14.4545	1.29e-06	0.00741	CGGGGAAAACGGTTA
MA1395.1	MYB77	TraesCS1B03G1120800:Chr1B:648267975-648268075(-)	57	71	-	14.4545	1.29e-06	0.00741	CGGGGAAAACGGTTA
MA0979.1	ERF008	TraesCS1B03G1121200:Chr1B:648435903-648436003(-)	81	88	+	12.2419	2.15e-05	0.0366	CGCCGACC
MA0979.1	ERF008	TraesCS1B03G1121200:Chr1B:648435909-648436009(-)	87	94	+	12.2419	2.15e-05	0.0366	CGCCGACC
MA0979.1	ERF008	TraesCS1B03G1121400:Chr1B:648435903-648436003(+)	13	20	-	12.2419	2.15e-05	0.0353	CGCCGACC
MA0979.1	ERF008	TraesCS1B03G1121400:Chr1B:648435909-648436009(+)	7	14	-	12.2419	2.15e-05	0.0353	CGCCGACC
MA1366.1	AT1G76880	TraesCS1B03G1123000:Chr1B:648916104-648916204(+)	42	57	-	16.5303	5.11e-07	0.00505	AAGGTAAAAATATATA
MA1006.1	ERF6	TraesCS1B03G1123100:Chr1B:648920949-648921049(-)	82	91	+	13.5738	2e-05	0.0487	ATGCCGGCCC
MA1273.1	dof4.2	TraesCS1B03G1125500:Chr1B:649463802-649463902(-)	12	30	+	16.5455	1.05e-06	0.0171	AAACCAAAAAGGTTAAATT
MA1255.1	AT1G22810	TraesCS1B03G1125700:Chr1B:649519591-649519691(-)	44	58	-	18.6364	1.88e-07	0.00092	GGTGGTGGTGGTGGC
MA1255.1	AT1G22810	TraesCS1B03G1125700:Chr1B:649519615-649519715(-)	68	82	-	18.6364	1.88e-07	0.00092	GGTGGTGGTGGTGGC
MA1255.1	AT1G22810	TraesCS1B03G1126300:Chr1B:649788089-649788189(-)	52	66	-	18.6364	1.88e-07	0.00072	GGTGGTGGTGGTGGC
MA1051.1	RAP2-3	TraesCS1B03G1126300:Chr1B:649788133-649788233(-)	78	85	+	11.789	5.25e-05	0.0454	GAGCCGCC
MA1232.1	AT4G28140	TraesCS1B03G1126300:Chr1B:649788154-649788254(-)	5	24	-	10.1818	9.95e-05	0.049	CGCGGTGGGGACAGCAGCGG
MA1232.1	AT4G28140	TraesCS1B03G1126300:Chr1B:649788162-649788262(-)	13	32	-	10.1818	9.95e-05	0.049	CGCGGTGGGGACAGCAGCGG
MA1261.1	AT5G67000	TraesCS1B03G1126300:Chr1B:649788206-649788306(-)	29	43	-	11.5263	5.91e-05	0.0455	CGTCCGCGGCGACCG
MA1257.1	ERF9	TraesCS1B03G1126300:Chr1B:649788305-649788405(-)	10	30	-	10.1212	4.67e-05	0.0236	TGCTGGTTAAGGAGGCTGAGC
MA0123.1	abi4	TraesCS1B03G1126300:Chr1B:649788726-649788826(-)	87	96	+	13.5393	8.76e-06	0.019	CAGTGCCCCC
MA1266.1	RAP211	TraesCS1B03G1126300:Chr1B:649789067-649789167(-)	8	22	-	13.3333	1.7e-05	0.0201	CCATGGCTGCCGGCC
MA1671.1	ERF118	TraesCS1B03G1126300:Chr1B:649789665-649789765(-)	87	97	+	10.8727	7.25e-05	0.0421	CAGCGCCGCTC
MA1248.1	DREB26	TraesCS1B03G1126300:Chr1B:649790850-649790950(-)	7	26	-	12.2576	2.83e-05	0.0338	TGGCACATTCTACCACCGTC
MA1225.1	ERF5	TraesCS1B03G1133900:Chr1B:651265832-651265932(-)	57	71	+	24.4091	6.79e-10	1.13e-05	CCGCCGCCGCCGCCA
MA1273.1	dof4.2	TraesCS1B03G1135000:Chr1B:652400003-652400103(-)	2	20	+	14.5	6.71e-06	0.0219	GAATGCAAAAGGCCAAAAG
MA1246.1	LEP	TraesCS1B03G1137200:Chr1B:652726152-652726252(-)	34	54	-	19.1515	1.75e-07	0.000207	GCCGTCGCCGTCGACCTCGCC
MA1274.1	OBP3	TraesCS1B03G1137400:Chr1B:652871193-652871293(-)	47	67	-	10.0606	8.7e-05	0.0423	CATTCTTTTATTTTTTTAAGA
MA1266.1	RAP211	TraesCS1B03G1139600:Chr1B:653531020-653531120(-)	57	71	-	16.6667	6.72e-07	0.0036	TCGCCGTCGCCGTCG
MA1266.1	RAP211	TraesCS1B03G1140000:Chr1B:653545199-653545299(-)	82	96	+	12.5758	2.92e-05	0.0332	CTCCCTCCTCCGGCC
MA1090.1	WRKY60	TraesCS1B03G1152800:Chr1B:658599533-658599633(-)	16	26	-	15.2131	1.3e-06	0.0234	CTGGTCAACGT
MA1159.1	SGR5	TraesCS1B03G1155100:Chr1B:659632168-659632268(-)	40	54	-	15.3485	3.65e-06	0.0089	AAAAAAAAACAAATT
MA1159.1	SGR5	TraesCS1B03G1155100:Chr1B:659632229-659632329(-)	42	56	+	16.2879	2e-06	0.00568	CAAAAAAAACAAAAT
MA1296.1	WRKY46	TraesCS1B03G1156500:Chr1B:659963416-659963516(+)	17	27	+	16.6939	1.52e-06	0.0272	CGTTGGCTTTG
MA1677.1	NAC078	TraesCS1B03G1156500:Chr1B:659963435-659963535(+)	53	64	+	13.9211	8.34e-06	0.0495	CCCAAGAAACCC
MA1159.1	SGR5	TraesCS1B03G1157000:Chr1B:660373631-660373731(-)	77	91	-	19.3788	1.53e-07	0.00261	CAAAAAAGACAAATA
MA1159.1	SGR5	TraesCS1B03G1157100:Chr1B:660373631-660373731(+)	10	24	+	19.3788	1.53e-07	0.0026	CAAAAAAGACAAATA
MA1257.1	ERF9	TraesCS1B03G1159800:Chr1B:661162121-661162221(+)	55	75	+	19.697	1.2e-07	0.000754	CGACGACGACGACGGTGGCGA
MA1257.1	ERF9	TraesCS1B03G1159800:Chr1B:661162123-661162223(+)	53	73	+	19.697	1.2e-07	0.000754	CGACGACGACGACGGTGGCGA
MA1372.1	STZ	TraesCS1B03G1166100:Chr1B:663067923-663068023(+)	30	40	-	12.3881	1.19e-05	0.0267	CACTGCCACTT
MA1372.1	STZ	TraesCS1B03G1166100:Chr1B:663067952-663068052(+)	1	11	-	12.3881	1.19e-05	0.0267	CACTGCCACTT
MA1277.1	Adof1	TraesCS1B03G1166100:Chr1B:663068142-663068242(+)	72	92	+	13.2576	1.46e-05	0.0255	AAAAAAAAAAAGCCAGAACCA
MA1261.1	AT5G67000	TraesCS1B03G1167200:Chr1B:663483492-663483592(+)	37	51	+	13.4079	1.41e-05	0.0136	CTGCCGCGGCGATGC
MA1273.1	dof4.2	TraesCS1B03G1167300:Chr1B:663543465-663543565(-)	41	59	+	15.6212	2.57e-06	0.0135	GCAAAAAAAAGGTTGAAAG
MA0975.1	CRF2	TraesCS1B03G1168000:Chr1B:663963770-663963870(-)	1	8	+	11.918	4.44e-05	0.0317	CGGCCGCC
MA1415.1	REF6	TraesCS1B03G1168100:Chr1B:663963770-663963870(+)	31	41	-	14.5488	9.96e-06	0.0448	AAAACAGAGAT
MA1290.1	TCP17	TraesCS1B03G1170200:Chr1B:664702663-664702763(+)	38	48	-	20.7895	1.38e-07	0.00225	GTGGTCCCCAC
MA1273.1	dof4.2	TraesCS1B03G1177500:Chr1B:668205994-668206094(+)	4	22	-	20.0152	1.09e-08	0.000175	GAAAAAAAAAGGAAAAAAA
MA1246.1	LEP	TraesCS1B03G1177700:Chr1B:668377819-668377919(-)	60	80	-	17.8333	5.23e-07	0.000473	ATCGCCGCCGTCTCGCCTTCC
MA1416.1	RAMOSA1	TraesCS1B03G1178800:Chr1B:668531743-668531843(-)	46	59	+	22.3714	2.34e-08	5.85e-05	GAGAGAGAGAGAAA
MA1404.1	BPC1	TraesCS1B03G1179200:Chr1B:668875000-668875100(+)	18	41	-	5.84848	7.91e-06	0.0369	GAGAGGATGTGACGGAGAGGCAAA
MA1257.1	ERF9	TraesCS1B03G1179300:Chr1B:668880997-668881097(+)	53	73	+	14.0455	5.8e-06	0.00442	AGGAGGCCGCGAAGGTGGAGG
MA1248.1	DREB26	TraesCS1B03G1179500:Chr1B:668883622-668883722(+)	36	55	-	15.9697	2.46e-06	0.00432	CTACGCCTACCGGCACCGAC
MA1274.1	OBP3	TraesCS1B03G1183200:Chr1B:670061686-670061786(+)	16	36	-	14.8485	4.24e-06	0.00446	TTTATTTTTTATTTTTTAATG
MA1000.2	ERF105	TraesCS1B03G1183200:Chr1B:670061958-670062058(+)	9	23	+	13.0909	1.26e-05	0.0419	GCGGAGGCGGCTCAA
MA1373.1	IDD2	TraesCS1B03G1183700:Chr1B:670135310-670135410(-)	63	77	-	9.64634	3.12e-05	0.047	AGCAACAGGAAAAAA
MA1063.1	TCP19	TraesCS1B03G1186600:Chr1B:671074120-671074220(-)	65	74	+	14.5738	2.25e-06	0.0385	CGGGCCCCAC
MA1244.1	ABR1	TraesCS1B03G1186600:Chr1B:671078368-671078468(-)	73	91	+	10	7.05e-05	0.0372	CTCCGCGATCACGGCGCAG
MA1416.1	RAMOSA1	TraesCS1B03G1192100:Chr1B:673350921-673351021(+)	87	100	-	14.3143	2.86e-06	0.00825	GCAAGAGAGAGAGT
MA1274.1	OBP3	TraesCS1B03G1192600:Chr1B:673532332-673532432(-)	7	27	-	12.2121	2.55e-05	0.0232	ATTGCTTTCTTCTTCTTCTTC
MA1236.1	ESE3	TraesCS1B03G1195500:Chr1B:673991276-673991376(+)	65	83	-	13	1.32e-05	0.0192	CGGAGGAGACGGCGTTTGA
MA1239.1	ERF104	TraesCS1B03G1197900:Chr1B:675150705-675150805(-)	74	92	+	12.4545	1.7e-05	0.0303	CGCTGCCGAAGCCACCACT
MA1232.1	AT4G28140	TraesCS1B03G1198300:Chr1B:675428552-675428652(-)	59	78	+	15.6667	2.27e-06	0.0043	GTCGGTAGCGGCGACCGCGG
MA1232.1	AT4G28140	TraesCS1B03G1198300:Chr1B:675428562-675428662(-)	69	88	+	15.6667	2.27e-06	0.0043	GTCGGTAGCGGCGACCGCGG
MA1404.1	BPC1	TraesCS1B03G1198300:Chr1B:675428584-675428684(-)	20	43	-	2.56061	2.4e-05	0.0222	GAGGGGAGGGGAGGGGAGGGGAGA
MA1404.1	BPC1	TraesCS1B03G1198300:Chr1B:675430992-675431092(-)	2	25	+	-0.287879	5.88e-05	0.0362	GGGAAGGGGAAAGGGGAGGGACGA
MA1232.1	AT4G28140	TraesCS1B03G1198300:Chr1B:675431013-675431113(-)	7	26	+	10.9394	6.73e-05	0.0411	GGCGCTGGAGGGGAAGGGGA
MA1232.1	AT4G28140	TraesCS1B03G1198400:Chr1B:675428552-675428652(+)	23	42	-	15.6667	2.27e-06	0.00422	GTCGGTAGCGGCGACCGCGG
MA1232.1	AT4G28140	TraesCS1B03G1198400:Chr1B:675428562-675428662(+)	13	32	-	15.6667	2.27e-06	0.00422	GTCGGTAGCGGCGACCGCGG
MA1232.1	AT4G28140	TraesCS1B03G1198400:Chr1B:675431013-675431113(+)	75	94	-	10.9394	6.73e-05	0.0385	GGCGCTGGAGGGGAAGGGGA
MA1267.1	AT5G66940	TraesCS1B03G1198500:Chr1B:675436024-675436124(-)	11	39	+	22.9091	1.74e-09	2.4e-05	TTTTCTTTTTTATTTTCTTTTTAGTTTTG
MA1051.1	RAP2-3	TraesCS1B03G1200200:Chr1B:675682880-675682980(+)	53	60	+	10.9725	9.17e-05	0.0496	GCGCCGCT
MA1404.1	BPC1	TraesCS1B03G1204100:Chr1B:676332977-676333077(+)	42	65	-	0.954545	4.01e-05	0.0328	CAAGGGGCGAGAGTGAGAGATGGG
MA1250.1	AT1G75490	TraesCS1B03G1205900:Chr1B:676695866-676695966(+)	85	99	+	12.7576	1.89e-05	0.0451	TCTCATCCACCGCAA
MA1402.1	BPC6	TraesCS1B03G1206000:Chr1B:676713119-676713219(-)	78	98	-	7.30263	3.92e-06	0.0309	CTACGTTACTCTCTTTCCCTC
MA1416.1	RAMOSA1	TraesCS1B03G1208400:Chr1B:677294780-677294880(-)	12	25	+	15.1429	1.93e-06	0.00332	TACAGAGAGAGAGG
MA1416.1	RAMOSA1	TraesCS1B03G1208400:Chr1B:677294806-677294906(-)	38	51	+	15.1429	1.93e-06	0.00332	TACAGAGAGAGAGG
MA1271.1	DAG2	TraesCS1B03G1211300:Chr1B:677608533-677608633(-)	90	100	+	14.0758	5.18e-06	0.0462	GAAAAAGGGAA
MA1318.1	WRKY27	TraesCS1B03G1211300:Chr1B:677609221-677609321(-)	64	76	-	17.8636	7.35e-07	0.0129	TCAGTTGACTTTT
MA1006.1	ERF6	TraesCS1B03G1211300:Chr1B:677610306-677610406(-)	9	18	-	14.3607	8.78e-06	0.0288	CGGCCGGCGG
MA1006.1	ERF6	TraesCS1B03G1211300:Chr1B:677610351-677610451(-)	54	63	-	14.3607	8.78e-06	0.0288	CGGCCGGCGG
MA1257.1	ERF9	TraesCS1B03G1211300:Chr1B:677611592-677611692(-)	62	82	-	13.5	7.95e-06	0.00727	TGGGTGCAGTGGAGGAGGCGA
MA1034.1	Os05g0497200	TraesCS1B03G1214700:Chr1B:678312338-678312438(+)	92	99	+	15.5138	6.67e-06	0.0274	CGCCGCCG
MA0559.1	PI	TraesCS1B03G1215600:Chr1B:678460321-678460421(+)	45	58	+	17.3636	4.99e-07	0.00213	CAAAAAAAGGAAAA
MA0559.1	PI	TraesCS1B03G1215600:Chr1B:678460323-678460423(+)	43	56	+	17.3636	4.99e-07	0.00213	CAAAAAAAGGAAAA
MA0559.1	PI	TraesCS1B03G1215600:Chr1B:678460326-678460426(+)	40	53	+	17.3636	4.99e-07	0.00213	CAAAAAAAGGAAAA
MA0559.1	PI	TraesCS1B03G1215600:Chr1B:678460357-678460457(+)	9	22	+	17.3636	4.99e-07	0.00213	CAAAAAAAGGAAAA
MA1339.1	bZIP43	TraesCS1B03G1218500:Chr1B:678839281-678839381(-)	89	100	-	17.0787	9.88e-07	0.0175	GCCACGTCAGAC
MA1228.1	AT4G18450	TraesCS1B03G1221900:Chr1B:679469693-679469793(+)	50	66	+	8.51515	7.25e-05	0.0479	ATGGCGGCAACTGGAGG
MA1262.1	ERF2	TraesCS1B03G1234800:Chr1B:682294250-682294350(+)	70	90	-	18.9242	2.14e-07	0.000474	CCGCCGCCTGGGCCGCCGCGG
MA1262.1	ERF2	TraesCS1B03G1234800:Chr1B:682294273-682294373(+)	47	67	-	18.9242	2.14e-07	0.000474	CCGCCGCCTGGGCCGCCGCGG
MA1349.1	bZIP16	TraesCS1B03G1235600:Chr1B:682443696-682443796(+)	80	94	+	18.3939	5e-07	0.00285	CAATGTCACGTGGCA
MA1349.1	bZIP16	TraesCS1B03G1235600:Chr1B:682443698-682443798(+)	78	92	+	18.3939	5e-07	0.00285	CAATGTCACGTGGCA
MA1186.1	At1g49010	TraesCS1B03G1235600:Chr1B:682443806-682443906(+)	70	84	+	16.1212	6.99e-07	0.0024	AAAAATCTTATCCAC
MA1186.1	At1g49010	TraesCS1B03G1235600:Chr1B:682443815-682443915(+)	61	75	+	16.1212	6.99e-07	0.0024	AAAAATCTTATCCAC
MA1186.1	At1g49010	TraesCS1B03G1235600:Chr1B:682443829-682443929(+)	47	61	+	16.1212	6.99e-07	0.0024	AAAAATCTTATCCAC
MA1186.1	At1g49010	TraesCS1B03G1235600:Chr1B:682443833-682443933(+)	43	57	+	16.1212	6.99e-07	0.0024	AAAAATCTTATCCAC
MA1186.1	At1g49010	TraesCS1B03G1235600:Chr1B:682443839-682443939(+)	37	51	+	16.1212	6.99e-07	0.0024	AAAAATCTTATCCAC
MA0581.1	LEC2	TraesCS1B03G1235600:Chr1B:682443913-682444013(+)	60	70	-	14.9394	4.99e-07	0.00446	TCCATGCACAT
MA0581.1	LEC2	TraesCS1B03G1235600:Chr1B:682443914-682444014(+)	59	69	-	14.9394	4.99e-07	0.00446	TCCATGCACAT
MA1173.1	MYB101	TraesCS1B03G1235600:Chr1B:682443973-682444073(+)	58	72	+	15.3182	1e-06	0.0173	AACCACAACCGAAAC
MA1404.1	BPC1	TraesCS1B03G1235600:Chr1B:682444122-682444222(+)	69	92	-	-1.86364	9.4e-05	0.0475	AGGACAGATTGAAGAGGAGAATGC
MA1267.1	AT5G66940	TraesCS1B03G1235600:Chr1B:682444819-682444919(+)	49	77	+	13.2424	1.25e-05	0.0425	TGTTTCTAGTGTTTTTCTTTATATATGCT
MA1267.1	AT5G66940	TraesCS1B03G1235600:Chr1B:682444823-682444923(+)	45	73	+	13.2424	1.25e-05	0.0425	TGTTTCTAGTGTTTTTCTTTATATATGCT
MA1353.1	AT1G72740	TraesCS1B03G1237100:Chr1B:682926302-682926402(-)	2	16	-	18.7879	2.63e-07	0.00453	GGGATTAGGGTTTCC
MA1277.1	Adof1	TraesCS1B03G1237100:Chr1B:682927206-682927306(-)	6	26	-	14.7273	4e-06	0.00778	AGCATTGAAAAGGAAAAAAAA
MA1267.1	AT5G66940	TraesCS1B03G1237100:Chr1B:682927243-682927343(-)	36	64	+	15.2576	3.15e-06	0.00639	TCTACAATTTTTTTTCCTTTTCAATGCTA
MA1255.1	AT1G22810	TraesCS1B03G1237100:Chr1B:682927925-682928025(-)	40	54	+	11.6364	3.61e-05	0.0485	AAAGGCGTCGGCGAC
MA1225.1	ERF5	TraesCS1B03G1237200:Chr1B:682941526-682941626(-)	60	74	-	22.5758	4.82e-09	8.23e-05	CCACCTCCGCCGCCA
MA1034.1	Os05g0497200	TraesCS1B03G1238700:Chr1B:683203018-683203118(+)	3	10	-	14.5229	2.15e-05	0.0412	CGGCGCCG
MA1019.1	Glyma19g26560.1	TraesCS1B03G1241700:Chr1B:684090157-684090257(-)	74	82	-	14.0492	9.56e-06	0.0425	CGGCCCCAC
MA1019.1	Glyma19g26560.1	TraesCS1B03G1241700:Chr1B:684090171-684090271(-)	88	96	-	14.0492	9.56e-06	0.0425	CGGCCCCAC
MA0570.2	ABF1	TraesCS1B03G1245900:Chr1B:684809548-684809648(-)	64	75	-	17.1327	6.78e-07	0.0121	CCACGTGGCATA
MA1225.1	ERF5	TraesCS1B03G1247100:Chr1B:685313720-685313820(-)	71	85	+	12.7121	1.44e-05	0.0169	TCGTCGCCACCATCG
MA1225.1	ERF5	TraesCS1B03G1247100:Chr1B:685313731-685313831(-)	82	96	+	12.7121	1.44e-05	0.0169	TCGTCGCCACCATCG
MA1257.1	ERF9	TraesCS1B03G1247100:Chr1B:685313826-685313926(-)	33	53	+	14.4394	4.59e-06	0.00652	CAGGGGCTACGACGACGGCGT
MA1012.1	AGL27	TraesCS1B03G1249600:Chr1B:686052854-686052954(+)	41	54	-	20.3289	4.11e-08	0.000715	CTTTCTTTTTTTGG
MA1052.1	RAP2-6	TraesCS1B03G1252000:Chr1B:687032702-687032802(-)	92	99	+	16.1685	6.67e-06	0.0114	GCGCCGCC
MA1026.2	ATHB15	TraesCS1B03G1252100:Chr1B:687039731-687039831(-)	26	40	-	14.0448	1.03e-05	0.0445	GTTTGTGATGATGAT
MA1026.2	ATHB15	TraesCS1B03G1252100:Chr1B:687039746-687039846(-)	41	55	-	14.0448	1.03e-05	0.0445	GTTTGTGATGATGAT
MA1026.2	ATHB15	TraesCS1B03G1252100:Chr1B:687039758-687039858(-)	53	67	-	14.0448	1.03e-05	0.0445	GTTTGTGATGATGAT
MA1240.1	ERF10	TraesCS1B03G1252100:Chr1B:687040042-687040142(-)	77	97	-	11.1364	3.58e-05	0.0242	CCCTCCCTTGTCGCCGTTGCC
MA1274.1	OBP3	TraesCS1B03G1252100:Chr1B:687040266-687040366(-)	41	61	-	11.6667	3.54e-05	0.0386	GTGATTTTTTTTCTTCATGTT
MA1404.1	BPC1	TraesCS1B03G1259300:Chr1B:689777576-689777676(-)	25	48	-	25.7879	1.01e-09	7.48e-06	GAGGGAGGGAGAGAGAGAGGATGA
MA1005.2	ERF3	TraesCS1B03G1259300:Chr1B:689779343-689779443(-)	66	76	-	14.931	6.52e-06	0.0221	TCCGCCGCCTT
MA1222.1	AT1G44830	TraesCS1B03G1260300:Chr1B:689863136-689863236(+)	72	86	+	20.0909	6.1e-08	0.00102	CCGCATCCACCGCCA
MA1416.1	RAMOSA1	TraesCS1B03G1260800:Chr1B:689888853-689888953(+)	59	72	-	19.0429	2.36e-07	0.00141	AGGAGAGAGAGAGG
MA1225.1	ERF5	TraesCS1B03G1260800:Chr1B:689888910-689889010(+)	51	65	-	24.5758	1.98e-10	3.37e-06	CCGCCGCCGCCGCCG
MA1255.1	AT1G22810	TraesCS1B03G1267500:Chr1B:692556048-692556148(-)	61	75	+	14.0303	8.74e-06	0.00975	GGTGGCGTCGATGGC
[truncated: 8,983 more rows]

## Sheet: Table S3
Supplemental Table 3 Annotation information of genes with InDels close to cis-regulatory elements.
[truncated: 6,168 more rows]

## Sheet: Table S4
Supplemental Table 4 Annotation information of genes with InDels in UTRs, exons and splicing sites.
[truncated: 6,003 more rows]

[truncated: 5 more sheets: Table S5, Table S6, Table S7, Table S8, Table S9]
